# Supplementary material for: Acute Effect of Short-Term Benzocaine Anesthesia on the Skin Mucus Microbiome of Atlantic salmon (Salmo salar)
Source: Animals (Basel). 2025 May 27;15(11):1566. doi: 10.3390/ani15111566 (PMC12153927; doi:10.3390/ani15111566)
Supplement: Supplementary file 1 [file animals-15-01566-s001.zip]

Archive with 2 entries (2 files):
- animals-3435846--Supporting  information.pdf
- animals-3435846--Supporting  information_Tables.xlsx
