# Supplementary material for: Acute Effect of Short-Term Benzocaine Anesthesia on the Skin Mucus Microbiome of Atlantic salmon (Salmo salar)
Source: Animals (Basel). 2025 May 27;15(11):1566. doi: 10.3390/ani15111566 (PMC12153927; doi:10.3390/ani15111566)
Supplement: Supplementary file 1 [file animals-15-01566-s001.zip › animals-3435846--Supporting information_Tables.xlsx]

## Sheet: Table S1
Table S1. OTU table with taxonomic classification (AN - salmon skin samples with anesthesia; NO - salmon skin samples without) anesthesia).
otuname	AN01	AN02	AN03	AN04	AN05	AN06	AN07	AN08	AN09	AN10	NO01	NO02	NO03	NO04	NO05	NO06	NO07	NO08	NO09	NO10	Domain	Phylum	Class	Order	Family	Genus	Species
OTU_3097	4655	8266	5320	3436	5805	8129	38427	7016	47987	40051	12053	3844	15068	36406	29116	113482	67854	60341	105874	108555	bacteria	proteobacteria	gammaproteobacteria	vibrionales	vibrionaceae	aliivibrio	aliivibriowodanis
OTU_3110	2327	4595	2412	1044	5951	3789	30006	2337	27861	20590	451	2199	13245	12906	12338	41969	29771	30262	38352	58834	bacteria	proteobacteria	gammaproteobacteria	vibrionales	vibrionaceae	vibrio	vibriosp.
OTU_2	8268	12954	8253	9719	10317	4438	14580	9283	430	12679	31484	25096	35008	22433	17961	19609	29809	30119	2981	3093	bacteria	proteobacteria	betaproteobacteria	burkholderiales	burkholderiaceae	ralstonia	ralstoniaspp.
OTU_427	1718	1775	1632	1408	1143	964	6193	1094	8442	7106	7891	1457	17757	8635	5728	6017	8132	20285	3287	13396	bacteria	proteobacteria	gammaproteobacteria	alteromonadales	psychromonadaceae	psychromonas	psychromonassp.
OTU_1	595	1200	728	369	1111	1152	6355	955	8093	4497	925	431	2079	4660	3729	19577	9845	10561	15970	16903	bacteria	proteobacteria	gammaproteobacteria	vibrionales	vibrionaceae	vibrio	vibriosp.
OTU_5	230	426	248	111	2723	121	446	2667	23152	410	29169	1167	656	646	384	585	2494	5406	3457	143	bacteria	cyanobacteria	cyanobacteria	oscillatoriales	oscillatoriales	halospirulina	halospirulinasp.
OTU_4	2311	3297	2207	2845	3987	1048	3386	4790	167	4365	169	5546	5392	6019	5117	4280	11753	6091	210	1131	bacteria	proteobacteria	betaproteobacteria	burkholderiales	burkholderiaceae	burkholderia	burkholderiaxenovorans
OTU_8	536	399	191	322	2747	256	781	4014	11469	347	15630	833	569	1817	1062	829	2874	1256	2269	190	bacteria	proteobacteria	gammaproteobacteria	pseudomonadales	pseudomonadaceae	pseudomonas	pseudomonasstutzeri
OTU_7	531	315	968	530	387	549	6483	803	241	1850	215	163	423	2027	2648	6652	4970	5415	1266	10877	bacteria	proteobacteria	gammaproteobacteria	alteromonadales	pseudoalteromonadaceae	pseudoalteromonas	pseudoalteromonastetraodonis
OTU_32	571	1091	851	810	4110	561	2792	6564	7744	955	37	459	2187	2814	1384	2353	2255	3552	506	3541	bacteria	proteobacteria	gammaproteobacteria	alteromonadales	colwelliaceae	colwellia	colwelliasp.
OTU_14	0	0	0	2	3	0	6	4	4	2	29849	0	2	1	1	5	11	6	2691	8	bacteria	firmicutes	bacilli	bacillales	bacillaceae	bacillus	bacillusspp.
OTU_13	533	454	1151	596	451	655	1394	7135	7995	794	29	920	1391	1546	732	1571	2045	1196	55	1274	bacteria	proteobacteria	gammaproteobacteria	alteromonadales	colwelliaceae	thalassomonas	thalassomonassp.
OTU_16	37	1	1	76	825	0	35	4	9711	2	14831	312	282	8	276	5	157	718	1076	18	bacteria	proteobacteria	alphaproteobacteria	sphingomonadales	erythrobacteraceae	altererythrobacter	altererythrobacteraestuarii
OTU_19	11	6	4	2	4	2	9	39	15902	12	7478	4	127	14	2164	15	10	10	15	8	bacteria	proteobacteria	betaproteobacteria	burkholderiales	oxalobacteraceae	massilia	massiliatimonae
OTU_22	64	554	179	114	4	397	1421	1647	16	506	8686	106	685	1646	723	1783	1626	15	908	1527	bacteria	proteobacteria	gammaproteobacteria	alteromonadales	pseudoalteromonadaceae	algicola	algicolabacteriolytica
OTU_30	171	94	19668	60	3	2	516	12	10	10	15	12	9	21	8	233	14	19	984	44	bacteria	bacteroidetes	flavobacteriia	flavobacteriales	flavobacteriaceae	tenacibaculum	tenacibaculumdicentrarchi
OTU_24	198	14	7	91	612	59	59	949	6412	27	6707	936	675	138	140	197	522	2329	909	65	bacteria	proteobacteria	gammaproteobacteria	pseudomonadales	pseudomonadaceae	pseudomonas	pseudomonasstutzeri
OTU_20	41	510	308	361	7	183	655	131	23	2257	14	1277	873	1341	1043	1394	2264	4743	14	1827	bacteria	proteobacteria	epsilonproteobacteria	campylobacterales	campylobacteraceae	arcobacter	arcobacterspp.
OTU_11	708	1806	873	1431	1370	896	4176	2715	36	3113	25	8	153	28	204	45	1221	92	43	169	bacteria	proteobacteria	gammaproteobacteria	alteromonadales	idiomarinaceae	idiomarina	idiomarinaloihiensis
OTU_18	28	189	254	146	5	112	929	7	19	1414	15	8	938	958	518	1032	1723	1622	2243	5404	bacteria	proteobacteria	gammaproteobacteria	oceanospirillales	oceanospirillaceae	oleispira	oleispiraspp.
OTU_10	1	143	72	47	2	3	9	150	8	123	11245	11	44	5	7	179	321	4966	12	38	bacteria	proteobacteria	gammaproteobacteria	xanthomonadales	xanthomonadaceae	stenotrophomonas	stenotrophomonasmaltophilia
OTU_3579	94	205	109	55	135	166	1064	232	1115	894	240	73	337	711	600	2654	1553	1565	2297	2212	bacteria	proteobacteria	gammaproteobacteria	vibrionales	vibrionaceae	aliivibrio	vibriologei
OTU_38	2	1	1	5	69	1	2	2	11055	1	5	1	6	3	2	3	3	4	13	4021	bacteria	actinobacteria	actinobacteria	actinomycetales	corynebacteriaceae	corynebacterium	corynebacteriumdiphtheriae
OTU_6	206	9	282	81	19	60	4097	757	49	2120	50	624	1826	505	80	1080	1053	860	482	197	bacteria	tenericutes	mollicutes	mycoplasmatales	mycoplasmataceae	mycoplasma	mycoplasmaspp.
OTU_35	297	722	429	577	2192	350	908	187	6009	1265	17	13	206	22	18	138	34	36	29	95	bacteria	proteobacteria	gammaproteobacteria	oceanospirillales	halomonadaceae	halomonas	halomonasaquamarina
OTU_2191	257	430	276	307	606	145	679	449	18	408	1291	704	1271	798	559	1396	1615	1821	71	214	bacteria	proteobacteria	betaproteobacteria	burkholderiales	burkholderiaceae	ralstonia	ralstoniasolanacearum
OTU_37	0	4	88	0	2	0	73	896	4	56	9359	330	2	3	3	153	256	1193	589	8	bacteria	proteobacteria	alphaproteobacteria	caulobacterales	caulobacteraceae	brevundimonas	brevundimonasvesicularis
OTU_3589	232	301	177	268	270	67	469	6	13	359	2238	1526	1839	445	754	781	1357	28	1777	86	bacteria	proteobacteria	betaproteobacteria	burkholderiales	burkholderiaceae	ralstonia	ralstoniapickettii
OTU_643	156	3	1	1	2	906	40	3	10460	1	5	3	5	3	688	34	2	11	13	70	bacteria	proteobacteria	gammaproteobacteria	pseudomonadales	moraxellaceae	psychrobacter	psychrobacterpulmonis
OTU_42	0	0	182	0	1	14	4	1	10436	2	7	1	3	3	0	164	1	6	4	3	bacteria	proteobacteria	alphaproteobacteria	rhizobiales	methylobacteriaceae	methylobacterium	methylobacteriumtardum
OTU_36	116	112	354	37	300	104	765	797	11	433	9	217	1375	602	277	693	883	1290	1020	718	bacteria	proteobacteria	gammaproteobacteria	alteromonadales	colwelliaceae	colwellia	colwelliasp.
OTU_45	103	125	67	102	1	343	346	3	7	284	6	2	248	968	2356	1486	1193	927	3	1052	bacteria	proteobacteria	gammaproteobacteria	alteromonadales	shewanellaceae	shewanella	shewanellahalifaxensis
OTU_3137	93	241	169	134	9	73	268	177	1048	712	15	372	696	1229	815	589	649	730	25	1230	bacteria	proteobacteria	epsilonproteobacteria	campylobacterales	campylobacteraceae	arcobacter	arcobacterspp.
OTU_3581	46	77	61	27	64	84	520	86	487	449	133	27	161	328	321	1685	1010	764	1334	1543	bacteria	proteobacteria	gammaproteobacteria	vibrionales	vibrionaceae	aliivibrio	vibriologei
OTU_43	1	1	26	190	3	25	588	90	10	534	3303	1	380	166	334	341	705	8	1199	673	bacteria	proteobacteria	gammaproteobacteria	alteromonadales	colwelliaceae	colwellia	colwelliasp.
OTU_70	0	2	1	1	0	0	0	0	8285	3	4	1	0	2	1	3	3	1	1	3	bacteria	proteobacteria	alphaproteobacteria	rhizobiales	rhizobiaceae	rhizobium	rhizobiumsp.
OTU_56	0	2	0	1	0	1	1	4	0	1	3	1	1	1	1	4	3	2	7077	643	bacteria	firmicutes	bacilli	lactobacillales	enterococcaceae	enterococcus	enterococcuscecorum
OTU_9	48	140	90	84	5	67	235	131	885	534	2	133	489	1062	511	596	609	667	14	988	bacteria	proteobacteria	epsilonproteobacteria	campylobacterales	campylobacteraceae	arcobacter	arcobacterspp.
OTU_25	158	205	130	28	449	150	328	3	28	429	17	203	1636	915	275	44	1646	16	12	365	bacteria	proteobacteria	epsilonproteobacteria	campylobacterales	campylobacteraceae	arcobacter	arcobacterspp.
OTU_3382	45	84	39	22	196	77	658	54	691	319	3	28	264	236	198	798	661	589	890	1155	bacteria	proteobacteria	gammaproteobacteria	vibrionales	vibrionaceae	vibrio	vibriosp.
OTU_71	0	0	1	0	0	0	0	2	2	2	6777	0	1	2	0	2	1	1	5	7	bacteria	actinobacteria	actinobacteria	actinomycetales	corynebacteriaceae	corynebacterium	corynebacteriumtuberculostearicum
OTU_327	28	8	2	60	2230	379	12	6	3341	9	12	175	211	192	10	12	25	13	25	16	bacteria	cyanobacteria	oscillatoriophycideae	chroococcales	cyanobacteriaceae	cyanobacterium	cyanobacteriumspp.
OTU_64	303	127	186	178	4	45	274	512	14	508	19	322	302	660	246	683	699	830	762	80	bacteria	proteobacteria	gammaproteobacteria	pseudomonadales	pseudomonadaceae	pseudomonas	pseudomonasspp.
OTU_97	1	1	1	0	0	0	0	2	6689	3	2	1	1	3	27	0	0	0	1	4	bacteria	bacteroidetes	cytophagia	cytophagales	cytophagaceae	hymenobacter	hymenobacterspp.
OTU_39	0	90	2	39	352	48	199	392	1	48	3066	181	518	240	2	254	190	2	950	4	bacteria	proteobacteria	alphaproteobacteria	rhizobiales	bradyrhizobiaceae	bradyrhizobium	bradyrhizobiumspp.
OTU_3017	3	5	6	3	9	3	9	12	4	7	4	11	7	8	16	6	22	21	5	6186	bacteria	proteobacteria	betaproteobacteria	burkholderiales	burkholderiaceae	burkholderia	burkholderiaubonensis
OTU_3220	178	233	219	173	231	94	297	228	10	246	689	394	702	406	349	380	697	684	28	63	bacteria	proteobacteria	betaproteobacteria	burkholderiales	burkholderiaceae	ralstonia	ralstoniaspp.
OTU_33	250	110	160	484	6	3	248	9	9	30	13	596	651	352	798	3	133	1964	9	24	bacteria	proteobacteria	gammaproteobacteria	chromatiales	ectothiorhodospiraceae	thiohalomonas	thiohalomonasspp.
OTU_95	0	2	0	0	0	0	3	0	1	1	4775	4	1	1	3	2	0	3	1024	3	bacteria	proteobacteria	gammaproteobacteria	xanthomonadales	xanthomonadaceae	dyella	dyellajaponica
OTU_3	108	210	71	66	29	98	445	15	165	468	137	57	633	475	352	476	457	507	166	781	bacteria	proteobacteria	gammaproteobacteria	alteromonadales	psychromonadaceae	psychromonas	psychromonasprofunda
OTU_58	0	156	25	1	1254	29	293	5	14	96	5	1	688	182	71	148	127	594	9	1954	bacteria	proteobacteria	gammaproteobacteria	alteromonadales	alteromonadaceae	agarivorans	agarivoransalbus
OTU_40	1	1	2	0	0	2	1	586	4618	1	3	3	3	2	1	3	5	6	364	15	bacteria	proteobacteria	betaproteobacteria	burkholderiales	burkholderiales	tepidimonas	tepidimonasspp.
OTU_137	234	771	635	721	4	312	1278	109	7	1370	4	2	1	4	0	56	2	9	12	43	bacteria	proteobacteria	gammaproteobacteria	alteromonadales	alteromonadaceae	marinobacter	marinobactersp.
OTU_51	12	3	119	3	5061	25	24	6	8	4	7	2	6	11	4	55	7	11	11	9	bacteria	proteobacteria	alphaproteobacteria	rhodobacterales	rhodobacteraceae	sulfitobacter	sulfitobactersp.
OTU_55	1	3	3	3	2	0	4	1408	2422	2	3	4	5	2	1	2	4	4	1348	138	bacteria	bacteroidetes	flavobacteriia	flavobacteriales	flavobacteriaceae	cloacibacterium	cloacibacteriumspp.
OTU_66	1	106	0	6	1	21	5	1	5	4	4	1	142	79	331	306	615	42	2963	274	bacteria	proteobacteria	gammaproteobacteria	alteromonadales	pseudoalteromonadaceae	pseudoalteromonas	pseudoalteromonassp.
OTU_111	0	0	0	0	1	0	0	2	0	0	0	4745	1	0	0	0	1	1	1	3	bacteria	firmicutes	clostridia	clostridiales	clostridiaceae	clostridium	clostridiummetallolevans
OTU_120	0	48	1	0	1	1	0	0	4615	2	4	0	2	0	1	4	2	2	1	3	bacteria	actinobacteria	actinobacteria	actinomycetales	dietziaceae	dietzia	dietziaspp.
OTU_107	0	1	0	0	0	2	0	279	0	0	4298	94	0	1	1	0	1	1	1	1	bacteria	proteobacteria	betaproteobacteria	nitrosomonadales	nitrosomonadaceae	nitrosovibrio	nitrosovibriospp.
OTU_3100	40	81	81	9	6	55	421	3	185	438	10	56	108	205	239	443	584	480	353	792	bacteria	proteobacteria	gammaproteobacteria	vibrionales	vibrionaceae	aliivibrio	vibriofischeri
OTU_47	0	2	0	0	1	7	1	4	7	2	2	5	3	1	11	2	0	3	2267	2038	bacteria	actinobacteria	actinobacteria	actinomycetales	microbacteriaceae	cryocola	cryocolaspp.
OTU_103	4	50	24	35	187	41	527	105	613	75	9	5	67	162	127	317	285	147	323	1230	bacteria	proteobacteria	gammaproteobacteria	vibrionales	vibrionaceae	vibrio	vibriorumoiensis
OTU_114	1	0	1	0	0	0	1	3	3543	0	0	1	0	1	0	0	1	4	698	34	bacteria	bacteroidetes	sphingobacteriia	sphingobacteriales	sphingobacteriaceae	sphingobacterium	sphingobacteriumsp.
OTU_148	1	0	0	0	6	4	2	4068	5	4	5	0	4	4	5	8	4	2	6	6	bacteria	proteobacteria	alphaproteobacteria	sphingomonadales	sphingomonadaceae	novosphingobium	novosphingobiumstygium
OTU_85	1	0	0	0	0	0	0	1	3499	1	512	0	111	0	0	1	1	1	2	0	bacteria	proteobacteria	betaproteobacteria	burkholderiales	alcaligenaceae	achromobacter	achromobacterxylosoxidans
OTU_78	0	0	0	0	1	0	1	270	0	2	3	3	1	1	0	2	2	5	3734	76	bacteria	proteobacteria	alphaproteobacteria	rhizobiales	brucellaceae	daeguia	daeguiacaeni
OTU_102	77	21	70	66	312	19	250	2	2163	101	3	27	306	267	1	23	6	1	226	133	bacteria	lentisphaerae	lentisphaeria	lentisphaerales	lentisphaeraceae	lentisphaera	lentisphaeraaraneosa
OTU_90	66	139	47	94	516	161	13	0	3	425	3	1	112	301	362	163	831	3	3	771	bacteria	proteobacteria	epsilonproteobacteria	campylobacterales	campylobacteraceae	arcobacter	arcobactersp.
OTU_44	36	183	17	15	27	156	470	9	92	287	2	33	118	285	180	442	366	239	159	891	bacteria	proteobacteria	gammaproteobacteria	vibrionales	vibrionaceae	vibrio	vibriotapetis
OTU_117	0	2	34	0	0	2	0	31	2	0	3746	1	1	2	166	3	1	2	2	1	bacteria	proteobacteria	gammaproteobacteria	xanthomonadales	xanthomonadaceae	luteimonas	luteimonasspp.
OTU_125	0	0	0	0	0	0	0	0	1	1	3817	0	1	0	1	0	0	0	0	0	bacteria	actinobacteria	actinobacteria	actinomycetales	streptomycetaceae	streptomyces	streptomycessp.
OTU_122	3	0	0	0	2537	0	3	4	4	3	2	2	4	149	2	3	5	4	1046	29	bacteria	proteobacteria	gammaproteobacteria	alteromonadales	alteromonadaceae	marinobacter	marinobacterspp.
OTU_63	106	2	0	0	0	0	0	0	0	0	3556	0	1	2	1	60	3	4	0	3	bacteria	firmicutes	bacilli	lactobacillales	streptococcaceae	streptococcus	streptococcusparasanguinis
OTU_68	0	2	99	1	5	20	8	3087	9	3	7	276	7	6	7	168	11	5	3	8	bacteria	proteobacteria	alphaproteobacteria	rhodobacterales	rhodobacteraceae	rhodovulum	rhodovulumstrictum
OTU_61	90	267	30	325	7	85	147	5	9	216	16	988	74	333	337	115	612	18	12	22	bacteria	proteobacteria	betaproteobacteria	burkholderiales	burkholderiaceae	burkholderia	burkholderiaferrariae
OTU_1913	112	146	72	80	39	82	144	23	58	298	30	157	341	386	378	335	519	131	75	282	bacteria	proteobacteria	gammaproteobacteria	vibrionales	vibrionaceae	vibrio	vibriokanaloae
OTU_91	0	2	92	2	0	2	5	1212	3	3	5	1	3	4	2	4	1	2115	10	18	bacteria	proteobacteria	alphaproteobacteria	rhodobacterales	rhodobacteraceae	jannaschia	jannaschiasp.
OTU_73	151	179	44	49	6	2	150	11	9	323	6	174	198	339	293	94	373	842	5	208	bacteria	proteobacteria	gammaproteobacteria	alteromonadales	colwelliaceae	colwellia	colwelliasp.
OTU_2906	2	3	62	49	3	0	2	639	790	1	1222	2	283	2	222	8	4	3	3	4	bacteria	proteobacteria	betaproteobacteria	burkholderiales	oxalobacteraceae	massilia	massiliatimonae
OTU_74	143	209	2	31	1	98	223	4	10	15	9	122	466	230	574	79	981	3	16	81	bacteria	proteobacteria	betaproteobacteria	burkholderiales	burkholderiaceae	burkholderia	burkholderiakururiensis
OTU_86	68	1	152	1	1393	46	99	3	25	506	1	1	90	184	33	11	149	5	1	514	bacteria	proteobacteria	gammaproteobacteria	alteromonadales	colwelliaceae	thalassomonas	thalassomonassp.
OTU_105	0	133	63	1	2	47	124	2061	3	4	4	1	2	5	4	160	562	4	12	6	bacteria	proteobacteria	alphaproteobacteria	sphingomonadales	erythrobacteraceae	erythrobacter	erythrobacterseohaensis
OTU_3868	80	108	78	91	119	50	139	86	11	112	389	202	324	189	160	257	308	372	13	33	bacteria	proteobacteria	betaproteobacteria	burkholderiales	burkholderiaceae	ralstonia	ralstoniaspp.
OTU_21	0	158	21	35	0	26	0	1	2158	124	1	1	0	4	319	69	175	1	2	10	bacteria	proteobacteria	alphaproteobacteria	sphingomonadales	sphingomonadaceae	sphingomonas	caulobacterleidyia
OTU_2304	169	232	111	224	34	71	110	24	4	178	13	495	378	339	242	74	273	57	5	40	bacteria	proteobacteria	betaproteobacteria	burkholderiales	oxalobacteraceae	oxalicibacterium	oxalicibacteriumfaecigallinarum
OTU_75	0	2	64	34	1	1	192	1	0	7	3	0	3	1	3	0	4	3	2723	5	bacteria	firmicutes	bacilli	bacillales	planococcaceae	planococcus	planococcusspp.
OTU_166	33	1	37	113	1	528	3	1655	2	91	5	4	4	400	3	5	55	2	7	37	bacteria	bacteroidetes	flavobacteriia	flavobacteriales	flavobacteriaceae	polaribacter	polaribacterspp.
OTU_1143	1	0	0	0	98	0	1	1	1	1	2	0	3	1	1	3	4	2	2460	395	bacteria	firmicutes	bacilli	bacillales	bacillaceae	bacillus	bacilluslentus
OTU_153	82	28	75	13	1	66	58	1597	2	1	2	389	198	147	1	1	278	1	4	20	bacteria	verrucomicrobia	verrucomicrobiae	verrucomicrobiales	verrucomicrobiaceae	rubritalea	rubritaleaspp.
OTU_108	81	0	1	6	2819	0	3	2	1	1	1	1	2	0	2	4	2	2	4	5	bacteria	firmicutes	clostridia	clostridiales	eubacteriaceae	eubacterium	eubacteriumrectale
OTU_54	44	123	109	102	2	50	37	4	7	171	3	606	382	263	112	89	208	488	9	35	bacteria	proteobacteria	betaproteobacteria	rhodocyclales	rhodocyclaceae	sulfuritalea	sulfuritaleaspp.
OTU_81	58	179	2	30	2	30	361	604	4	724	4	1	2	7	204	258	167	3	10	188	bacteria	proteobacteria	gammaproteobacteria	oceanospirillales	oceanospirillaceae	marinomonas	marinomonasspp.
OTU_140	1	0	0	0	0	0	17	1	0	0	2802	0	0	0	1	1	3	0	3	1	bacteria	proteobacteria	gammaproteobacteria	thiotrichales	thiotrichaceae	leucothrix	leucothrixspp.
OTU_183	0	38	32	0	454	36	1	1537	2	4	1	2	370	210	93	5	3	5	4	16	bacteria	proteobacteria	alphaproteobacteria	rhodobacterales	rhodobacteraceae	tateyamaria	tateyamariaomphalii
OTU_23	1	63	44	1	58	0	7	757	7	5	1559	9	28	9	139	11	28	3	4	45	bacteria	proteobacteria	betaproteobacteria	burkholderiales	comamonadaceae	pelomonas	pelomonasaquatica
OTU_1764	6	21	21	11	19	26	147	21	148	111	30	8	41	101	62	587	286	241	372	490	bacteria	proteobacteria	gammaproteobacteria	vibrionales	vibrionaceae	vibrio	vibriosp.
OTU_82	1	0	0	14	2	0	2	2	4	1	4	1	1	1	3	2	7	2	2686	15	bacteria	bacteroidetes	flavobacteriia	flavobacteriales	flavobacteriaceae	empedobacter	empedobactersp.
OTU_162	0	0	0	0	0	8	0	2646	1	2	2	1	5	4	1	4	2	3	3	9	bacteria	bacteroidetes	flavobacteriia	flavobacteriales	flavobacteriaceae	flavobacterium	flavobacteriumspp.
OTU_159	116	180	110	266	446	18	339	748	5	266	3	103	0	4	1	68	2	4	1	4	bacteria	proteobacteria	gammaproteobacteria	oceanospirillales	alcanivoracaceae	alcanivorax	alcanivoraxvenustensis
OTU_123	3	1	1	1	0	0	1	1	1	0	4	1	1	2	2	0	2	1	0	2648	bacteria	firmicutes	clostridia	clostridiales	ruminococcaceae	ethanoligenens	ethanoligenensspp.
OTU_139	131	0	38	49	1	12	93	0	1	37	3	1	1	3	68	1	502	1683	7	1	bacteria	verrucomicrobia	verrucomicrobiae	verrucomicrobiales	verrucomicrobiaceae	rubritalea	rubritaleaspp.
OTU_136	0	39	45	14	0	26	274	1608	3	46	1	71	0	2	1	0	3	4	481	1	bacteria	tenericutes	mollicutes	mycoplasmatales	mycoplasmataceae	mycoplasma	mycoplasmazalophi
OTU_161	28	0	0	2	1799	36	2	622	5	4	1	0	2	67	5	4	4	1	1	1	bacteria	firmicutes	bacilli	bacillales	bacillales	exiguobacterium	exiguobacteriumprofundum
OTU_173	10	26	79	51	102	50	70	295	169	57	5	13	527	246	34	224	69	85	57	353	bacteria	proteobacteria	gammaproteobacteria	alteromonadales	colwelliaceae	colwellia	colwelliaspp.
OTU_189	0	0	0	0	0	0	0	0	0	0	2337	0	0	0	0	0	0	0	1	0	bacteria	firmicutes	clostridia	clostridiales	peptococcaceae	pelotomaculum	pelotomaculumspp.
OTU_128	32	0	180	0	0	116	98	1452	6	6	3	0	225	5	2	84	3	3	6	87	bacteria	proteobacteria	gammaproteobacteria	alteromonadales	alteromonadaceae	alteromonas	alteromonasspp.
OTU_129	18	321	14	142	0	0	2	0	1	111	2	342	1	3	0	79	586	2	547	67	bacteria	proteobacteria	deltaproteobacteria	bdellovibrionales	bacteriovoracaceae	bacteriovorax	bacteriovoraxsp.
OTU_130	2	0	37	55	3	46	129	3	7	639	1	4	8	167	186	233	210	8	2	465	bacteria	proteobacteria	epsilonproteobacteria	campylobacterales	campylobacteraceae	arcobacter	arcobacterspp.
OTU_172	2	0	1	0	2	2	31	1739	7	1	1	0	4	2	0	250	4	3	1	37	bacteria	proteobacteria	gammaproteobacteria	alteromonadales	alteromonadaceae	alteromonas	alteromonasmarina
OTU_1732	49	65	40	49	10	36	139	23	16	225	5	49	125	206	143	281	403	54	24	94	bacteria	proteobacteria	betaproteobacteria	burkholderiales	burkholderiaceae	burkholderia	burkholderiaglathei
OTU_2944	9	26	7	5	29	12	215	49	151	99	2	9	50	71	63	322	144	207	203	347	bacteria	proteobacteria	gammaproteobacteria	vibrionales	vibrionaceae	vibrio	vibriotapetis
OTU_175	0	1	0	0	0	1	0	1873	2	84	4	0	2	1	5	3	1	3	5	4	bacteria	proteobacteria	gammaproteobacteria	thiotrichales	piscirickettsiaceae	cycloclasticus	cycloclasticusspp.
OTU_143	0	0	0	1	1	14	2	1	2	98	2	257	287	0	0	0	1	0	1265	2	bacteria	proteobacteria	alphaproteobacteria	rhodobacterales	hyphomonadaceae	algimonas	algimonasporphyrae
OTU_1227	112	121	69	113	8	43	88	18	5	122	8	232	179	159	129	122	322	40	4	22	bacteria	proteobacteria	betaproteobacteria	burkholderiales	oxalobacteraceae	oxalicibacterium	oxalicibacteriumsp.
OTU_220	0	1	0	0	0	0	0	0	1	0	1	0	0	0	0	1	0	0	1908	2	bacteria	verrucomicrobia	verrucomicrobiae	verrucomicrobiales	verrucomicrobiaceae	verrucomicrobium	verrucomicrobiumspp.
OTU_180	0	0	0	41	1	1	2	1784	4	4	2	0	1	0	0	64	1	4	0	2	bacteria	proteobacteria	alphaproteobacteria	rhodobacterales	hyphomonadaceae	litorimonas	litorimonascladophorae
OTU_141	0	2	0	80	1397	2	42	7	4	1	4	272	3	1	4	5	4	1	8	62	bacteria	proteobacteria	alphaproteobacteria	rhodobacterales	rhodobacteraceae	loktanella	loktanellamarincola
OTU_113	0	1	30	121	903	84	332	10	5	3	1	0	254	112	3	3	10	4	7	5	bacteria	proteobacteria	alphaproteobacteria	rhodobacterales	rhodobacteraceae	sulfitobacter	sulfitobactersp.
OTU_119	0	0	0	0	0	12	0	0	0	1	1593	0	1	0	0	242	1	3	1	0	bacteria	proteobacteria	alphaproteobacteria	rhizobiales	phyllobacteriaceae	mesorhizobium	mesorhizobiumsp.
OTU_62	1	1	3	2	378	22	1	1351	4	1	1	0	13	47	2	3	4	1	8	8	bacteria	proteobacteria	alphaproteobacteria	rhodobacterales	rhodobacteraceae	oceanicola	oceanicolasp.
OTU_188	24	35	87	18	0	15	77	0	0	89	0	2	1	15	54	80	1	1307	2	42	bacteria	bacteroidetes	flavobacteriia	flavobacteriales	flavobacteriaceae	wenyingzhuangia	wenyingzhuangiamarina
OTU_77	0	132	68	2	3	85	3	717	4	100	6	3	196	7	3	12	344	9	12	39	bacteria	proteobacteria	gammaproteobacteria	cellvibrionales	cellvibrionaceae	gilvimarinus	gilvimarinusagarilyticus
OTU_205	1	147	1	1	0	0	1	1431	1	0	0	0	1	4	130	3	5	2	3	14	bacteria	proteobacteria	alphaproteobacteria	sphingomonadales	erythrobacteraceae	erythrobacter	erythrobactersp.
OTU_230	1	1	0	0	0	1	0	0	1680	0	0	1	1	0	1	0	1	0	0	1	bacteria	proteobacteria	alphaproteobacteria	sphingomonadales	sphingomonadaceae	sphingomonas	sphingomonassp.
OTU_31	0	1	0	0	791	0	2	576	3	1	2	0	1	3	121	171	2	4	1	6	bacteria	actinobacteria	actinobacteria	actinomycetales	micrococcaceae	kocuria	kocuriapalustris
OTU_245	0	0	51	0	1120	63	1	1	1	0	2	0	3	2	39	120	188	1	1	75	bacteria	proteobacteria	alphaproteobacteria	rhodobacterales	rhodobacteraceae	phaeobacter	phaeobactergallaeciensis
OTU_1163	1	2	2	1	0	2	1	5	6	3	7	5	3	3	1	4	5	5	1555	43	bacteria	firmicutes	bacilli	bacillales	bacillaceae	bacillus	bacillussp.
OTU_2843	7	137	49	8	16	10	519	2	7	299	5	7	19	77	16	112	9	47	7	262	bacteria	proteobacteria	gammaproteobacteria	alteromonadales	psychromonadaceae	psychromonas	psychromonasprofunda
OTU_198	28	29	148	29	0	28	124	0	2	47	1	66	138	240	2	143	234	184	1	113	bacteria	proteobacteria	gammaproteobacteria	aeromonadales	aeromonadaceae	aeromonas	aeromonasspp.
OTU_3175	9	17	12	4	17	27	81	12	92	73	5	15	20	83	68	256	129	141	223	242	bacteria	proteobacteria	gammaproteobacteria	vibrionales	vibrionaceae	vibrio	vibriosplendidus
OTU_12	62	41	76	7	9	81	179	8	19	19	15	418	12	17	210	65	22	105	30	74	bacteria	proteobacteria	gammaproteobacteria	pseudomonadales	moraxellaceae	psychrobacter	psychrobactersp.
OTU_594	1	10	0	1	51	22	7	0	2	3	4	0	1	0	0	2	3	2	1347	8	bacteria	proteobacteria	alphaproteobacteria	rhodobacterales	rhodobacteraceae	sulfitobacter	sulfitobacterspp.
OTU_257	0	0	0	0	1	60	4	971	0	0	3	0	1	418	1	1	1	0	2	0	bacteria	bacteroidetes	sphingobacteriia	sphingobacteriales	saprospiraceae	lewinella	lewinellasp.
OTU_1185	33	7	116	5	2	6	8	1167	0	3	1	1	3	4	3	2	1	4	3	56	bacteria	proteobacteria	alphaproteobacteria	rhodobacterales	rhodobacteraceae	thalassobacter	thalassobacterstenotrophicus
OTU_239	0	87	0	2	992	1	0	301	2	0	0	0	0	1	1	1	1	1	0	0	bacteria	proteobacteria	alphaproteobacteria	sphingomonadales	erythrobacteraceae	altererythrobacter	altererythrobactersp.
OTU_2657	20	24	20	14	2	63	93	10	17	104	0	5	67	130	192	206	130	35	39	218	bacteria	proteobacteria	gammaproteobacteria	vibrionales	vibrionaceae	vibrio	vibriosp.
OTU_17	22	94	27	88	5	44	416	5	24	226	21	10	22	19	19	155	40	41	37	64	bacteria	proteobacteria	gammaproteobacteria	oceanospirillales	halomonadaceae	cobetia	cobetiamarina
OTU_3423	22	39	24	46	53	10	42	49	4	50	4	52	62	62	61	100	165	464	8	21	bacteria	proteobacteria	betaproteobacteria	burkholderiales	burkholderiaceae	burkholderia	burkholderiasediminicola
OTU_380	1	23	7	62	19	44	105	8	101	52	2	3	37	140	37	111	209	74	102	183	bacteria	proteobacteria	gammaproteobacteria	vibrionales	vibrionaceae	vibrio	vibrioorientalis
OTU_1772	0	85	1	0	0	1	2	546	0	68	3	0	1	1	0	3	578	0	4	19	bacteria	proteobacteria	alphaproteobacteria	rhodobacterales	rhodobacteraceae	roseobacter	roseobactersp.
OTU_3074	5	17	14	2	14	20	66	11	102	74	26	3	28	79	42	214	124	104	177	159	bacteria	proteobacteria	gammaproteobacteria	vibrionales	vibrionaceae	vibrio	vibriospp.
OTU_2242	22	29	33	17	4	14	87	6	10	87	7	35	89	117	91	219	209	28	121	54	bacteria	proteobacteria	betaproteobacteria	burkholderiales	burkholderiaceae	burkholderia	burkholderiasp.
OTU_118	0	0	0	0	0	0	0	0	0	1	0	0	0	0	1	0	0	1	1250	0	bacteria	proteobacteria	alphaproteobacteria	rhizobiales	methylocystaceae	pleomorphomonas	pleomorphomonasspp.
OTU_184	0	0	63	122	0	0	0	1039	1	0	1	0	1	1	0	2	0	1	0	3	bacteria	proteobacteria	alphaproteobacteria	rhodobacterales	hyphomonadaceae	hellea	helleabalneolensis
OTU_283	0	311	86	37	0	33	424	1	0	324	1	0	2	0	0	1	3	2	0	2	bacteria	proteobacteria	gammaproteobacteria	alteromonadales	alteromonadaceae	marinobacter	marinobacterlacusalinum
OTU_281	2	1	0	0	0	0	1	1	1	0	0	1195	0	20	0	0	2	0	1	0	bacteria	proteobacteria	alphaproteobacteria	rhizobiales	methylobacteriaceae	microvirga	microvirgaspp.
OTU_208	0	2	0	0	1178	9	3	4	3	1	4	0	1	2	0	2	1	0	4	2	bacteria	actinobacteria	actinobacteria	actinomycetales	corynebacteriaceae	corynebacterium	corynebacteriummucifaciens
OTU_221	1	2	18	0	2	1	1	772	2	0	2	0	0	382	0	2	1	3	2	3	bacteria	proteobacteria	gammaproteobacteria	arenicellales	arenicellaceae	arenicella	arenicellaxantha
OTU_187	1	0	1	33	727	1	0	327	2	54	2	0	0	1	2	1	3	0	5	28	bacteria	actinobacteria	actinobacteria	actinomycetales	micrococcaceae	micrococcus	micrococcusluteus
OTU_106	1	7	0	0	779	22	3	1	1	271	2	2	6	2	0	73	7	0	3	4	bacteria	proteobacteria	gammaproteobacteria	chromatiales	granulosicoccaceae	granulosicoccus	granulosicoccussp.
OTU_211	1	3	112	1	0	10	0	1	1	84	0	1	7	14	48	93	228	314	1	246	bacteria	proteobacteria	gammaproteobacteria	oceanospirillales	oceanospirillaceae	oceaniserpentilla	oceaniserpentillaspp.
OTU_263	46	1	0	81	1	252	76	5	3	206	1	0	199	3	1	8	171	4	4	93	bacteria	proteobacteria	gammaproteobacteria	alteromonadales	alteromonadaceae	glaciecola	glaciecolasp.
OTU_323	0	0	41	20	0	5	52	903	1	1	1	1	1	112	2	2	0	0	1	1	bacteria	bacteroidetes	cytophagia	cytophagales	cytophagaceae	cytophaga	cytophagaspp.
OTU_15	15	17	27	17	119	13	88	76	189	37	0	9	54	37	16	53	94	110	5	150	bacteria	proteobacteria	gammaproteobacteria	alteromonadales	colwelliaceae	colwellia	colwelliasp.
OTU_203	0	0	0	0	1095	0	4	4	0	3	0	1	2	1	1	1	2	1	1	2	bacteria	cyanobacteria	cyanobacteria	syneschococcales	leptolyngbyaceae	leptolyngbya	leptolyngbyasp.
OTU_297	88	123	283	154	0	204	168	0	2	44	0	1	1	0	1	3	2	2	2	30	bacteria	proteobacteria	gammaproteobacteria	salinisphaerales	salinisphaeraceae	salinisphaera	salinisphaerajaponica
OTU_369	0	0	0	0	1	0	0	0	1	0	0	1	0	0	2	3	2	0	1062	11	bacteria	proteobacteria	betaproteobacteria	burkholderiales	comamonadaceae	comamonas	comamonassp.
OTU_278	0	0	0	0	1024	0	0	0	0	3	0	1	0	1	1	2	2	0	0	5	bacteria	firmicutes	clostridia	clostridiales	ruminococcaceae	ruminococcus	ruminococcusspp.
OTU_212	0	0	0	0	0	0	0	0	0	0	3	0	0	0	0	1	1	2	1025	0	bacteria	proteobacteria	alphaproteobacteria	rhizobiales	beijerinckiaceae	chelatococcus	chelatococcussp.
OTU_2323	24	27	17	7	6	13	94	0	7	87	5	19	125	128	76	141	89	64	31	56	bacteria	proteobacteria	gammaproteobacteria	vibrionales	vibrionaceae	vibrio	vibriosp.
OTU_235	0	172	0	0	1	40	0	0	0	2	1	169	1	0	0	0	613	0	1	1	bacteria	proteobacteria	deltaproteobacteria	desulfuromonadales	desulfuromonadaceae	desulfuromonas	desulfuromonasspp.
OTU_3427	0	1	13	172	0	0	0	1	1	0	20	1	3	0	1	1	2	8	774	1	bacteria	proteobacteria	gammaproteobacteria	xanthomonadales	xanthomonadaceae	stenotrophomonas	stenotrophomonasmaltophilia
OTU_213	0	1	20	2	953	0	1	1	1	3	2	1	1	1	1	2	0	1	5	1	bacteria	proteobacteria	alphaproteobacteria	rhodobacterales	rhodobacteraceae	roseovarius	roseovariussp.
OTU_197	0	0	0	1	0	0	0	1	1	0	0	0	0	0	0	0	981	0	0	3	bacteria	cyanobacteria	oscillatoriophycideae	chroococcales	cyanobacteriaceae	cyanobacterium	cyanobacteriumspp.
OTU_185	0	1	0	1	0	0	1	0	1	1	0	1	39	0	0	1	1	915	5	2	bacteria	proteobacteria	betaproteobacteria	burkholderiales	burkholderiales	piscinibacter	piscinibacteraquaticus
OTU_147	0	0	0	0	0	0	1	0	3	0	0	1	0	2	0	2	3	0	909	41	bacteria	firmicutes	bacilli	bacillales	bacillalesfamilyx.incertaesedis	thermicanus	thermicanusaegyptius
OTU_34	29	0	0	1	0	46	4	1	1	2	0	0	0	133	1	1	713	2	1	24	bacteria	proteobacteria	gammaproteobacteria	pseudomonadales	moraxellaceae	acinetobacter	acinetobacterjunii
OTU_223	18	33	26	48	463	51	198	1	0	74	0	10	2	14	0	3	0	0	2	6	bacteria	bacteroidetes	flavobacteriia	flavobacteriales	flavobacteriaceae	salegentibacter	salegentibactermishustinae
OTU_744	15	19	9	7	6	26	247	0	7	133	2	8	44	65	25	58	17	45	6	189	bacteria	proteobacteria	gammaproteobacteria	vibrionales	vibrionaceae	vibrio	vibriosp.
OTU_2453	1	2	1	0	1	1	1	793	0	1	2	1	108	2	2	0	2	1	0	2	bacteria	proteobacteria	alphaproteobacteria	rhodobacterales	rhodobacteraceae	ruegeria	ruegeriaspp.
OTU_356	0	1	0	0	0	23	1	0	55	183	0	0	1	0	648	1	1	0	2	0	bacteria	bacteroidetes	cytophagia	cytophagales	cytophagaceae	hymenobacter	hymenobacterspp.
OTU_348	0	1	0	0	0	0	0	0	0	0	0	0	0	1	0	1	0	1	874	0	bacteria	bacteroidetes	cytophagia	cytophagales	cytophagaceae	adhaeribacter	adhaeribactersp.
OTU_358	0	0	0	0	0	0	1	0	0	0	0	0	0	1	0	0	0	0	860	0	bacteria	spirochaetes	spirochaetia	spirochaetales	spirochaetaceae	treponema	spirochaetacaldaria
OTU_298	0	0	47	0	0	0	115	645	1	0	1	0	0	2	1	46	0	0	1	0	bacteria	proteobacteria	alphaproteobacteria	sphingomonadales	erythrobacteraceae	erythrobacter	erythrobactercitreus
OTU_2602	5	11	0	10	1	3	41	4	146	17	1	15	9	35	18	60	61	228	12	163	bacteria	proteobacteria	gammaproteobacteria	vibrionales	vibrionaceae	vibrio	vibriospp.
OTU_94	1	0	0	0	1	0	4	671	8	2	5	4	4	3	83	9	8	8	10	3	bacteria	proteobacteria	gammaproteobacteria	arenicellales	arenicellaceae	perspicuibacter	gammaproteobacterium
OTU_3055	21	19	5	6	0	12	69	0	7	68	2	13	98	72	51	58	128	32	16	136	bacteria	proteobacteria	gammaproteobacteria	alteromonadales	psychromonadaceae	psychromonas	psychromonasprofunda
OTU_493	70	41	1	185	0	48	19	0	0	201	0	1	0	0	0	43	196	0	0	0	bacteria	proteobacteria	gammaproteobacteria	alteromonadales	alteromonadaceae	marinobacter	marinobactersp.
OTU_276	0	0	1	2	0	0	32	743	0	3	2	0	5	1	2	2	1	1	3	6	bacteria	proteobacteria	gammaproteobacteria	alteromonadales	alteromonadaceae	glaciecola	glaciecolaspp.
OTU_266	0	0	1	0	776	0	1	0	2	2	1	0	1	2	0	2	1	1	2	5	bacteria	firmicutes	clostridia	clostridiales	lachnospiraceae	blautia	blautiaspp.
OTU_354	0	0	0	0	0	0	0	0	1	1	0	0	2	0	0	0	0	2	788	0	bacteria	proteobacteria	betaproteobacteria	burkholderiales	burkholderiales	tepidimonas	tepidimonasspp.
OTU_453	59	121	1	1	0	19	97	2	0	142	0	0	0	312	0	2	1	0	2	33	bacteria	bacteroidetes	flavobacteriia	flavobacteriales	cryomorphaceae	crocinitomix	crocinitomixspp.
OTU_326	1	0	0	0	0	0	1	520	1	0	0	2	0	1	245	0	1	0	0	0	bacteria	proteobacteria	alphaproteobacteria	sphingomonadales	sphingomonadaceae	novosphingobium	novosphingobiumsp.
OTU_3490	1	12	6	1	6	10	35	5	53	30	0	6	10	28	21	128	94	73	124	105	bacteria	proteobacteria	gammaproteobacteria	vibrionales	vibrionaceae	vibrio	vibriosp.
OTU_300	0	0	79	0	1	0	0	520	1	109	1	0	0	0	1	2	0	1	4	28	bacteria	proteobacteria	deltaproteobacteria	bdellovibrionales	bdellovibrionaceae	bdellovibrio	bdellovibriosp.
OTU_2520	56	1	72	180	0	0	38	0	1	210	0	0	0	0	1	0	180	0	1	0	bacteria	proteobacteria	alphaproteobacteria	rhodobacterales	rhodobacteraceae	ruegeria	ruegeriasp.
OTU_292	0	0	37	0	0	41	0	1	0	0	0	0	0	647	2	0	1	0	1	0	bacteria	proteobacteria	deltaproteobacteria	bdellovibrionales	bacteriovoracaceae	bacteriovorax	bacteriovoraxmarinus
OTU_580	0	0	0	27	1	36	55	0	233	6	0	84	0	1	248	12	24	1	1	1	bacteria	proteobacteria	alphaproteobacteria	sphingomonadales	sphingomonadaceae	sphingomonas	sphingomonasspp.
OTU_434	0	0	0	0	0	1	0	710	1	3	1	0	0	1	3	0	1	3	1	0	bacteria	proteobacteria	alphaproteobacteria	rhodobacterales	rhodobacteraceae	marivita	marivitahallyeonensis
OTU_364	0	0	1	0	0	0	0	0	0	622	0	78	1	0	0	0	1	0	0	21	bacteria	chlamydiae	chlamydiia	chlamydiales	simkaniaceae	candidatusfritschea	candidatusfritscheabemisiae
OTU_65	70	1	6	0	28	22	83	5	1	110	3	2	3	324	4	5	6	3	8	38	bacteria	proteobacteria	alphaproteobacteria	rhodobacterales	rhodobacteraceae	pseudophaeobacter	phaeobacterarcticus
OTU_786	32	7	3	1	0	20	27	218	3	22	250	3	5	31	8	24	20	0	12	30	bacteria	proteobacteria	gammaproteobacteria	alteromonadales	pseudoalteromonadaceae	psychrosphaera	psychrosphaerasaromensis
OTU_368	3	17	6	5	0	28	69	5	0	28	17	9	16	71	32	133	88	2	36	124	bacteria	proteobacteria	gammaproteobacteria	alteromonadales	pseudoalteromonadaceae	psychrosphaera	psychrosphaerasaromensis
OTU_1851	48	7	7	0	0	3	5	23	2	3	1	10	11	7	5	133	380	1	2	41	bacteria	proteobacteria	gammaproteobacteria	alteromonadales	colwelliaceae	thalassomonas	thalassomonasfusca
OTU_93	0	53	1	74	203	1	1	2	6	0	4	1	0	0	0	1	323	1	4	5	bacteria	firmicutes	clostridia	clostridiales	ruminococcaceae	faecalibacterium	faecalibacteriumprausnitzii
OTU_309	56	3	0	0	0	0	36	1	2	0	0	0	303	97	176	0	1	0	1	1	bacteria	proteobacteria	alphaproteobacteria	sphingomonadales	sphingomonadaceae	sphingomonas	sphingomonasspp.
OTU_420	0	0	0	1	19	22	0	565	1	0	1	0	0	2	0	46	2	1	0	14	bacteria	proteobacteria	gammaproteobacteria	cellvibrionales	cellvibrionaceae	simiduia	simiduiaareninigrae
OTU_116	1	1	19	37	1	2	140	1	4	3	1	2	199	1	0	244	1	4	3	1	bacteria	proteobacteria	alphaproteobacteria	rhizobiales	rhizobiaceae	agrobacterium	agrobacteriumspp.
OTU_410	0	0	0	658	0	0	0	0	0	0	2	1	0	0	0	3	0	0	1	0	bacteria	chloroflexi	chloroflexia	chloroflexales	chloroflexaceae	chloroflexus	chloroflexusspp.
OTU_426	0	0	1	0	0	0	0	0	0	0	0	0	0	0	0	0	0	0	664	0	bacteria	proteobacteria	alphaproteobacteria	rhodospirillales	rhodospirillaceae	azospirillum	azospirillumspp.
OTU_3859	2	3	4	5	0	7	68	3	4	13	1	1	4	27	17	150	61	23	27	230	bacteria	proteobacteria	gammaproteobacteria	alteromonadales	shewanellaceae	shewanella	shewanellaspp.
OTU_437	0	0	0	0	0	0	0	0	1	0	0	0	0	0	0	0	648	0	0	0	bacteria	proteobacteria	gammaproteobacteria	chromatiales	chromatiaceae	rheinheimera	rheinheimeraspp.
OTU_138	1	0	37	1	1	0	100	0	2	1	0	296	4	3	194	1	1	2	0	0	bacteria	actinobacteria	actinobacteria	acidimicrobiales	acidimicrobiaceae	acidimicrobium	acidimicrobiumspp.
OTU_264	0	0	0	0	635	0	1	0	2	0	1	0	0	1	0	1	1	0	0	0	bacteria	spirochaetes	spirochaetia	spirochaetales	spirochaetaceae	spirochaeta	spirochaetaspp.
OTU_3592	0	1	0	0	1	1	0	613	4	0	1	0	1	2	6	5	3	1	0	1	bacteria	proteobacteria	gammaproteobacteria	alteromonadales	colwelliaceae	colwellia	colwelliaspp.
OTU_87	28	3	40	0	1	16	4	1	8	6	3	1	119	298	2	83	11	4	1	8	bacteria	proteobacteria	alphaproteobacteria	rhodobacterales	rhodobacteraceae	rhodobacter	rhodobacterspp.
OTU_2802	13	20	4	16	3	24	33	2	9	25	0	12	31	67	31	134	81	18	14	94	bacteria	proteobacteria	gammaproteobacteria	alteromonadales	colwelliaceae	colwellia	colwelliaspp.
OTU_2824	18	12	2	10	1	19	33	0	6	85	4	12	92	67	54	32	65	31	11	76	bacteria	proteobacteria	gammaproteobacteria	vibrionales	vibrionaceae	vibrio	vibriosp.
OTU_447	0	0	0	0	0	1	0	0	1	0	0	0	1	0	0	1	1	615	1	1	bacteria	planctomycetes	phycisphaerae	phycisphaerales	phycisphaeraceae	phycisphaera	phycisphaeraspp.
OTU_452	0	26	0	0	0	0	0	0	2	0	0	0	0	0	0	0	0	589	1	2	bacteria	verrucomicrobia	verrucomicrobiae	verrucomicrobiales	verrucomicrobiaceae	persicirhabdus	persicirhabdussediminis
OTU_450	25	61	1	2	2	12	0	429	0	0	0	0	0	80	0	0	1	0	1	1	bacteria	bacteroidetes	flavobacteriia	flavobacteriales	flavobacteriaceae	flavobacterium	flavobacteriumspp.
OTU_454	0	0	0	0	0	0	0	0	0	0	1	0	0	0	0	0	611	0	0	0	bacteria	proteobacteria	alphaproteobacteria	rhizobiales	beijerinckiaceae	beijerinckia	beijerinckiaspp.
OTU_479	3	10	2	1	24	2	13	19	71	23	49	10	8	18	8	51	93	75	110	16	bacteria	cyanobacteria	cyanobacteria	oscillatoriales	oscillatoriales	halospirulina	halospirulinasp.
OTU_132	0	1	84	0	293	15	3	1	1	4	14	0	2	2	2	3	6	167	3	4	bacteria	proteobacteria	gammaproteobacteria	alteromonadales	alteromonadales	eionea	eioneasp.
OTU_455	0	0	0	0	575	0	0	0	0	0	0	0	0	0	0	2	0	0	1	1	bacteria	proteobacteria	alphaproteobacteria	rhodobacterales	rhodobacteraceae	rubellimicrobium	rubellimicrobiumspp.
OTU_3743	4	7	7	4	7	4	34	2	29	33	5	3	10	27	21	112	46	41	92	88	bacteria	proteobacteria	gammaproteobacteria	vibrionales	vibrionaceae	vibrio	vibrioharveyi
OTU_2286	20	11	15	20	0	10	24	1	7	49	1	6	129	69	64	19	26	28	6	64	bacteria	proteobacteria	gammaproteobacteria	alteromonadales	psychromonadaceae	psychromonas	psychromonasspp.
OTU_357	3	0	2	0	1	0	0	2	0	1	2	1	2	1	350	2	183	2	0	2	bacteria	proteobacteria	betaproteobacteria	burkholderiales	comamonadaceae	variovorax	variovoraxparadoxus
OTU_480	0	1	1	0	0	1	0	537	1	0	0	0	0	0	0	2	0	0	0	2	bacteria	proteobacteria	alphaproteobacteria	rhizobiales	phyllobacteriaceae	mesorhizobium	mesorhizobiumloti
OTU_495	0	0	0	0	0	0	0	0	1	0	0	0	0	0	0	0	527	0	0	0	bacteria	bacteroidetes	sphingobacteriia	sphingobacteriales	saprospiraceae	lewinella	lewinellanigricans
OTU_507	0	1	0	0	0	0	0	0	0	0	0	0	0	0	0	0	518	0	0	0	bacteria	firmicutes	clostridia	clostridiales	eubacteriaceae	garciella	garciellasp.
OTU_516	0	0	0	0	1	91	305	0	1	0	0	0	0	0	0	114	0	0	2	0	bacteria	proteobacteria	alphaproteobacteria	rhizobiales	bartonellaceae	bartonella	bartonellawashoensis
OTU_260	0	1	1	0	0	0	1	491	2	1	1	2	0	0	1	1	1	0	0	1	bacteria	bacteroidetes	sphingobacteriia	sphingobacteriales	saprospiraceae	portibacter	portibacterlacus
OTU_3494	3	4	4	3	12	7	32	6	30	26	4	2	15	25	19	79	31	51	68	83	bacteria	proteobacteria	gammaproteobacteria	vibrionales	vibrionaceae	aliivibrio	vibriologei
OTU_487	4	16	9	7	0	19	64	6	0	42	13	6	22	92	33	33	53	0	9	73	bacteria	proteobacteria	gammaproteobacteria	alteromonadales	pseudoalteromonadaceae	algicola	algicolabacteriolytica
OTU_523	0	0	0	0	1	0	1	491	0	0	1	0	0	0	0	0	1	0	1	1	bacteria	bacteroidetes	cytophagia	cytophagales	cytophagaceae	flexibacter	flexibacterspp.
OTU_837	21	38	1	0	336	0	16	0	0	3	0	0	50	0	1	2	2	0	0	24	bacteria	proteobacteria	gammaproteobacteria	enterobacteriales	enterobacteriaceae	trabulsiella	trabulsiellaspp.
OTU_384	0	88	0	0	0	39	1	0	0	0	0	0	1	0	0	0	363	0	1	0	bacteria	proteobacteria	alphaproteobacteria	rhizobiales	rhizobiaceae	rhizobium	rhizobiumsullae
OTU_533	0	0	0	0	482	1	0	0	0	1	0	0	0	1	0	0	1	1	0	0	bacteria	bacteroidetes	sphingobacteriia	sphingobacteriales	saprospiraceae	lewinella	lewinellasp.
OTU_2822	18	18	7	31	10	3	16	12	0	17	31	100	42	29	27	17	66	37	1	2	bacteria	proteobacteria	betaproteobacteria	burkholderiales	burkholderiaceae	ralstonia	ralstoniasolanacearum
OTU_317	1	28	0	164	0	0	275	1	1	1	0	0	0	0	0	1	1	0	0	9	bacteria	proteobacteria	gammaproteobacteria	oceanospirillales	halomonadaceae	kushneria	kushneriasp.
OTU_345	0	0	0	0	0	0	1	1	1	1	0	1	471	1	2	1	1	0	1	0	bacteria	proteobacteria	alphaproteobacteria	rickettsiales	rickettsiales	caedibacter	caedibacterspp.
OTU_1898	8	9	2	7	2	10	17	1	8	64	2	9	25	46	30	39	47	12	28	116	bacteria	proteobacteria	gammaproteobacteria	vibrionales	vibrionaceae	vibrio	vibriosp.
OTU_543	0	0	0	0	0	0	0	0	0	1	0	0	0	0	0	0	0	0	0	473	bacteria	actinobacteria	actinobacteria	actinomycetales	promicromonosporaceae	isoptericola	isoptericolaspp.
OTU_2300	4	5	20	21	13	6	11	43	183	13	2	4	22	34	9	16	54	0	1	13	bacteria	proteobacteria	gammaproteobacteria	alteromonadales	colwelliaceae	thalassomonas	thalassomonassp.
OTU_299	13	0	96	1	0	28	98	19	2	140	3	1	12	1	2	3	4	10	2	35	bacteria	proteobacteria	alphaproteobacteria	rhodobacterales	rhodobacteraceae	planktomarina	planktomarinatemperata
OTU_423	0	0	0	1	0	0	0	0	0	0	1	0	0	0	0	0	464	0	1	0	bacteria	firmicutes	bacilli	lactobacillales	lactobacillaceae	lactobacillus	lactobacillusacidophilus
OTU_556	1	0	0	0	0	18	0	434	0	1	0	1	1	0	0	0	0	1	0	1	bacteria	bacteroidetes	flavobacteriia	flavobacteriales	cryomorphaceae	crocinitomix	crocinitomixspp.
OTU_557	0	0	0	0	453	0	0	0	0	0	0	1	0	0	0	1	0	0	0	1	bacteria	proteobacteria	alphaproteobacteria	rhodobacterales	hyphomonadaceae	hyphomonas	hyphomonassp.
OTU_482	0	0	0	0	1	0	0	0	0	0	0	0	1	0	0	0	441	0	1	0	bacteria	proteobacteria	alphaproteobacteria	sphingomonadales	sphingomonadaceae	blastomonas	blastomonasspp.
OTU_577	0	0	0	0	442	0	0	0	0	1	0	0	0	0	0	0	0	0	0	0	bacteria	actinobacteria	actinobacteria	actinomycetales	frankiaceae	frankia	frankiaspp.
OTU_164	0	1	1	0	1	2	251	0	2	3	1	2	120	1	1	0	2	5	4	40	bacteria	proteobacteria	epsilonproteobacteria	campylobacterales	campylobacteraceae	arcobacter	arcobacterspp.
OTU_589	75	0	0	1	0	226	0	0	0	0	0	0	1	0	129	0	1	0	1	0	bacteria	proteobacteria	alphaproteobacteria	rhodobacterales	rhodobacteraceae	paracoccus	paracoccussp.
OTU_2641	0	0	0	1	0	0	1	204	0	2	1	0	0	0	0	0	220	3	1	0	bacteria	proteobacteria	alphaproteobacteria	rhodobacterales	rhodobacteraceae	sulfitobacter	sulfitobacterlitoralis
OTU_2782	0	0	146	0	1	2	0	0	0	1	2	0	0	1	0	0	276	1	1	2	bacteria	proteobacteria	gammaproteobacteria	alteromonadales	colwelliaceae	colwellia	colwelliaspp.
OTU_576	0	0	0	0	0	0	0	0	1	0	0	1	0	0	1	0	0	1	427	0	bacteria	chlamydiae	chlamydiia	chlamydiales	rhabdochlamydiaceae	candidatusrhabdochlamydia	unculturedcandidatusrhabdochlamydiasp.
OTU_3206	19	0	0	0	2	1	0	1	0	2	1	2	0	0	1	93	276	0	0	32	bacteria	proteobacteria	gammaproteobacteria	alteromonadales	colwelliaceae	thalassomonas	thalassomonassp.
OTU_170	53	1	0	0	4	26	0	3	1	98	0	1	1	0	210	0	1	1	2	2	bacteria	firmicutes	bacilli	bacillales	bacillales	exiguobacterium	exiguobacteriumundae
OTU_49	1	0	1	1	0	13	1	0	369	0	3	1	0	0	12	0	1	0	0	0	bacteria	proteobacteria	gammaproteobacteria	pseudomonadales	moraxellaceae	psychrobacter	psychrobacterpulmonis
OTU_80	59	2	1	0	3	68	175	7	4	3	3	0	4	5	5	8	5	2	6	37	bacteria	proteobacteria	alphaproteobacteria	rhodobacterales	rhodobacteraceae	thioclava	thioclavapacifica
OTU_2074	9	1	6	5	3	3	77	2	9	68	0	9	31	13	4	75	31	12	16	21	bacteria	tenericutes	mollicutes	mycoplasmatales	mycoplasmataceae	mycoplasma	mycoplasmaspp.
OTU_539	0	0	0	0	0	0	0	0	0	0	0	0	0	0	0	0	1	391	1	0	bacteria	proteobacteria	alphaproteobacteria	rickettsiales	rickettsiaceae	rickettsia	rickettsiaasiatica
OTU_609	0	0	0	0	0	0	0	0	0	0	0	0	0	0	0	1	388	0	0	0	bacteria	proteobacteria	deltaproteobacteria	bdellovibrionales	bacteriovoracaceae	peredibacter	peredibacterspp.
OTU_234	0	1	62	68	1	0	0	245	2	0	2	1	1	0	0	1	0	1	1	2	bacteria	proteobacteria	alphaproteobacteria	rhodobacterales	hyphomonadaceae	litorimonas	robiginitomaculumsp.
OTU_616	0	0	0	0	0	0	100	0	0	0	0	284	0	0	0	2	0	0	0	1	bacteria	proteobacteria	gammaproteobacteria	legionellales	coxiellaceae	aquicella	aquicellaspp.
OTU_2163	0	4	0	0	2	4	11	1	3	16	2	174	32	18	12	6	66	5	3	22	bacteria	proteobacteria	epsilonproteobacteria	campylobacterales	campylobacteraceae	arcobacter	arcobacterspp.
OTU_3124	4	13	2	12	1	7	22	1	3	20	3	32	16	14	11	82	65	17	11	43	bacteria	proteobacteria	betaproteobacteria	burkholderiales	oxalobacteraceae	noviherbaspirillum	noviherbaspirillummalthae
OTU_690	0	14	33	0	0	0	1	1	0	0	0	0	0	0	0	0	319	1	0	0	bacteria	proteobacteria	gammaproteobacteria	alteromonadales	alteromonadaceae	haliea	halieaspp.
OTU_639	1	0	0	0	0	21	342	0	0	1	0	0	0	0	0	1	0	0	0	0	bacteria	bacteroidetes	flavobacteriia	flavobacteriales	flavobacteriaceae	marixanthomonas	marixanthomonasophiurae
OTU_648	0	0	0	64	0	0	1	0	1	0	0	0	0	0	0	0	296	0	0	0	bacteria	bacteroidetes	cytophagia	cytophagales	cytophagaceae	adhaeribacter	adhaeribactersp.
OTU_296	0	0	0	0	0	1	5	0	1	0	0	0	341	1	7	0	1	2	1	1	bacteria	bacteroidetes	sphingobacteriia	sphingobacteriales	saprospiraceae	lewinella	lewinellaspp.
OTU_649	0	0	0	0	0	0	0	0	0	0	0	356	0	0	0	0	0	0	1	1	bacteria	acidobacteria	holophagae	holophagales	holophagaceae	holophaga	holophagaspp.
OTU_1822	0	0	0	34	0	11	206	21	0	83	1	0	0	0	0	0	0	0	0	0	bacteria	proteobacteria	alphaproteobacteria	rhodobacterales	rhodobacteraceae	thalassobacter	thalassobacterstenotrophicus
OTU_2911	9	17	2	14	1	8	12	2	2	45	0	4	28	54	27	28	41	16	7	35	bacteria	proteobacteria	gammaproteobacteria	vibrionales	vibrionaceae	vibrio	vibriospp.
OTU_659	0	0	0	0	0	0	0	0	0	0	0	0	0	349	1	0	0	0	0	0	bacteria	proteobacteria	gammaproteobacteria	gammaproteobacteria	gammaproteobacteria	zhongshania	spongiibactersp.
OTU_314	0	0	133	0	1	0	204	0	2	4	0	0	1	0	0	0	1	1	0	1	bacteria	proteobacteria	alphaproteobacteria	rhodobacterales	rhodobacteraceae	ruegeria	ruegeriasp.
OTU_160	1	29	0	0	1	0	0	1	4	123	2	1	1	0	165	16	1	0	1	0	bacteria	proteobacteria	alphaproteobacteria	rhodobacterales	rhodobacteraceae	ahrensia	ahrensiasp.
OTU_241	0	62	0	0	1	1	1	1	2	28	1	237	0	1	0	1	1	4	1	2	bacteria	proteobacteria	alphaproteobacteria	caulobacterales	caulobacteraceae	caulobacter	caulobactervibrioides
OTU_575	54	107	8	11	2	0	13	10	0	6	0	20	12	21	17	13	39	2	0	9	bacteria	proteobacteria	betaproteobacteria	burkholderiales	burkholderiaceae	pandoraea	pandoraeapnomenusa
OTU_347	0	0	0	0	0	0	1	1	0	0	0	0	1	0	0	1	1	1	105	230	bacteria	firmicutes	bacilli	bacillales	bacillaceae	bacillus	bacilluscoagulans
OTU_2398	6	4	14	3	152	14	19	51	0	13	0	7	11	6	9	18	1	1	2	7	bacteria	cyanobacteria	oscillatoriophycideae	chroococcales	cyanobacteriaceae	cyanobacterium	cyanobacteriumspp.
OTU_67	104	2	3	5	13	39	18	11	8	6	12	3	12	10	5	14	14	11	14	22	bacteria	proteobacteria	alphaproteobacteria	rhodobacterales	rhodobacteraceae	paracoccus	paracoccussp.
OTU_2857	6	1	6	5	3	3	21	2	2	44	1	1	4	12	9	139	15	9	4	38	bacteria	proteobacteria	gammaproteobacteria	alteromonadales	pseudoalteromonadaceae	pseudoalteromonas	pseudoalteromonassp.
OTU_682	0	61	63	54	0	0	8	1	0	0	0	131	0	0	0	0	0	0	0	0	bacteria	proteobacteria	deltaproteobacteria	bdellovibrionales	bacteriovoracaceae	peredibacter	peredibacterspp.
OTU_693	0	0	0	0	0	0	0	0	0	0	0	315	0	0	0	0	0	0	0	0	bacteria	proteobacteria	deltaproteobacteria	myxococcales	polyangiaceae	byssovorax	byssovoraxspp.
OTU_342	1	0	0	0	0	0	308	0	0	0	0	0	0	0	0	0	0	1	1	0	bacteria	proteobacteria	gammaproteobacteria	salinisphaerales	salinisphaeraceae	salinisphaera	salinisphaerasp.
OTU_169	0	0	0	0	0	0	0	0	0	0	198	0	100	0	0	0	0	0	0	11	bacteria	firmicutes	bacilli	lactobacillales	streptococcaceae	streptococcus	streptococcussalivarius
OTU_698	0	0	0	0	0	1	124	177	0	0	1	0	0	0	0	0	0	1	0	0	bacteria	proteobacteria	alphaproteobacteria	rhodobacterales	rhodobacteraceae	albidovulum	albidovulumspp.
OTU_191	0	0	1	0	0	25	1	3	1	1	0	1	0	0	0	261	1	1	4	1	bacteria	proteobacteria	alphaproteobacteria	rhizobiales	phyllobacteriaceae	mesorhizobium	mesorhizobiumspp.
OTU_709	0	0	0	0	0	0	0	0	0	0	0	301	0	0	0	0	0	0	0	0	bacteria	actinobacteria	actinobacteria	solirubrobacterales	solirubrobacteraceae	solirubrobacter	solirubrobacterspp.
OTU_244	70	0	0	0	0	12	1	0	1	2	0	0	0	1	1	188	1	0	1	20	bacteria	proteobacteria	alphaproteobacteria	rhodobacterales	hyphomonadaceae	hyphomonas	hyphomonasspp.
OTU_499	0	0	0	0	0	0	0	1	0	295	0	0	0	0	0	0	1	0	0	1	bacteria	proteobacteria	alphaproteobacteria	rickettsiales	rickettsiaceae	rickettsia	rickettsiaspp.
OTU_50	0	1	5	5	0	1	0	26	1	0	0	1	0	88	0	0	1	0	127	40	bacteria	proteobacteria	alphaproteobacteria	rhodobacterales	rhodobacteraceae	roseobacter	roseobacterspp.
OTU_715	0	0	0	0	0	0	0	0	0	0	0	0	0	256	37	0	1	0	0	1	bacteria	nitrospirae	nitrospira	nitrospirales	nitrospiraceae	nitrospira	nitrospiraspp.
OTU_1748	2	16	7	5	0	12	23	10	0	10	27	5	19	27	20	39	43	2	1	24	bacteria	proteobacteria	gammaproteobacteria	alteromonadales	pseudoalteromonadaceae	psychrosphaera	psychrosphaerasaromensis
OTU_520	0	0	0	0	0	0	0	0	1	0	0	290	0	0	0	0	0	0	0	0	bacteria	actinobacteria	actinobacteria	actinomycetales	dermabacteraceae	brachybacterium	brachybacteriumparaconglomeratum
OTU_592	86	161	0	0	0	8	1	0	0	0	0	0	0	0	0	0	0	0	0	34	bacteria	actinobacteria	actinobacteria	acidimicrobiales	iamiaceae	iamia	iamiaspp.
OTU_48	3	0	49	0	2	0	0	0	5	0	3	0	3	0	0	154	3	1	7	59	bacteria	firmicutes	bacilli	bacillales	staphylococcaceae	staphylococcus	staphylococcusepidermidis
OTU_519	0	1	1	0	0	1	2	0	1	0	1	0	1	0	1	2	0	0	276	0	bacteria	proteobacteria	betaproteobacteria	burkholderiales	burkholderiaceae	cupriavidus	cupriavidusmetallidurans
OTU_658	3	2	4	1	0	5	16	0	0	19	0	0	24	16	6	39	45	14	28	64	bacteria	proteobacteria	gammaproteobacteria	alteromonadales	colwelliaceae	colwellia	colwelliasp.
OTU_722	60	48	87	50	0	0	31	0	2	0	0	2	0	0	0	1	3	1	0	1	bacteria	proteobacteria	gammaproteobacteria	cellvibrionales	cellvibrionaceae	gilvimarinus	gilvimarinusagarilyticus
OTU_728	0	0	0	0	0	0	0	0	0	0	0	0	0	1	0	0	283	0	0	0	bacteria	bacteroidetes	sphingobacteriia	sphingobacteriales	chitinophagaceae	sediminibacterium	sediminibacteriumspp.
OTU_344	0	0	0	44	0	32	0	1	1	0	0	0	0	202	0	1	0	0	0	0	bacteria	bacteroidetes	sphingobacteriia	sphingobacteriales	sphingobacteriaceae	sphingobacterium	sphingobacteriumspp.
OTU_729	0	0	0	9	0	0	0	0	0	0	0	0	0	0	0	0	272	0	0	0	bacteria	verrucomicrobia	verrucomicrobiae	verrucomicrobiales	verrucomicrobiaceae	fucophilus	fucophilusfucoidanolyticus
OTU_573	0	0	1	0	164	1	0	112	0	0	0	0	0	0	0	0	0	0	0	0	bacteria	proteobacteria	alphaproteobacteria	rhodobacterales	hyphomonadaceae	hyphomonas	hyphomonasjohnsonii
OTU_735	0	0	0	0	0	0	0	0	0	0	0	0	0	0	0	0	0	0	278	0	bacteria	proteobacteria	betaproteobacteria	hydrogenophilales	hydrogenophilaceae	hydrogenophilus	hydrogenophilusthermoluteolus
OTU_736	11	0	17	0	0	14	0	0	0	0	0	0	1	0	0	0	235	0	0	0	bacteria	proteobacteria	gammaproteobacteria	oceanospirillales	alcanivoracaceae	alcanivorax	alcanivoraxborkumensis
OTU_739	0	0	0	0	0	0	0	0	0	0	0	0	0	0	0	0	277	0	0	0	bacteria	planctomycetes	planctomycetia	planctomycetales	planctomycetaceae	rhodopirellula	rhodopirellulaspp.
OTU_432	0	3	0	0	1	0	2	1	1	196	1	0	1	0	1	0	1	1	0	67	bacteria	actinobacteria	actinobacteria	actinomycetales	micrococcaceae	arthrobacter	arthrobacterprotophormiae
OTU_340	0	0	1	0	0	17	0	0	0	1	0	129	0	0	0	1	2	2	1	120	bacteria	proteobacteria	gammaproteobacteria	oceanospirillales	saccharospirillaceae	reinekea	reinekeasp.
OTU_2766	4	3	2	1	1	2	26	2	4	7	1	3	7	24	19	33	17	10	11	94	bacteria	proteobacteria	gammaproteobacteria	alteromonadales	shewanellaceae	shewanella	shewanellaspp.
OTU_590	0	0	0	0	0	0	0	0	0	0	0	0	0	266	0	0	1	1	0	0	bacteria	proteobacteria	gammaproteobacteria	alteromonadales	alteromonadaceae	glaciecola	glaciecolasiphonariae
OTU_701	0	0	0	0	265	0	0	0	0	0	0	0	0	0	0	0	0	0	0	0	bacteria	cyanobacteria	cyanobacteria	syneschococcales	leptolyngbyaceae	leptolyngbya	leptolyngbyaminuta
OTU_315	0	0	60	57	1	0	143	0	0	0	0	1	0	0	0	2	0	0	0	0	bacteria	bacteroidetes	sphingobacteriia	sphingobacteriales	saprospiraceae	haliscomenobacter	haliscomenobacterspp.
OTU_158	1	1	30	4	2	3	4	3	3	68	5	54	16	8	1	15	8	5	8	24	bacteria	proteobacteria	gammaproteobacteria	alteromonadales	colwelliaceae	colwellia	colwelliasp.
OTU_3255	0	3	0	1	17	0	2	6	77	1	76	8	3	3	0	6	9	31	20	0	bacteria	cyanobacteria	cyanobacteria	oscillatoriales	oscillatoriales	halospirulina	halospirulinasp.
OTU_124	1	13	6	29	0	0	67	4	0	37	1	0	3	0	2	75	1	1	5	17	bacteria	proteobacteria	gammaproteobacteria	thiotrichales	thiotrichaceae	achromatium	achromatiumoxaliferum
OTU_3072	0	0	0	0	0	15	1	0	0	0	0	0	0	0	0	0	244	0	0	0	bacteria	bacteroidetes	flavobacteriia	flavobacteriales	flavobacteriaceae	aquimarina	aquimarinasp.
OTU_268	1	0	39	0	1	24	149	0	1	0	2	0	1	0	0	35	0	2	0	0	bacteria	proteobacteria	gammaproteobacteria	alteromonadales	alteromonadaceae	glaciecola	glaciecolasiphonariae
OTU_478	0	0	0	0	0	0	0	0	0	0	248	0	0	1	0	0	3	0	1	0	bacteria	firmicutes	bacilli	lactobacillales	carnobacteriaceae	trichococcus	trichococcussp.
OTU_781	0	0	0	0	0	0	0	0	0	0	0	0	0	251	0	0	0	0	0	0	bacteria	firmicutes	clostridia	clostridiales	peptostreptococcaceae	peptoclostridium	clostridiumsordellii
OTU_199	31	0	0	5	0	0	0	0	2	0	0	0	190	1	13	1	2	1	0	1	bacteria	planctomycetes	planctomycetia	planctomycetales	planctomycetaceae	planctomyces	planctomycesspp.
OTU_798	0	0	0	0	0	0	0	0	0	0	1	0	0	0	0	1	245	0	0	0	bacteria	proteobacteria	deltaproteobacteria	bdellovibrionales	bacteriovoracaceae	bacteriovorax	bacteriovoraxsp.
OTU_2809	2	6	1	1	10	3	30	2	26	11	0	0	7	6	7	27	13	29	14	52	bacteria	proteobacteria	gammaproteobacteria	vibrionales	vibrionaceae	vibrio	vibriokanaloae
OTU_468	0	0	0	0	1	0	1	0	0	0	0	0	0	0	97	0	142	1	1	0	bacteria	proteobacteria	deltaproteobacteria	desulfuromonadales	geobacteraceae	geobacter	geobacterspp.
OTU_261	0	0	18	1	0	0	0	1	1	1	2	0	0	209	1	2	1	1	1	2	bacteria	bacteroidetes	flavobacteriia	flavobacteriales	flavobacteriaceae	gilvibacter	gilvibactersediminis
OTU_428	1	0	0	0	0	11	1	1	0	30	1	0	0	0	0	1	190	1	2	1	bacteria	proteobacteria	gammaproteobacteria	alteromonadales	alteromonadaceae	glaciecola	glaciecolapunicea
OTU_1131	0	119	3	0	0	18	1	27	1	0	0	0	0	0	0	1	1	64	2	3	bacteria	proteobacteria	alphaproteobacteria	rhodobacterales	rhodobacteraceae	roseovarius	roseovariussp.
OTU_3493	1	3	2	1	0	2	10	2	16	8	0	0	4	7	9	74	11	4	37	46	bacteria	proteobacteria	gammaproteobacteria	vibrionales	vibrionaceae	vibrio	vibriosp.
OTU_430	0	1	0	0	0	0	0	1	1	0	0	0	0	0	0	0	0	0	233	0	bacteria	bacteroidetes	bacteroidia	bacteroidales	porphyromonadaceae	proteiniphilum	proteiniphilumacetatigenes
OTU_936	2	19	2	2	0	3	38	3	0	13	15	4	21	35	20	14	19	1	2	23	bacteria	proteobacteria	gammaproteobacteria	alteromonadales	pseudoalteromonadaceae	algicola	algicolabacteriolytica
OTU_819	0	0	0	61	1	0	172	0	0	0	0	0	0	0	0	0	0	0	0	0	bacteria	proteobacteria	alphaproteobacteria	rhodospirillales	acetobacteraceae	acidocella	acidocellaspp.
OTU_831	64	0	0	0	0	85	0	0	15	69	0	0	0	0	0	0	0	0	0	0	bacteria	bacteroidetes	cytophagia	cytophagales	cytophagaceae	hymenobacter	hymenobactersp.
OTU_829	0	1	0	0	1	1	0	227	0	0	0	0	0	0	0	0	0	0	1	0	bacteria	proteobacteria	alphaproteobacteria	rhodospirillales	acetobacteraceae	belnapia	belnapiaspp.
OTU_2567	0	1	1	8	1	0	0	5	0	1	21	1	35	2	148	1	1	1	0	0	bacteria	proteobacteria	betaproteobacteria	burkholderiales	oxalobacteraceae	massilia	massiliatimonae
OTU_524	0	0	0	0	0	0	0	0	0	0	0	0	0	0	0	0	226	0	0	0	bacteria	planctomycetes	planctomycetia	planctomycetales	planctomycetaceae	blastopirellula	blastopirellulaspp.
OTU_59	4	56	3	1	2	42	6	5	7	11	8	1	21	3	2	13	12	3	12	13	bacteria	proteobacteria	gammaproteobacteria	alteromonadales	alteromonadaceae	alteromonas	alteromonassp.
OTU_840	0	0	0	0	0	0	0	0	0	0	0	0	0	0	0	1	0	1	0	223	bacteria	proteobacteria	gammaproteobacteria	thiotrichales	francisellaceae	francisella	francisellaspp.
OTU_3477	6	3	11	5	0	7	15	0	1	9	2	0	2	13	45	33	25	7	1	38	bacteria	proteobacteria	gammaproteobacteria	alteromonadales	pseudoalteromonadaceae	pseudoalteromonas	pseudoalteromonassp.
OTU_841	0	0	0	0	0	0	0	0	0	0	0	0	0	214	0	0	0	0	0	8	bacteria	tenericutes	mollicutes	mycoplasmatales	mycoplasmataceae	mycoplasma	mycoplasmaauris
OTU_587	0	0	0	0	0	0	0	0	0	0	0	0	0	0	0	0	218	1	0	0	bacteria	proteobacteria	betaproteobacteria	nitrosomonadales	nitrosomonadaceae	nitrosospira	nitrosospiraspp.
OTU_1574	0	4	3	1	2	0	17	4	16	10	8	1	7	8	5	42	20	18	20	33	bacteria	proteobacteria	gammaproteobacteria	vibrionales	vibrionaceae	aliivibrio	aliivibriofischeri
OTU_851	0	0	0	0	0	0	0	0	0	0	0	0	217	0	0	0	0	0	0	0	bacteria	bacteroidetes	bacteroidia	bacteroidales	marinifilaceae	marinifilum	marinifilumsp.
OTU_891	0	0	0	0	215	0	0	0	0	1	0	0	0	0	0	0	0	0	0	0	bacteria	proteobacteria	deltaproteobacteria	desulfuromonadales	geobacteraceae	geobacter	geobacterspp.
OTU_574	0	1	2	2	152	0	9	42	0	2	0	2	1	0	0	0	0	0	1	1	bacteria	bacteroidetes	flavobacteriia	flavobacteriales	flavobacteriaceae	dokdonia	krokinobactersp.
OTU_857	0	0	0	0	0	0	0	0	0	0	0	0	0	215	0	0	0	0	0	0	bacteria	firmicutes	clostridia	thermoanaerobacterales	thermoanaerobacteraceae	carboxydothermus	carboxydothermusspp.
OTU_2699	6	6	4	8	0	1	9	6	14	13	18	6	32	20	9	8	18	17	3	17	bacteria	proteobacteria	gammaproteobacteria	alteromonadales	psychromonadaceae	psychromonas	psychromonasspp.
OTU_895	0	0	0	2	0	0	64	1	0	0	0	24	2	115	0	0	2	1	0	2	bacteria	proteobacteria	gammaproteobacteria	pseudomonadales	pseudomonadaceae	pseudomonas	pseudomonasmarincola
OTU_877	0	0	0	0	0	0	0	0	0	0	0	0	0	0	0	0	209	0	0	0	bacteria	firmicutes	clostridia	clostridiales	lachnospiraceae	lachnoclostridium	clostridiumsphenoides
OTU_874	0	0	0	0	0	0	204	0	0	0	0	0	0	3	0	0	0	0	0	0	bacteria	proteobacteria	gammaproteobacteria	thiotrichales	thiotrichaceae	beggiatoa	beggiatoaspp.
OTU_713	12	10	6	7	0	4	0	5	22	9	6	4	14	5	8	12	12	56	2	12	bacteria	bacteroidetes	flavobacteriia	flavobacteriales	flavobacteriaceae	polaribacter	polaribacterdokdonensis
OTU_1261	0	0	1	0	196	0	2	0	1	0	1	0	0	0	0	0	0	0	1	0	bacteria	firmicutes	clostridia	clostridiales	ruminococcaceae	faecalibacterium	faecalibacteriumprausnitzii
OTU_494	0	0	20	0	0	0	1	0	2	1	0	0	0	172	0	0	0	0	1	0	bacteria	proteobacteria	alphaproteobacteria	rhizobiales	phyllobacteriaceae	mesorhizobium	mesorhizobiumplurifarium
OTU_755	0	0	0	0	0	0	0	0	0	0	0	0	0	196	0	0	0	0	0	0	bacteria	proteobacteria	deltaproteobacteria	bdellovibrionales	bacteriovoracaceae	bacteriovorax	bacteriovoraxsp.
OTU_1451	2	2	1	10	0	2	1	0	0	47	1	5	6	18	23	14	18	1	1	39	bacteria	proteobacteria	epsilonproteobacteria	campylobacterales	campylobacteraceae	arcobacter	arcobacterspp.
OTU_931	0	0	0	1	0	0	0	0	0	0	0	0	0	0	0	0	0	0	188	0	bacteria	proteobacteria	deltaproteobacteria	desulfuromonadales	geobacteraceae	geobacter	geobacterspp.
OTU_1930	0	5	6	1	3	19	11	0	7	12	4	1	23	18	7	15	16	5	18	17	bacteria	proteobacteria	gammaproteobacteria	vibrionales	vibrionaceae	vibrio	vibrioaestuarianus
OTU_2080	5	17	5	2	2	3	16	0	2	16	1	4	13	31	13	12	12	4	0	30	bacteria	proteobacteria	gammaproteobacteria	alteromonadales	psychromonadaceae	psychromonas	psychromonasprofunda
OTU_816	0	0	0	0	0	0	0	0	0	0	0	0	0	0	0	0	187	0	0	0	bacteria	proteobacteria	alphaproteobacteria	rhodobacterales	rhodobacteraceae	amaricoccus	amaricoccusmacauensis
OTU_943	0	0	0	0	0	0	0	0	0	0	0	0	186	0	0	0	1	0	0	0	bacteria	proteobacteria	alphaproteobacteria	rhizobiales	methylocystaceae	methylosinus	methylosinusspp.
OTU_934	0	114	0	0	0	0	9	1	0	0	2	0	0	0	0	60	0	0	0	0	bacteria	proteobacteria	betaproteobacteria	burkholderiales	burkholderiaceae	burkholderia	burkholderiaspp.
OTU_133	1	2	4	88	3	43	1	11	1	2	2	2	2	5	1	4	5	0	3	4	bacteria	proteobacteria	alphaproteobacteria	rhodobacterales	rhodobacteraceae	ruegeria	ruegeriaatlantica
OTU_955	0	0	0	0	0	0	0	0	0	0	0	184	0	0	0	0	0	0	0	0	bacteria	proteobacteria	deltaproteobacteria	myxococcales	anaeromyxobacteraceae	anaeromyxobacter	anaeromyxobacterspp.
OTU_88	1	5	4	5	5	0	9	3	1	8	0	6	6	8	6	8	12	4	0	88	bacteria	proteobacteria	betaproteobacteria	burkholderiales	burkholderiaceae	burkholderia	burkholderiasp.
OTU_294	18	0	0	0	0	1	1	0	0	0	2	0	0	49	44	18	2	0	2	42	bacteria	proteobacteria	gammaproteobacteria	alteromonadales	shewanellaceae	psychrobium	gammaproteobacteriabacterium
OTU_963	0	0	44	0	0	0	0	0	0	0	0	0	0	131	0	0	3	0	0	1	bacteria	bacteroidetes	flavobacteriia	flavobacteriales	flavobacteriaceae	flavobacterium	flavobacteriumspp.
OTU_2352	4	0	1	79	0	1	14	5	5	7	3	8	4	11	6	11	13	5	1	1	bacteria	proteobacteria	gammaproteobacteria	pseudomonadales	pseudomonadaceae	pseudomonas	pseudomonasplecoglossicida
OTU_982	0	0	0	0	0	0	0	0	0	0	0	0	0	0	2	0	176	0	0	0	bacteria	proteobacteria	deltaproteobacteria	desulfuromonadales	pelobacteraceae	pelobacter	pelobacterspp.
OTU_2162	0	0	0	0	0	0	0	0	0	0	0	176	0	0	0	1	0	1	0	0	bacteria	proteobacteria	gammaproteobacteria	pseudomonadales	pseudomonadaceae	pseudomonas	pseudomonasspp.
OTU_966	0	0	0	0	147	0	0	0	0	27	0	0	0	0	0	1	0	0	0	0	bacteria	proteobacteria	gammaproteobacteria	alteromonadales	colwelliaceae	thalassomonas	thalassomonassp.
OTU_653	0	0	0	0	0	0	0	0	0	0	1	0	172	0	0	0	0	0	0	0	bacteria	firmicutes	clostridia	clostridiales	eubacteriaceae	eubacterium	eubacteriumspp.
OTU_2046	4	8	12	4	0	14	16	12	8	13	0	4	14	24	3	7	11	5	0	13	bacteria	proteobacteria	gammaproteobacteria	alteromonadales	colwelliaceae	thalassomonas	thalassomonassp.
OTU_1083	0	0	0	0	0	0	0	0	1	0	0	0	0	0	2	0	0	167	0	0	bacteria	proteobacteria	gammaproteobacteria	thiotrichales	thiotrichaceae	beggiatoa	beggiatoaspp.
OTU_1651	0	0	14	5	0	3	132	0	1	0	3	1	0	5	1	2	1	0	0	1	bacteria	proteobacteria	alphaproteobacteria	rhodobacterales	rhodobacteraceae	roseobacter	roseobactersp.
OTU_997	0	0	0	0	0	0	0	0	0	0	0	0	0	0	1	167	0	0	0	0	bacteria	bacteroidetes	sphingobacteriia	sphingobacteriales	sphingobacteriaceae	sphingobacterium	sphingobacteriumsiyangensis
OTU_998	0	0	0	0	0	0	0	0	0	1	0	0	0	0	0	0	0	0	167	0	bacteria	tenericutes	mollicutes	mycoplasmatales	mycoplasmataceae	mycoplasma	mycoplasmasp.
OTU_201	0	0	0	0	0	0	0	0	0	1	0	0	1	0	160	1	1	1	1	1	bacteria	firmicutes	clostridia	clostridiales	ruminococcaceae	subdoligranulum	subdoligranulumspp.
OTU_789	1	0	0	0	0	0	0	0	0	0	0	0	0	0	0	0	165	0	0	0	bacteria	proteobacteria	epsilonproteobacteria	campylobacterales	helicobacteraceae	sulfurimonas	sulfurimonasspp.
OTU_651	1	2	2	2	22	1	4	1	1	3	0	2	7	72	6	0	26	0	1	12	bacteria	proteobacteria	epsilonproteobacteria	campylobacterales	campylobacteraceae	arcobacter	arcobacterspp.
OTU_1019	0	0	0	0	0	0	165	0	0	0	0	0	0	0	0	0	0	0	0	0	bacteria	proteobacteria	alphaproteobacteria	rhizobiales	hyphomicrobiaceae	maritalea	maritaleasp.
OTU_1011	0	0	1	0	161	0	0	0	0	0	0	0	0	0	1	0	0	1	0	0	bacteria	bacteroidetes	sphingobacteriia	sphingobacteriales	saprospiraceae	lewinella	lewinellasp.
OTU_826	0	0	0	0	0	1	0	160	0	0	0	0	0	0	0	1	0	0	0	0	bacteria	proteobacteria	deltaproteobacteria	bdellovibrionales	bdellovibrionaceae	bdellovibrio	bdellovibriospp.
OTU_240	0	0	124	0	0	17	0	1	0	0	1	14	0	0	1	0	0	0	2	0	bacteria	proteobacteria	alphaproteobacteria	sphingomonadales	erythrobacteraceae	erythrobacter	erythrobactersp.
OTU_409	0	62	63	1	2	2	1	0	0	1	1	1	0	1	0	2	0	3	1	18	bacteria	proteobacteria	gammaproteobacteria	xanthomonadales	xanthomonadaceae	stenotrophomonas	stenotrophomonasmaltophilia
OTU_932	0	0	0	0	0	0	0	0	0	0	0	0	0	0	159	0	0	0	0	0	bacteria	proteobacteria	alphaproteobacteria	sphingomonadales	sphingomonadaceae	sphingomonas	sphingomonasphyllosphaerae
OTU_1046	0	0	0	0	0	0	0	0	0	0	1	0	0	0	0	0	0	0	158	0	bacteria	proteobacteria	deltaproteobacteria	desulfuromonadales	geobacteraceae	geobacter	geobacterspp.
OTU_456	0	0	0	0	1	0	0	147	1	1	0	1	0	0	1	0	0	4	1	1	bacteria	verrucomicrobia	verrucomicrobiae	verrucomicrobiales	verrucomicrobiaceae	verrucomicrobium	verrucomicrobiumsp.
OTU_2171	2	3	1	2	8	12	4	2	8	6	4	4	4	9	8	7	18	23	10	22	bacteria	proteobacteria	gammaproteobacteria	vibrionales	vibrionaceae	vibrio	vibriokanaloae
OTU_1056	0	0	0	0	0	0	0	0	0	0	0	0	0	0	0	0	154	0	1	0	bacteria	chlamydiae	chlamydiia	chlamydiales	rhabdochlamydiaceae	candidatusrhabdochlamydia	unculturedcandidatusrhabdochlamydiasp.
OTU_1044	2	6	7	2	0	5	21	0	0	3	1	5	14	36	0	8	20	4	0	20	bacteria	proteobacteria	gammaproteobacteria	vibrionales	vibrionaceae	vibrio	vibrioatlanticus
OTU_1053	0	0	0	0	0	0	1	143	1	0	0	0	0	1	0	0	1	0	0	7	bacteria	proteobacteria	gammaproteobacteria	aeromonadales	aeromonadaceae	tolumonas	tolumonassp.
OTU_2170	5	4	8	10	6	2	1	8	3	11	8	20	15	7	8	4	22	4	5	3	bacteria	proteobacteria	betaproteobacteria	burkholderiales	burkholderiaceae	ralstonia	ralstoniasolanacearum
OTU_1064	0	0	0	0	0	0	0	0	0	0	0	1	0	0	0	0	0	0	152	0	bacteria	actinobacteria	actinobacteria	actinomycetales	actinomycetaceae	actinomyces	actinomycesspp.
OTU_673	31	19	7	14	0	1	5	11	0	5	1	0	20	6	0	0	18	0	13	1	bacteria	bacteroidetes	flavobacteriia	flavobacteriales	flavobacteriaceae	flaviramulus	flaviramulussp.
OTU_1086	0	147	0	0	0	0	0	0	1	1	0	0	0	0	0	0	0	0	0	0	bacteria	proteobacteria	gammaproteobacteria	legionellales	coxiellaceae	coxiella	coxiellaspp.
OTU_1206	1	3	4	6	26	1	9	9	1	14	1	3	4	12	3	33	2	1	1	15	bacteria	cyanobacteria	oscillatoriophycideae	chroococcales	cyanobacteriaceae	cyanobacterium	cyanobacteriumspp.
OTU_3250	0	57	5	0	2	4	3	3	12	5	3	3	3	9	2	10	2	6	7	12	bacteria	proteobacteria	gammaproteobacteria	pseudomonadales	moraxellaceae	psychrobacter	psychrobacternamhaensis
OTU_1063	0	0	0	0	0	0	147	0	0	0	0	0	0	0	0	0	0	0	0	0	bacteria	proteobacteria	alphaproteobacteria	rhodobacterales	rhodobacteraceae	pseudoruegeria	pseudoruegeriasp.
OTU_1093	0	0	0	0	0	0	0	0	0	0	0	0	0	146	0	0	0	0	0	0	bacteria	proteobacteria	alphaproteobacteria	rhodospirillales	rhodospirillaceae	marispirillum	marispirillumspp.
OTU_3002	1	2	15	1	1	2	16	0	0	8	0	5	1	14	0	8	35	1	1	34	bacteria	proteobacteria	gammaproteobacteria	vibrionales	vibrionaceae	salinivibrio	salinivibriocosticola
OTU_1943	0	0	0	90	0	0	0	0	0	53	0	0	0	0	0	0	0	1	0	0	bacteria	proteobacteria	alphaproteobacteria	rhodobacterales	rhodobacteraceae	ruegeria	ruegeriaspp.
OTU_484	27	0	0	0	0	0	1	6	2	1	3	0	0	88	1	2	5	1	1	3	bacteria	proteobacteria	betaproteobacteria	burkholderiales	comamonadaceae	acidovorax	acidovoraxdelafieldii
OTU_1747	3	2	0	0	0	1	5	4	9	7	4	2	19	10	6	10	21	24	5	8	bacteria	proteobacteria	gammaproteobacteria	alteromonadales	psychromonadaceae	psychromonas	psychromonasprofunda
OTU_101	0	1	0	0	0	0	1	1	1	1	1	2	0	2	1	0	2	2	0	124	bacteria	actinobacteria	actinobacteria	bifidobacteriales	bifidobacteriaceae	bifidobacterium	bifidobacteriumthermophilum
OTU_2018	0	0	1	1	1	3	20	2	0	10	0	0	1	5	15	15	16	8	7	34	bacteria	proteobacteria	gammaproteobacteria	alteromonadales	pseudoalteromonadaceae	pseudoalteromonas	pseudoalteromonassp.
OTU_2152	1	4	2	0	1	7	9	1	2	15	0	1	7	8	10	22	18	1	3	27	bacteria	proteobacteria	gammaproteobacteria	vibrionales	vibrionaceae	vibrio	vibriosp.
OTU_1111	0	0	0	0	0	0	138	0	0	0	0	0	0	0	0	0	0	0	0	0	bacteria	proteobacteria	alphaproteobacteria	rickettsiales	rickettsiales	caedibacter	caedibacterspp.
OTU_174	24	1	0	0	0	2	2	4	1	83	3	0	1	1	1	5	0	0	5	3	bacteria	proteobacteria	gammaproteobacteria	cellvibrionales	cellvibrionaceae	teredinibacter	teredinibacterturnerae
OTU_1138	0	0	0	0	0	0	0	0	0	0	0	0	0	0	0	0	0	0	0	135	bacteria	actinobacteria	actinobacteria	bifidobacteriales	bifidobacteriaceae	bifidobacterium	bifidobacteriumstellenboschense
OTU_252	0	102	0	2	0	20	0	1	1	1	1	0	0	0	0	2	2	0	0	2	bacteria	proteobacteria	betaproteobacteria	burkholderiales	burkholderiales	sphaerotilus	sphaerotilusspp.
OTU_366	0	0	0	0	1	0	0	0	2	126	1	0	0	0	1	1	0	2	0	0	bacteria	proteobacteria	gammaproteobacteria	alteromonadales	alteromonadaceae	haliea	halieasp.
OTU_1148	0	0	0	0	0	0	0	0	0	0	0	0	133	0	0	0	0	0	1	0	bacteria	verrucomicrobia	opitutae	opitutales	opitutaceae	opitutus	opitutusspp.
OTU_1751	7	5	11	5	0	14	6	21	4	8	0	7	8	12	3	9	11	1	1	1	bacteria	proteobacteria	gammaproteobacteria	alteromonadales	colwelliaceae	thalassomonas	thalassomonassp.
OTU_334	0	0	0	2	0	44	2	0	0	76	1	1	2	0	0	1	1	1	2	0	bacteria	proteobacteria	gammaproteobacteria	pseudomonadales	moraxellaceae	psychrobacter	psychrobacterimmobilis
OTU_425	0	45	0	0	0	0	66	1	0	0	0	0	0	20	0	0	1	0	0	0	bacteria	proteobacteria	alphaproteobacteria	rhodospirillales	rhodospirillaceae	azospirillum	azospirillumspp.
OTU_2487	3	8	6	2	5	5	3	2	3	5	9	7	19	10	7	6	22	5	4	2	bacteria	proteobacteria	betaproteobacteria	burkholderiales	burkholderiaceae	ralstonia	ralstoniasolanacearum
OTU_1134	0	0	0	0	0	0	0	0	0	0	0	0	0	0	0	131	0	0	0	0	bacteria	firmicutes	clostridia	clostridiales	peptostreptococcaceae	peptoclostridium	clostridiumhiranonis
OTU_1152	0	0	18	0	0	0	0	0	0	0	1	0	0	0	112	0	0	0	0	0	bacteria	proteobacteria	betaproteobacteria	burkholderiales	alcaligenaceae	pigmentiphaga	pigmentiphagasp.
OTU_2392	0	0	0	0	1	0	0	1	0	0	0	0	0	0	124	0	0	2	1	2	bacteria	proteobacteria	gammaproteobacteria	oceanospirillales	alcanivoracaceae	marinicella	marinicellasp.
OTU_566	36	0	58	0	0	9	0	0	0	24	1	0	0	0	0	0	1	0	0	1	bacteria	bacteroidetes	flavobacteriia	flavobacteriales	cryomorphaceae	crocinitomix	crocinitomixspp.
OTU_933	0	127	0	0	0	0	0	0	1	0	0	0	0	0	0	0	0	0	0	2	bacteria	proteobacteria	alphaproteobacteria	rhizobiales	hyphomicrobiaceae	devosia	devosiasp.
OTU_3419	0	5	0	0	0	0	4	0	0	0	0	0	2	1	13	15	13	1	64	12	bacteria	proteobacteria	gammaproteobacteria	alteromonadales	pseudoalteromonadaceae	pseudoalteromonas	pseudoalteromonasphenolica
OTU_1169	0	1	0	0	1	0	122	0	1	0	1	0	0	0	0	0	0	1	0	0	bacteria	proteobacteria	alphaproteobacteria	rhodobacterales	rhodobacteraceae	rhodovulum	rhodovulumeuryhalinum
OTU_619	0	0	0	0	0	0	0	0	0	0	0	0	0	0	0	0	111	0	0	13	bacteria	proteobacteria	gammaproteobacteria	legionellales	legionellaceae	legionella	legionellaspp.
OTU_216	0	0	28	0	0	7	68	1	0	0	0	1	2	2	2	3	2	1	4	2	bacteria	proteobacteria	gammaproteobacteria	chromatiales	ectothiorhodospiraceae	thiohalomonas	thiohalomonasdenitrificans
OTU_255	0	0	12	1	0	7	1	0	0	0	0	1	2	0	0	1	0	0	1	97	bacteria	firmicutes	clostridia	clostridiales	clostridiaceae	clostridium	clostridiumsp.
OTU_386	10	0	0	51	2	0	1	0	27	0	17	0	0	1	2	0	1	1	1	9	bacteria	actinobacteria	actinobacteria	actinomycetales	corynebacteriaceae	corynebacterium	corynebacteriumxerosis
OTU_460	0	0	0	0	0	0	1	0	0	121	0	0	1	0	0	0	0	0	0	0	bacteria	proteobacteria	alphaproteobacteria	sphingomonadales	sphingomonadaceae	novosphingobium	novosphingobiumspp.
OTU_115	3	0	3	1	1	0	79	4	2	2	4	0	2	2	2	3	4	1	5	4	bacteria	proteobacteria	alphaproteobacteria	rhodobacterales	rhodobacteraceae	jannaschia	jannaschiapohangensis
OTU_204	0	0	0	0	0	0	0	0	0	0	0	0	0	0	0	122	0	0	0	0	bacteria	actinobacteria	actinobacteria	actinomycetales	micrococcaceae	rothia	rothiamucilaginosa
OTU_319	2	0	0	0	0	17	1	0	0	2	1	1	2	0	1	85	5	0	3	2	bacteria	proteobacteria	alphaproteobacteria	rhodobacterales	hyphomonadaceae	hyphomonas	hyphomonasspp.
OTU_2840	2	4	3	1	1	1	9	0	0	8	0	11	25	13	13	7	14	8	0	2	bacteria	proteobacteria	betaproteobacteria	burkholderiales	burkholderiaceae	burkholderia	burkholderiasp.
OTU_3683	0	0	0	0	0	0	99	0	0	1	0	0	0	22	0	0	0	0	0	0	bacteria	proteobacteria	alphaproteobacteria	rhodospirillales	rhodospirillaceae	azospirillum	azospirillumspp.
OTU_176	0	3	0	0	2	0	93	0	2	0	2	2	0	2	4	1	0	3	6	1	bacteria	proteobacteria	alphaproteobacteria	rickettsiales	rickettsiaceae	rickettsia	rickettsiaspp.
OTU_581	0	0	0	0	0	0	0	1	0	120	0	0	0	0	0	0	0	0	0	0	bacteria	proteobacteria	deltaproteobacteria	desulfobacterales	desulfobacteraceae	desulfobacterium	desulfobacteriumspp.
OTU_1188	0	0	0	0	0	0	0	0	0	0	0	0	0	0	119	2	0	0	0	0	bacteria	proteobacteria	deltaproteobacteria	myxococcales	polyangiaceae	aetherobacter	aetherobacterrufus
OTU_2685	4	3	2	1	2	1	4	0	1	8	0	2	5	4	6	39	29	3	1	6	bacteria	proteobacteria	betaproteobacteria	burkholderiales	burkholderiaceae	burkholderia	burkholderiasp.
OTU_1012	0	0	0	0	0	0	0	0	0	0	0	0	1	0	0	0	111	0	0	8	bacteria	proteobacteria	gammaproteobacteria	alteromonadales	alteromonadaceae	catenovulum	catenovulumsp.
OTU_2246	9	10	2	5	3	1	1	0	1	5	0	15	12	11	7	11	22	3	0	2	bacteria	proteobacteria	betaproteobacteria	burkholderiales	burkholderiaceae	burkholderia	burkholderiaterricola
OTU_3464	2	0	0	1	1	1	0	1	20	0	52	12	11	1	0	2	2	11	1	2	bacteria	proteobacteria	gammaproteobacteria	pseudomonadales	pseudomonadaceae	pseudomonas	pseudomonasstutzeri
OTU_1179	0	0	0	0	0	0	0	31	0	0	0	0	17	0	0	0	70	0	0	0	bacteria	proteobacteria	gammaproteobacteria	arenicellales	arenicellaceae	arenicella	arenicellaxantha
OTU_1200	0	0	0	0	0	0	0	0	0	0	0	0	0	0	118	0	0	0	0	0	bacteria	proteobacteria	gammaproteobacteria	methylococcales	methylococcaceae	methylobacter	methylobacterspp.
OTU_1204	0	0	0	0	0	14	0	1	0	0	0	0	0	0	102	0	0	0	1	0	bacteria	bacteroidetes	bacteroidia	bacteroidales	bacteroidaceae	bacteroides	bacteroidesspp.
OTU_282	0	72	0	0	2	0	1	1	3	2	0	2	1	0	28	0	1	1	2	1	bacteria	proteobacteria	alphaproteobacteria	rhodobacterales	rhodobacteraceae	labrenzia	labrenziamarina
OTU_2491	0	12	0	0	1	23	69	0	0	2	2	0	0	1	1	0	1	0	1	4	bacteria	proteobacteria	gammaproteobacteria	cellvibrionales	cellvibrionaceae	teredinibacter	teredinibactersp.
OTU_76	1	0	8	19	3	0	11	6	2	16	3	1	0	3	3	3	22	1	5	9	bacteria	proteobacteria	alphaproteobacteria	rhodobacterales	rhodobacteraceae	loktanella	loktanellatamlensis
OTU_2553	0	0	0	0	0	0	0	0	0	0	1	0	0	0	1	0	114	0	0	0	bacteria	lentisphaerae	lentisphaeria	lentisphaerales	lentisphaeraceae	lentisphaera	lentisphaeraaraneosa
OTU_1139	0	0	1	0	0	2	0	0	0	0	1	0	0	0	0	0	111	0	0	0	bacteria	actinobacteria	actinobacteria	actinomycetales	streptomycetaceae	streptomyces	streptomycesspp.
OTU_1212	16	0	1	0	0	0	0	0	0	98	0	0	0	0	0	0	0	0	0	0	bacteria	bacteroidetes	sphingobacteriia	sphingobacteriales	saprospiraceae	lewinella	lewinellaspp.
OTU_1210	0	110	0	0	0	0	0	1	0	1	0	1	0	0	0	0	0	0	0	1	bacteria	proteobacteria	gammaproteobacteria	chromatiales	ectothiorhodospiraceae	thiohalospira	thiohalospiraalkaliphila
OTU_1218	111	0	0	0	0	0	0	1	0	0	0	0	1	0	0	0	0	0	0	0	bacteria	proteobacteria	alphaproteobacteria	rhodospirillales	acetobacteraceae	craurococcus	craurococcusspp.
OTU_1129	0	0	0	2	0	0	0	104	1	0	0	0	0	0	1	0	1	2	1	0	bacteria	proteobacteria	gammaproteobacteria	alteromonadales	shewanellaceae	shewanella	shewanellaputrefaciens
OTU_1221	0	0	0	0	0	0	0	0	0	0	0	112	0	0	0	0	0	0	0	0	bacteria	planctomycetes	planctomycetia	planctomycetales	planctomycetaceae	bythopirellula	bythopirellulagoksoyri
OTU_635	0	0	0	0	0	0	0	109	1	0	0	0	0	0	0	0	0	1	0	0	bacteria	proteobacteria	gammaproteobacteria	arenicellales	arenicellaceae	arenicella	arenicellaxantha
OTU_1228	0	11	38	0	0	5	0	0	0	0	0	0	0	0	0	0	57	0	0	0	bacteria	bacteroidetes	sphingobacteriia	sphingobacteriales	saprospiraceae	lewinella	lewinellaspp.
OTU_1491	0	61	43	0	0	1	1	0	1	1	0	1	0	0	0	1	0	1	0	0	bacteria	proteobacteria	gammaproteobacteria	chromatiales	granulosicoccaceae	granulosicoccus	granulosicoccuscoccoides
OTU_2746	2	10	5	6	0	1	1	1	0	6	1	29	25	7	5	3	5	3	1	0	bacteria	proteobacteria	betaproteobacteria	burkholderiales	burkholderiaceae	candidatusprotistobacter	candidatusprotistobacterheckmanni
OTU_2515	0	2	5	0	1	0	0	1	0	97	0	0	1	1	0	0	0	0	0	2	bacteria	proteobacteria	alphaproteobacteria	rhodobacterales	rhodobacteraceae	jannaschia	jannaschiasp.
OTU_919	0	0	0	0	0	0	1	0	0	0	0	0	0	105	0	0	1	0	1	0	bacteria	proteobacteria	gammaproteobacteria	oceanospirillales	alcanivoracaceae	kangiella	kangiellasp.
OTU_921	0	23	0	0	0	6	48	6	0	0	0	13	1	11	0	0	0	0	0	0	bacteria	bacteroidetes	flavobacteriia	flavobacteriales	flavobacteriaceae	algibacter	algibactersp.
OTU_1238	1	7	4	4	0	0	21	0	0	8	1	1	16	21	4	4	3	0	0	13	bacteria	proteobacteria	gammaproteobacteria	alteromonadales	pseudoalteromonadaceae	algicola	algicolabacteriolytica
OTU_1243	0	0	0	0	0	0	0	0	0	0	0	0	0	0	0	0	107	0	0	0	bacteria	proteobacteria	alphaproteobacteria	rhodobacterales	hyphomonadaceae	litorimonas	litorimonassp.
OTU_2075	4	4	2	1	0	0	4	0	1	12	1	6	10	20	9	7	6	4	3	13	bacteria	proteobacteria	gammaproteobacteria	alteromonadales	colwelliaceae	colwellia	colwelliasp.
OTU_393	0	18	0	11	0	12	0	0	0	0	0	62	0	1	0	0	0	0	0	1	bacteria	planctomycetes	planctomycetia	planctomycetales	planctomycetaceae	pirellula	pirellulaspp.
OTU_646	0	0	1	0	1	0	0	77	0	0	0	0	0	0	0	26	0	0	0	0	bacteria	bacteroidetes	flavobacteriia	flavobacteriales	flavobacteriaceae	aquimarina	aquimarinalatercula
OTU_1268	0	0	0	0	0	0	0	0	0	0	0	0	0	0	104	0	0	0	0	0	bacteria	proteobacteria	betaproteobacteria	rhodocyclales	rhodocyclaceae	methyloversatilis	methyloversatilisspp.
OTU_182	0	1	0	1	1	14	2	2	2	1	3	3	1	6	2	4	1	4	4	51	bacteria	proteobacteria	gammaproteobacteria	alteromonadales	alteromonadaceae	marinobacter	marinobactersp.
OTU_1213	0	0	0	0	0	0	0	0	0	1	0	96	0	0	0	0	0	0	1	5	bacteria	proteobacteria	alphaproteobacteria	rhizobiales	hyphomicrobiaceae	rhodoplanes	rhodoplanesspp.
OTU_1263	0	0	0	0	0	0	0	0	0	0	0	0	1	0	101	0	0	0	0	0	bacteria	proteobacteria	alphaproteobacteria	rhodospirillales	acetobacteraceae	roseomonas	roseomonassp.
OTU_1265	0	0	0	0	0	0	0	0	0	0	0	0	0	102	0	0	0	0	0	0	bacteria	proteobacteria	gammaproteobacteria	pseudomonadales	pseudomonadaceae	pseudomonas	pseudomonasputida
OTU_1841	0	2	0	0	6	3	8	0	1	2	0	2	6	3	14	13	16	2	2	22	bacteria	proteobacteria	gammaproteobacteria	vibrionales	vibrionaceae	photobacterium	photobacteriumspp.
OTU_306	3	12	4	2	0	40	0	0	1	2	1	27	0	0	1	1	0	0	1	6	bacteria	bacteroidetes	flavobacteriia	flavobacteriales	flavobacteriaceae	dokdonia	krokinobactersp.
OTU_1275	0	0	101	0	0	0	0	0	0	0	0	0	0	0	0	0	0	0	0	0	bacteria	firmicutes	clostridia	clostridiales	eubacteriaceae	eubacterium	eubacteriumdesmolans
OTU_2759	2	2	1	3	0	2	1	0	0	1	0	13	15	6	6	0	5	1	0	43	bacteria	proteobacteria	betaproteobacteria	burkholderiales	burkholderiaceae	burkholderia	burkholderiasp.
OTU_600	0	0	0	0	1	0	0	0	0	1	1	0	0	96	0	0	0	0	0	1	bacteria	proteobacteria	gammaproteobacteria	pseudomonadales	pseudomonadaceae	pseudomonas	pseudomonasspp.
OTU_1201	0	0	0	98	0	0	0	0	0	0	0	0	0	0	1	1	0	0	0	0	bacteria	firmicutes	bacilli	bacillales	bacillaceae	bacillus	bacillusspp.
OTU_135	2	1	1	0	1	2	36	1	5	0	2	2	16	3	0	4	2	4	3	14	bacteria	bacteroidetes	cytophagia	cytophagales	flammeovirgaceae	roseivirga	roseivirgasp.
OTU_2116	1	1	0	0	0	0	1	0	0	4	0	0	3	8	3	10	4	6	1	57	bacteria	proteobacteria	gammaproteobacteria	alteromonadales	psychromonadaceae	psychromonas	psychromonassp.
OTU_2288	0	61	1	2	1	0	2	0	4	3	2	1	1	3	0	3	6	5	3	1	bacteria	proteobacteria	gammaproteobacteria	gammaproteobacteria	gammaproteobacteria	spongiibacter	spongiibactersp.
OTU_3325	0	0	0	39	1	0	0	0	0	48	0	0	3	0	0	0	1	1	0	6	bacteria	proteobacteria	gammaproteobacteria	alteromonadales	psychromonadaceae	psychromonas	psychromonasheitensis
OTU_237	0	0	0	0	1	7	1	3	1	1	3	76	0	1	0	0	2	1	0	1	bacteria	proteobacteria	alphaproteobacteria	rhizobiales	phyllobacteriaceae	pseudahrensia	pseudahrensiasp.
OTU_277	0	58	0	23	1	0	0	1	0	1	1	0	0	1	1	0	0	0	1	9	bacteria	verrucomicrobia	verrucomicrobiae	verrucomicrobiales	verrucomicrobiaceae	rubritalea	rubritaleaspp.
OTU_558	1	0	0	0	0	0	0	0	0	0	1	0	0	0	0	0	0	0	77	18	bacteria	actinobacteria	actinobacteria	actinomycetales	actinomycetaceae	actinomyces	actinomycessp.
OTU_622	0	0	0	0	0	0	0	0	0	0	0	0	0	0	0	0	0	1	0	96	bacteria	actinobacteria	actinobacteria	actinomycetales	microbacteriaceae	cryobacterium	cryobacteriumpsychrophilum
OTU_1034	0	0	0	0	0	0	0	0	0	0	0	0	0	0	0	0	97	0	0	0	bacteria	proteobacteria	gammaproteobacteria	chromatiales	halothiobacillaceae	halothiobacillus	halothiobacillushydrothermalis
OTU_1288	0	0	0	0	0	0	0	0	0	0	0	0	0	0	0	97	0	0	0	0	bacteria	firmicutes	clostridia	clostridiales	peptococcaceae	pelotomaculum	pelotomaculumspp.
OTU_3840	3	5	1	4	0	0	3	1	5	4	2	1	15	9	5	4	8	13	1	12	bacteria	proteobacteria	gammaproteobacteria	alteromonadales	psychromonadaceae	psychromonas	psychromonassp.
OTU_335	0	90	0	0	0	0	0	1	2	1	0	0	0	0	0	0	0	0	0	1	bacteria	acidobacteria	acidobacteriia	acidobacteriales	acidobacteriaceae	acidobacterium	acidobacteriumspp.
OTU_186	0	77	0	1	1	1	0	1	1	1	1	1	3	2	0	0	0	1	1	2	bacteria	chloroflexi	dehalococcoidia	dehalococcoidales	dehalococcoidaceae	dehalococcoides	dehalococcoidesspp.
OTU_1304	0	93	0	0	0	0	0	0	0	1	0	0	0	0	0	0	0	0	0	0	bacteria	proteobacteria	deltaproteobacteria	syntrophobacterales	syntrophaceae	syntrophus	syntrophusspp.
OTU_408	0	0	1	0	1	0	0	1	0	0	0	86	0	0	1	1	1	1	0	0	bacteria	bacteroidetes	flavobacteriia	flavobacteriales	cryomorphaceae	crocinitomix	crocinitomixspp.
OTU_1103	0	93	0	0	0	0	0	0	0	0	0	0	0	0	0	0	0	0	0	0	bacteria	proteobacteria	gammaproteobacteria	salinisphaerales	salinisphaeraceae	salinisphaera	salinisphaerasp.
OTU_1313	0	0	61	0	0	29	0	0	0	0	0	0	0	0	0	0	1	0	1	0	bacteria	proteobacteria	deltaproteobacteria	syntrophobacterales	syntrophaceae	desulfomonile	desulfomonilespp.
OTU_1973	6	0	8	20	1	0	7	1	0	32	0	0	0	0	0	0	17	0	0	0	bacteria	proteobacteria	alphaproteobacteria	rhodobacterales	rhodobacteraceae	sulfitobacter	sulfitobacterspp.
OTU_787	0	0	0	0	0	0	0	0	0	0	0	0	0	0	91	0	0	0	0	0	bacteria	firmicutes	bacilli	bacillales	bacillales	gemella	gemellasanguinis
OTU_1305	3	0	0	0	20	0	0	0	0	0	0	68	0	0	0	0	0	0	0	0	bacteria	actinobacteria	actinobacteria	actinomycetales	pseudonocardiaceae	lentzea	lentzeaspp.
OTU_1088	0	0	0	0	0	0	0	0	0	0	0	0	0	1	0	89	0	0	0	0	bacteria	bacteroidetes	flavobacteriia	flavobacteriales	flavobacteriaceae	nonlabens	flavobacteriaceaebacteriumjc2677
OTU_1330	0	0	0	0	0	0	0	0	0	0	0	0	1	0	1	0	0	0	88	0	bacteria	actinobacteria	actinobacteria	solirubrobacterales	conexibacteraceae	conexibacter	conexibacterspp.
OTU_1928	0	3	1	0	0	0	13	0	0	3	0	0	10	0	2	7	1	0	0	50	bacteria	proteobacteria	gammaproteobacteria	vibrionales	vibrionaceae	vibrio	vibriosp.
OTU_583	3	0	21	0	1	60	0	0	2	0	0	0	0	1	0	0	1	0	0	0	bacteria	bacteroidetes	flavobacteriia	flavobacteriales	flavobacteriaceae	flavobacterium	flavobacteriumspp.
OTU_1262	0	0	0	1	0	2	9	0	0	10	0	0	0	3	6	7	6	1	3	41	bacteria	proteobacteria	gammaproteobacteria	vibrionales	vibrionaceae	vibrio	vibriosp.
OTU_1326	0	0	0	0	0	0	0	0	1	0	0	0	0	0	0	87	0	0	0	0	bacteria	verrucomicrobia	verrucomicrobiae	verrucomicrobiales	verrucomicrobiaceae	verrucomicrobium	verrucomicrobiumspp.
OTU_1336	0	0	0	0	0	0	0	0	0	0	0	87	0	1	0	0	0	0	0	0	bacteria	proteobacteria	alphaproteobacteria	pelagibacterales	pelagibacteraceae	candidatuspelagibacter	candidatuspelagibacterubique
OTU_1350	0	0	0	0	0	0	0	0	0	0	0	0	0	68	0	0	0	0	0	19	bacteria	firmicutes	clostridia	clostridiales	clostridiales	gottschalkia	gottschalkiaacidurici
OTU_2626	4	0	0	12	0	1	2	0	1	0	0	31	12	6	11	0	3	2	0	2	bacteria	proteobacteria	gammaproteobacteria	gammaproteobacteria	gammaproteobacteria	spongiibacter	spongiibactersp.
OTU_3398	1	0	0	1	0	1	0	0	22	0	49	0	3	0	1	0	0	2	7	0	bacteria	proteobacteria	alphaproteobacteria	sphingomonadales	erythrobacteraceae	porphyrobacter	porphyrobactersp.
OTU_1092	0	0	0	0	0	0	86	0	0	0	0	0	0	0	0	0	0	0	0	0	bacteria	proteobacteria	alphaproteobacteria	kordiimonadales	kordiimonadaceae	kordiimonas	kordiimonasaestuarii
OTU_1341	0	0	0	0	0	85	0	1	0	0	0	0	0	0	0	0	0	0	0	0	bacteria	proteobacteria	deltaproteobacteria	desulfuromonadales	pelobacteraceae	pelobacter	pelobacterspp.
OTU_1929	1	2	1	0	0	8	18	0	0	6	1	1	7	8	2	8	14	0	1	8	bacteria	proteobacteria	gammaproteobacteria	vibrionales	vibrionaceae	vibrio	vibriosp.
OTU_2070	1	0	2	1	0	2	12	1	0	7	1	0	0	6	7	14	13	2	1	15	bacteria	proteobacteria	gammaproteobacteria	alteromonadales	pseudoalteromonadaceae	pseudoalteromonas	pseudoalteromonasporphyrae
OTU_2684	0	1	1	0	0	1	3	1	17	6	19	3	2	4	4	0	8	4	10	1	bacteria	cyanobacteria	cyanobacteria	oscillatoriales	oscillatoriales	halospirulina	halospirulinasp.
OTU_882	0	0	0	1	0	0	9	0	0	0	0	0	0	0	0	0	74	0	0	0	bacteria	cyanobacteria	cyanobacteria	pleurocapsales	pleurocapsales	chroococcidiopsis	chroococcidiopsissp.
OTU_1359	0	0	0	0	0	0	0	0	0	0	0	0	0	0	0	0	0	0	0	84	bacteria	proteobacteria	betaproteobacteria	burkholderiales	comamonadaceae	brachymonas	brachymonasdenitrificans
OTU_824	1	0	0	0	0	5	0	0	1	76	0	0	0	0	0	0	0	0	0	0	bacteria	bacteroidetes	sphingobacteriia	sphingobacteriales	sphingobacteriaceae	sphingobacterium	sphingobacteriumspp.
OTU_1072	0	0	0	0	1	0	65	0	0	1	0	0	14	0	0	1	1	0	0	0	bacteria	bacteroidetes	cytophagia	cytophagales	flammeovirgaceae	roseivirga	roseivirgaspp.
OTU_1365	0	0	0	0	0	0	0	0	0	83	0	0	0	0	0	0	0	0	0	0	bacteria	proteobacteria	alphaproteobacteria	rickettsiales	candidatusmidichloriaceae	candidatuslariskella	lariskellaendosymbiontofcurculiookumai
OTU_359	0	0	0	0	0	0	0	1	0	0	0	0	77	1	0	1	0	0	0	2	bacteria	cyanobacteria	cyanobacteria	pleurocapsales	pleurocapsales	chroococcopsis	chroococcopsissp.
OTU_1258	0	0	0	0	0	0	0	0	0	0	0	0	0	0	0	82	0	0	0	0	bacteria	proteobacteria	alphaproteobacteria	rickettsiales	candidatusmidichloriaceae	candidatusmidichloria	candidatusmidichloriamitochondrii
OTU_1364	0	0	0	81	0	0	0	0	0	0	0	0	0	0	0	0	0	0	1	0	bacteria	proteobacteria	gammaproteobacteria	alteromonadales	alteromonadales	eionea	eioneasp.
OTU_1436	0	2	2	3	2	0	3	0	0	11	0	2	7	15	4	3	18	1	0	9	bacteria	proteobacteria	epsilonproteobacteria	campylobacterales	campylobacteraceae	arcobacter	arcobacterspp.
OTU_1654	0	4	4	0	0	0	0	20	0	2	0	0	0	3	0	1	1	40	3	4	bacteria	proteobacteria	alphaproteobacteria	rhodobacterales	rhodobacteraceae	sulfitobacter	sulfitobacterspp.
OTU_3818	4	6	3	4	2	1	6	2	0	8	0	5	7	1	5	7	11	7	0	3	bacteria	proteobacteria	betaproteobacteria	burkholderiales	burkholderiaceae	burkholderia	burkholderiaxenovorans
OTU_1358	0	0	0	0	0	81	0	0	0	0	0	0	0	0	0	0	0	0	0	0	bacteria	proteobacteria	gammaproteobacteria	legionellales	legionellaceae	legionella	legionellaspp.
OTU_1375	0	0	0	0	0	0	0	0	0	0	0	81	0	0	0	0	0	0	0	0	bacteria	cyanobacteria	cyanobacteria	synechococcales	synechococcaceae	synechococcus	synechococcussp.
OTU_52	2	0	0	0	0	0	0	1	3	1	0	29	0	0	0	42	0	0	1	1	bacteria	proteobacteria	gammaproteobacteria	enterobacteriales	enterobacteriaceae	pantoea	pantoeadispersa
OTU_727	2	6	6	5	6	10	1	0	0	4	0	1	14	1	7	5	10	0	0	2	bacteria	bacteroidetes	flavobacteriia	flavobacteriales	flavobacteriaceae	polaribacter	polaribacterdokdonensis
OTU_510	0	0	0	0	0	16	0	0	0	34	0	0	0	0	1	0	0	0	0	28	bacteria	proteobacteria	gammaproteobacteria	alteromonadales	alteromonadaceae	saccharophagus	saccharophagusdegradans
OTU_1369	0	0	0	0	0	0	0	0	0	79	0	0	0	0	0	0	0	0	0	0	bacteria	firmicutes	bacilli	bacillales	paenibacillaceae	paenibacillus	paenibacilluspolymyxa
OTU_1384	0	0	0	8	0	0	0	0	0	0	0	0	0	0	0	0	71	0	0	0	bacteria	proteobacteria	deltaproteobacteria	desulfobacterales	desulfobacteraceae	desulfobacterium	desulfobacteriumspp.
OTU_1923	1	5	4	1	1	1	6	0	0	8	0	4	15	5	7	7	11	3	0	0	bacteria	proteobacteria	betaproteobacteria	burkholderiales	burkholderiaceae	ralstonia	ralstoniasolanacearum
OTU_1277	0	0	0	0	0	0	0	0	0	76	1	0	0	0	0	0	0	0	1	0	bacteria	actinobacteria	actinobacteria	solirubrobacterales	conexibacteraceae	conexibacter	conexibacterspp.
OTU_1387	0	0	0	78	0	0	0	0	0	0	0	0	0	0	0	0	0	0	0	0	bacteria	proteobacteria	alphaproteobacteria	sphingomonadales	sphingomonadaceae	blastomonas	blastomonasspp.
OTU_1782	0	0	77	0	0	0	0	0	0	0	0	0	0	0	0	0	0	0	0	0	bacteria	proteobacteria	deltaproteobacteria	bdellovibrionales	bdellovibrionaceae	bdellovibrio	bdellovibriospp.
OTU_1628	0	10	11	0	0	0	0	0	0	55	0	0	0	0	0	0	0	0	0	0	bacteria	proteobacteria	gammaproteobacteria	oceanospirillales	halomonadaceae	chromohalobacter	chromohalobacternigriandinum
OTU_1400	12	0	0	61	1	0	0	0	0	0	0	0	0	0	0	0	0	0	1	0	bacteria	proteobacteria	deltaproteobacteria	desulfovibrionales	desulfonatronumaceae	desulfonatronum	desulfonatronumcooperativum
OTU_200	1	0	1	0	0	0	1	45	2	0	2	0	0	0	0	3	1	0	1	17	bacteria	proteobacteria	alphaproteobacteria	sphingomonadales	sphingomonadaceae	sphingomonas	sphingomonassp.
OTU_325	0	1	0	0	1	0	0	0	1	0	1	61	1	0	4	1	0	0	0	3	bacteria	proteobacteria	gammaproteobacteria	chromatiales	halothiobacillaceae	halothiobacillus	halothiobacilluskellyi
OTU_1199	0	0	0	0	1	0	0	1	0	0	1	1	0	0	0	0	0	0	66	4	bacteria	firmicutes	bacilli	bacillales	bacillaceae	bacillus	bacillussp.
OTU_2522	0	0	20	0	1	1	1	6	0	0	0	0	24	12	8	0	0	0	0	1	bacteria	proteobacteria	alphaproteobacteria	rhodobacterales	rhodobacteraceae	octadecabacter	octadecabacterspp.
OTU_1418	0	0	0	0	0	0	0	0	0	0	0	0	0	0	0	73	0	0	0	0	bacteria	bacteroidetes	sphingobacteriia	sphingobacteriales	sphingobacteriaceae	pedobacter	pedobacterspp.
OTU_3478	0	0	1	67	0	0	0	1	0	1	1	0	0	0	0	1	1	0	0	0	bacteria	firmicutes	erysipelotrichia	erysipelotrichales	erysipelotrichaceae	holdemanella	eubacteriumbiforme
OTU_144	0	1	1	0	1	0	2	0	1	1	0	0	0	0	0	0	2	1	0	61	bacteria	actinobacteria	actinobacteria	actinomycetales	cellulomonadaceae	actinotalea	actinotaleafermentans
OTU_156	1	1	2	1	0	21	6	3	2	3	4	1	3	3	1	4	2	3	3	7	bacteria	proteobacteria	alphaproteobacteria	rhodobacterales	rhodobacteraceae	antarctobacter	antarctobacterheliothermus
OTU_262	0	0	0	0	0	1	2	0	1	0	3	0	5	2	2	2	2	46	4	1	bacteria	proteobacteria	betaproteobacteria	burkholderiales	burkholderiales	methylibium	methylibiumpetroleiphilum
OTU_1410	0	0	0	0	0	0	0	0	0	0	0	0	0	0	0	0	71	0	0	0	bacteria	bacteroidetes	flavobacteriia	flavobacteriales	flavobacteriaceae	flavobacterium	flavobacteriumspp.
OTU_2615	0	0	1	0	0	0	5	0	0	9	0	0	2	8	6	7	4	2	5	22	bacteria	proteobacteria	gammaproteobacteria	vibrionales	vibrionaceae	vibrio	vibriosp.
OTU_1437	0	0	0	0	0	0	0	0	0	0	0	70	0	0	0	0	0	0	0	0	bacteria	proteobacteria	deltaproteobacteria	desulfovibrionales	desulfovibrionaceae	desulfovibrio	desulfovibriospp.
OTU_350	4	0	0	0	60	0	0	0	0	0	0	0	0	0	0	0	0	3	2	0	bacteria	firmicutes	bacilli	bacillales	bacillaceae	bacillus	bacillussubtilis
OTU_1049	0	0	0	1	0	67	1	0	0	0	0	0	0	0	0	0	0	0	0	0	bacteria	verrucomicrobia	verrucomicrobiae	verrucomicrobiales	verrucomicrobiaceae	roseibacillus	roseibacillusponti
OTU_1142	0	0	0	0	0	0	0	0	0	9	0	0	59	0	0	1	0	0	0	0	bacteria	proteobacteria	epsilonproteobacteria	campylobacterales	campylobacteraceae	arcobacter	arcobacterspp.
OTU_1473	0	58	8	0	0	0	1	0	0	0	0	0	1	0	0	0	0	1	0	0	bacteria	bacteroidetes	flavobacteriia	flavobacteriales	flavobacteriaceae	flavobacterium	flavobacteriumspp.
OTU_545	0	0	0	0	0	12	54	0	0	0	0	0	0	0	0	0	0	0	2	0	bacteria	proteobacteria	gammaproteobacteria	pseudomonadales	pseudomonadaceae	pseudomonas	pseudomonaspachastrellae
OTU_986	67	0	0	0	0	0	0	0	0	1	0	0	0	0	0	0	0	0	0	0	bacteria	proteobacteria	alphaproteobacteria	rhizobiales	phyllobacteriaceae	hoeflea	hoefleasp.
OTU_1329	0	67	0	0	0	0	0	0	0	0	0	0	0	0	1	0	0	0	0	0	bacteria	proteobacteria	alphaproteobacteria	sphingomonadales	sphingomonadaceae	novosphingobium	novosphingobiumtardaugens
OTU_1448	0	0	0	0	0	0	0	0	0	0	0	0	0	0	68	0	0	0	0	0	bacteria	proteobacteria	deltaproteobacteria	desulfuromonadales	pelobacteraceae	pelobacter	pelobacterspp.
OTU_1640	0	0	44	0	2	1	1	1	2	0	1	1	0	3	2	5	2	1	1	1	bacteria	proteobacteria	alphaproteobacteria	rhodobacterales	rhodobacteraceae	rhodobacter	rhodobactersp.
OTU_3629	1	0	0	1	0	3	7	4	0	2	0	0	2	2	7	11	8	2	2	16	bacteria	proteobacteria	gammaproteobacteria	pseudomonadales	moraxellaceae	acinetobacter	acinetobacterspp.
OTU_312	2	3	3	0	0	0	4	0	1	9	0	0	4	6	7	5	8	5	1	9	bacteria	proteobacteria	gammaproteobacteria	alteromonadales	colwelliaceae	colwellia	colwelliasp.
OTU_1563	0	0	1	0	0	0	0	0	0	0	0	0	0	0	0	0	0	0	0	66	bacteria	firmicutes	bacilli	bacillales	staphylococcaceae	staphylococcus	staphylococcusvitulinus
OTU_2611	0	0	0	1	0	0	5	53	1	0	1	0	0	0	0	0	0	2	0	4	bacteria	proteobacteria	gammaproteobacteria	alteromonadales	alteromonadaceae	alteromonas	alteromonasspp.
OTU_1325	0	0	0	0	0	0	0	0	1	0	0	0	0	0	0	65	0	0	0	0	bacteria	proteobacteria	alphaproteobacteria	rhodospirillales	acetobacteraceae	roseomonas	roseomonasaquatica
OTU_2477	1	3	3	3	1	4	4	1	0	2	1	3	6	8	11	1	10	3	0	1	bacteria	proteobacteria	betaproteobacteria	burkholderiales	burkholderiaceae	ralstonia	ralstoniasolanacearum
OTU_3476	2	1	0	1	0	0	13	0	0	7	0	0	3	3	3	9	3	2	2	17	bacteria	proteobacteria	gammaproteobacteria	vibrionales	vibrionaceae	vibrio	vibriotapetis
OTU_92	0	0	0	0	0	0	6	3	9	1	5	1	4	2	1	7	11	6	5	4	bacteria	acidobacteria	holophagae	holophagales	holophagaceae	holophaga	holophagasp.
OTU_321	0	0	0	0	1	0	0	0	1	0	1	0	0	1	0	2	4	0	1	54	bacteria	proteobacteria	alphaproteobacteria	rhodobacterales	rhodobacteraceae	paracoccus	paracoccusmarcusii
OTU_1397	10	0	0	0	0	0	54	0	0	0	0	0	0	0	0	0	0	1	0	0	bacteria	nitrospinae	nitrospinia	nitrospinales	nitrospinaceae	nitrospina	nitrospinasp.
OTU_1463	0	0	0	65	0	0	0	0	0	0	0	0	0	0	0	0	0	0	0	0	bacteria	acidobacteria	acidobacteriia	acidobacteriales	acidobacteriaceae	acidobacterium	acidobacteriumspp.
OTU_1466	0	0	0	0	0	0	0	0	0	0	0	0	65	0	0	0	0	0	0	0	bacteria	proteobacteria	deltaproteobacteria	syntrophobacterales	syntrophaceae	smithella	smithellaspp.
OTU_1477	20	0	0	7	0	0	0	0	0	0	0	0	0	37	0	0	0	0	0	0	bacteria	firmicutes	clostridia	clostridiales	peptococcaceae	pelotomaculum	pelotomaculumspp.
OTU_694	0	27	0	0	0	36	0	0	0	0	0	0	0	0	0	0	0	0	0	0	bacteria	proteobacteria	alphaproteobacteria	parvularculales	parvularculaceae	parvularcula	parvularculaspp.
OTU_1474	0	0	0	63	0	0	0	0	0	0	0	0	0	0	0	0	0	0	0	0	bacteria	bacteroidetes	sphingobacteriia	sphingobacteriales	saprospiraceae	haliscomenobacter	haliscomenobacterspp.
OTU_3084	0	0	6	4	0	1	4	2	1	4	0	2	14	15	4	0	3	0	0	3	bacteria	proteobacteria	gammaproteobacteria	alteromonadales	colwelliaceae	thalassomonas	thalassomonassp.
OTU_3144	1	1	1	1	0	2	9	0	1	3	0	1	1	9	4	4	3	0	0	22	bacteria	proteobacteria	gammaproteobacteria	alteromonadales	shewanellaceae	shewanella	shewanellaspp.
OTU_1488	0	0	0	0	0	0	0	0	0	4	0	0	58	0	0	0	0	0	0	0	bacteria	proteobacteria	gammaproteobacteria	acidithiobacillales	acidithiobacillaceae	acidithiobacillus	acidithiobacillusspp.
OTU_1493	0	0	0	61	0	0	0	0	0	0	0	0	0	0	0	0	0	0	1	0	bacteria	verrucomicrobia	verrucomicrobiae	verrucomicrobiales	verrucomicrobiaceae	rubritalea	rubritaleasp.
OTU_60	0	0	4	1	1	1	3	5	4	1	4	1	2	2	1	10	3	7	5	6	bacteria	spirochaetes	spirochaetia	spirochaetales	spirochaetaceae	spirochaeta	spirochaetaspp.
OTU_163	0	0	2	0	0	26	5	0	1	3	1	2	0	1	2	4	3	2	6	3	bacteria	proteobacteria	alphaproteobacteria	sphingomonadales	erythrobacteraceae	erythrobacter	erythrobactersp.
OTU_372	0	1	0	0	0	0	1	0	0	1	1	0	0	1	51	0	2	1	1	1	bacteria	proteobacteria	epsilonproteobacteria	campylobacterales	campylobacteraceae	arcobacter	candidatusarcobactersulfidicus
OTU_1294	0	0	0	61	0	0	0	0	0	0	0	0	0	0	0	0	0	0	0	0	bacteria	deinococcus_thermus	deinococci	deinococcales	trueperaceae	truepera	trueperaspp.
OTU_2878	0	0	0	0	0	0	0	0	0	0	0	61	0	0	0	0	0	0	0	0	bacteria	proteobacteria	gammaproteobacteria	enterobacteriales	enterobacteriaceae	erwinia	erwiniapersicina
OTU_1501	59	0	0	0	0	0	0	0	0	0	0	0	0	0	0	0	0	1	0	0	bacteria	proteobacteria	deltaproteobacteria	deltaproteobacteria	deltaproteobacteria	candidatusbabela	deltaproteobacteriumbabl1
OTU_57	0	9	0	0	3	2	3	0	2	1	3	4	4	3	4	2	4	7	3	5	bacteria	proteobacteria	gammaproteobacteria	chromatiales	granulosicoccaceae	granulosicoccus	granulosicoccussp.
OTU_1445	0	59	0	0	0	0	0	0	0	0	0	0	0	0	0	0	0	0	0	0	bacteria	firmicutes	clostridia	thermoanaerobacterales	thermoanaerobacteraceae	carboxydothermus	carboxydothermusspp.
OTU_1507	0	0	0	0	0	0	0	1	0	0	0	0	0	58	0	0	0	0	0	0	bacteria	proteobacteria	alphaproteobacteria	rhizobiales	brucellaceae	brucella	brucellasp.
OTU_1515	0	0	0	59	0	0	0	0	0	0	0	0	0	0	0	0	0	0	0	0	bacteria	nitrospirae	nitrospira	nitrospirales	nitrospiraceae	thermodesulfovibrio	thermodesulfovibriohydrogeniphilus
OTU_3366	1	0	2	3	0	1	0	0	0	6	0	1	10	5	7	5	4	1	0	13	bacteria	proteobacteria	gammaproteobacteria	vibrionales	vibrionaceae	vibrio	vibriofortis
OTU_1519	0	0	0	0	0	0	0	0	0	0	0	0	0	0	0	0	0	0	58	0	bacteria	proteobacteria	alphaproteobacteria	sphingomonadales	sphingomonadaceae	sphingopyxis	sphingopyxissp.
OTU_217	0	0	0	0	0	0	0	1	0	0	0	0	0	0	0	1	0	2	0	53	bacteria	firmicutes	bacilli	lactobacillales	leuconostocaceae	leuconostoc	leuconostocinhae
OTU_538	0	0	0	0	0	0	0	0	0	0	1	0	1	53	0	0	0	1	1	0	bacteria	proteobacteria	gammaproteobacteria	oceanospirillales	alcanivoracaceae	marinicella	marinicellaspp.
OTU_1419	0	0	0	56	0	0	0	0	0	0	0	0	1	0	0	0	0	0	0	0	bacteria	proteobacteria	deltaproteobacteria	bdellovibrionales	bacteriovoracaceae	peredibacter	peredibacterspp.
OTU_1525	0	0	0	0	0	0	55	0	0	0	0	0	0	0	0	0	0	2	0	0	bacteria	acidobacteria	acidobacteriia	acidobacteriales	acidobacteriaceae	acidobacterium	acidobacteriumspp.
OTU_1528	0	57	0	0	0	0	0	0	0	0	0	0	0	0	0	0	0	0	0	0	bacteria	bacteroidetes	flavobacteriia	flavobacteriales	flavobacteriaceae	flavobacterium	flavobacteriumsp.
OTU_1497	47	0	0	0	0	5	0	0	0	1	0	0	0	0	0	0	0	1	1	1	bacteria	proteobacteria	gammaproteobacteria	alteromonadales	alteromonadaceae	saccharophagus	saccharophagusdegradans
OTU_1386	5	3	8	6	11	0	11	0	0	8	1	0	0	0	1	0	0	1	0	0	bacteria	cyanobacteria	cyanobacteria	synechococcales	schizotrichaceae	schizothrix	schizothrixseptentrionalis
OTU_1536	0	0	0	54	0	0	0	0	0	0	0	0	0	0	0	0	0	0	0	1	bacteria	proteobacteria	deltaproteobacteria	myxococcales	cystobacteraceae	melittangium	melittangiumlichenicola
OTU_1545	0	0	0	0	0	0	0	0	0	0	0	0	0	0	0	55	0	0	0	0	bacteria	firmicutes	clostridia	clostridiales	ruminococcaceae	ruminiclostridium	clostridiumtermitidis
OTU_1546	0	54	0	0	0	0	1	0	0	0	0	0	0	0	0	0	0	0	0	0	bacteria	firmicutes	bacilli	bacillales	bacillaceae	bacillus	bacillusspp.
OTU_2705	1	3	1	3	0	2	4	3	1	1	1	14	3	4	2	5	6	1	0	0	bacteria	proteobacteria	betaproteobacteria	burkholderiales	oxalobacteraceae	herbaspirillum	herbaspirillumsp.
OTU_746	0	0	0	45	0	0	0	2	1	1	0	0	2	0	0	0	0	1	2	0	bacteria	proteobacteria	alphaproteobacteria	rickettsiales	rickettsiaceae	candidatustrichorickettsia	candidatustrichorickettsiamobilis
OTU_1287	53	0	0	0	0	0	0	0	0	0	1	0	0	0	0	0	0	0	0	0	bacteria	proteobacteria	deltaproteobacteria	bdellovibrionales	bacteriovoracaceae	bacteriovorax	bacteriovoraxspp.
OTU_1543	0	0	0	0	0	0	0	0	0	0	0	0	0	0	0	54	0	0	0	0	bacteria	actinobacteria	actinobacteria	actinomycetales	kineosporiaceae	pseudokineococcus	pseudokineococcusmarinus
OTU_1549	0	0	0	0	0	0	0	0	0	54	0	0	0	0	0	0	0	0	0	0	bacteria	proteobacteria	deltaproteobacteria	desulfobacterales	desulfobacteraceae	desulforegula	desulforegulaspp.
OTU_2606	0	0	0	1	0	1	0	0	0	0	0	0	0	1	1	47	0	1	0	2	bacteria	proteobacteria	alphaproteobacteria	rhizobiales	phyllobacteriaceae	mesorhizobium	mesorhizobiumloti
OTU_1555	0	53	0	0	0	0	0	0	0	0	0	0	0	0	0	0	0	0	0	0	bacteria	proteobacteria	alphaproteobacteria	rhodospirillales	rhodospirillaceae	thalassospira	thalassospirasp.
OTU_2585	0	4	0	2	4	14	2	0	18	1	1	0	0	0	0	7	0	0	0	0	bacteria	proteobacteria	gammaproteobacteria	oceanospirillales	halomonadaceae	salinicola	halomonassalaria
OTU_3764	3	0	1	3	1	3	3	1	9	2	0	0	0	9	3	4	6	2	0	3	bacteria	proteobacteria	gammaproteobacteria	vibrionales	vibrionaceae	vibrio	vibriospp.
OTU_151	0	0	1	0	1	0	1	0	4	1	2	1	4	1	1	5	2	3	8	17	bacteria	proteobacteria	gammaproteobacteria	xanthomonadales	xanthomonadaceae	pseudoxanthomonas	pseudoxanthomonastaiwanensis
OTU_1564	0	7	0	0	0	0	0	0	0	36	0	0	0	0	0	0	0	0	0	9	bacteria	proteobacteria	deltaproteobacteria	myxococcales	polyangiaceae	aetherobacter	aetherobactersp.
OTU_641	0	0	0	0	0	47	0	0	0	1	0	0	0	0	0	2	1	0	0	0	bacteria	acidobacteria	acidobacteriia	acidobacteriales	acidobacteriaceae	acidobacterium	acidobacteriumspp.
OTU_1562	0	0	0	50	0	0	0	0	0	0	0	0	0	0	0	0	0	1	0	0	bacteria	fusobacteria	fusobacteriia	fusobacteriales	fusobacteriaceae	fusobacterium	fusobacteriumspp.
OTU_1567	50	0	0	0	0	0	0	0	0	0	0	0	0	0	0	0	0	0	0	0	bacteria	proteobacteria	betaproteobacteria	burkholderiales	burkholderiaceae	ralstonia	ralstoniaspp.
OTU_1580	0	0	0	0	0	0	0	0	0	0	0	0	50	0	0	0	0	0	0	0	bacteria	firmicutes	clostridia	clostridiales	peptococcaceae	pelotomaculum	pelotomaculumspp.
OTU_508	0	1	0	0	0	0	47	0	0	0	0	0	0	0	0	0	0	0	0	1	bacteria	chloroflexi	anaerolineae	anaerolineales	anaerolineaceae	bellilinea	bellilineaspp.
OTU_607	0	0	0	0	1	0	0	0	0	0	0	0	0	47	0	1	0	0	0	0	bacteria	proteobacteria	gammaproteobacteria	chromatiales	thioalkalispiraceae	thiohalophilus	thiohalophilusspp.
OTU_1403	0	0	0	0	0	0	0	0	0	1	0	0	0	48	0	0	0	0	0	0	bacteria	chlamydiae	chlamydiia	chlamydiales	simkaniaceae	candidatusfritschea	candidatusfritscheabemisiae
OTU_1553	0	0	0	45	0	3	0	0	0	0	0	0	0	0	0	0	0	0	0	0	bacteria	proteobacteria	gammaproteobacteria	legionellales	legionellaceae	legionella	legionellaspp.
OTU_1568	0	0	1	47	0	0	0	0	0	0	0	0	0	0	0	0	0	0	0	0	bacteria	firmicutes	clostridia	clostridiales	lachnospiraceae	butyrivibrio	butyrivibriosp.
OTU_3814	1	1	1	0	2	0	5	0	0	2	0	0	1	4	3	3	7	2	0	16	bacteria	proteobacteria	gammaproteobacteria	alteromonadales	colwelliaceae	colwellia	colwelliasp.
OTU_1513	2	0	3	0	3	1	2	0	3	10	0	0	1	6	0	0	7	0	0	9	bacteria	proteobacteria	gammaproteobacteria	vibrionales	vibrionaceae	vibrio	vibriotasmaniensis
OTU_2666	0	0	0	0	2	1	5	3	4	1	0	0	1	4	2	7	7	5	0	5	bacteria	proteobacteria	gammaproteobacteria	alteromonadales	pseudoalteromonadaceae	pseudoalteromonas	pseudoalteromonasspp.
OTU_1484	0	0	0	0	0	0	0	0	0	46	0	0	0	0	0	0	0	0	0	0	bacteria	proteobacteria	betaproteobacteria	burkholderiales	comamonadaceae	schlegelella	schlegelellathermodepolymerans
OTU_1590	0	0	0	0	0	0	0	0	0	0	0	0	1	0	45	0	0	0	0	0	bacteria	proteobacteria	alphaproteobacteria	caulobacterales	caulobacteraceae	phenylobacterium	phenylobacteriumspp.
OTU_1614	0	0	0	0	0	0	0	0	0	0	0	0	0	0	46	0	0	0	0	0	bacteria	proteobacteria	alphaproteobacteria	rhodospirillales	rhodospirillaceae	rhodospirillum	rhodospirillumrubrum
OTU_1617	46	0	0	0	0	0	0	0	0	0	0	0	0	0	0	0	0	0	0	0	bacteria	proteobacteria	deltaproteobacteria	bdellovibrionales	bacteriovoracaceae	bacteriovorax	bacteriovoraxspp.
OTU_1624	0	0	46	0	0	0	0	0	0	0	0	0	0	0	0	0	0	0	0	0	bacteria	proteobacteria	deltaproteobacteria	syntrophobacterales	syntrophaceae	desulfomonile	desulfomonilespp.
OTU_1865	1	2	10	2	0	1	8	0	0	4	0	4	6	3	1	1	2	1	0	0	bacteria	proteobacteria	gammaproteobacteria	alteromonadales	colwelliaceae	colwellia	colwelliasp.
OTU_1249	0	0	0	0	0	42	0	0	0	0	0	1	0	0	0	1	0	1	0	0	bacteria	proteobacteria	alphaproteobacteria	rickettsiales	candidatusmidichloriaceae	candidatuslariskella	lariskellaendosymbiontofcurculiookumai
OTU_1626	0	0	0	0	0	45	0	0	0	0	0	0	0	0	0	0	0	0	0	0	bacteria	bacteroidetes	sphingobacteriia	sphingobacteriales	saprospiraceae	portibacter	portibacterlacus
OTU_2967	5	3	0	0	0	0	2	0	0	5	0	3	5	7	4	1	3	4	1	2	bacteria	proteobacteria	gammaproteobacteria	alteromonadales	colwelliaceae	colwellia	colwelliasp.
OTU_150	0	0	0	19	0	10	0	0	1	0	1	0	0	0	1	0	0	0	0	12	bacteria	proteobacteria	gammaproteobacteria	pseudomonadales	pseudomonadaceae	pseudomonas	pseudomonasspp.
OTU_913	0	0	0	0	0	0	41	0	0	0	2	0	0	0	0	0	0	1	0	0	bacteria	deinococcus_thermus	deinococci	thermales	thermaceae	thermus	thermusspp.
OTU_1632	0	0	0	0	0	0	0	0	0	44	0	0	0	0	0	0	0	0	0	0	bacteria	planctomycetes	planctomycetia	planctomycetales	planctomycetaceae	planctomyces	planctomycesmaris
OTU_1734	0	2	0	0	0	1	7	0	0	3	0	0	1	10	3	8	1	0	0	8	bacteria	proteobacteria	gammaproteobacteria	vibrionales	vibrionaceae	vibrio	vibrioatlanticus
OTU_2741	0	1	2	0	0	0	4	0	4	0	0	0	0	2	3	8	2	3	7	8	bacteria	proteobacteria	gammaproteobacteria	vibrionales	vibrionaceae	vibrio	vibriosp.
OTU_3375	0	39	0	0	0	0	0	1	0	0	0	0	0	1	0	0	0	0	2	1	bacteria	proteobacteria	alphaproteobacteria	rhodobacterales	hyphomonadaceae	litorimonas	robiginitomaculumsp.
OTU_267	0	0	0	0	0	1	1	1	0	2	1	2	1	1	0	1	32	0	0	0	bacteria	proteobacteria	alphaproteobacteria	rickettsiales	rickettsiaceae	orientia	orientiachuto
OTU_1089	0	1	2	2	13	0	2	1	0	3	0	0	0	4	3	2	10	0	0	0	bacteria	proteobacteria	gammaproteobacteria	oceanospirillales	halomonadaceae	candidatuscarsonella	candidatuscarsonellaruddii
OTU_1483	0	0	1	1	0	0	3	1	3	1	2	1	1	4	3	3	4	4	1	10	bacteria	proteobacteria	gammaproteobacteria	alteromonadales	alteromonadaceae	agarivorans	agarivoranssp.
OTU_1641	0	0	0	0	0	0	43	0	0	0	0	0	0	0	0	0	0	0	0	0	bacteria	proteobacteria	deltaproteobacteria	desulfobacterales	desulfobacteraceae	desulfococcus	desulfococcusspp.
OTU_2077	0	1	0	2	0	0	2	3	0	4	3	1	6	3	2	2	11	0	0	3	bacteria	proteobacteria	betaproteobacteria	burkholderiales	burkholderiaceae	burkholderia	burkholderiamultivorans
OTU_2727	0	0	0	0	0	43	0	0	0	0	0	0	0	0	0	0	0	0	0	0	bacteria	proteobacteria	gammaproteobacteria	cellvibrionales	cellvibrionaceae	teredinibacter	teredinibacterturnerae
OTU_126	0	1	0	0	1	0	3	0	0	2	5	0	1	5	3	6	4	3	2	6	bacteria	proteobacteria	gammaproteobacteria	oceanospirillales	oceanospirillaceae	pseudospirillum	pseudospirillumspp.
OTU_898	41	0	0	0	0	0	0	0	0	0	0	0	0	1	0	0	0	0	0	0	bacteria	actinobacteria	actinobacteria	solirubrobacterales	conexibacteraceae	conexibacter	conexibacterspp.
OTU_1492	0	0	0	0	0	0	0	0	0	0	0	42	0	0	0	0	0	0	0	0	bacteria	proteobacteria	alphaproteobacteria	sphingomonadales	sphingomonadaceae	sphingomonas	sphingomonasspp.
OTU_1616	3	0	6	0	0	1	3	0	0	1	0	1	2	8	0	4	8	0	1	4	bacteria	proteobacteria	gammaproteobacteria	vibrionales	vibrionaceae	salinivibrio	salinivibriocosticola
OTU_1650	41	0	0	0	0	0	0	0	0	0	0	0	0	0	0	0	0	1	0	0	bacteria	bacteroidetes	cytophagia	cytophagales	cytophagaceae	rufibacter	rufibactersp.
OTU_1657	0	0	0	0	0	0	0	42	0	0	0	0	0	0	0	0	0	0	0	0	bacteria	firmicutes	clostridia	clostridiales	clostridialesfamilyxiii.incertaesedis	anaerovorax	anaerovoraxspp.
OTU_1643	0	0	0	0	0	0	41	0	0	0	0	0	0	0	0	0	0	0	0	0	bacteria	proteobacteria	gammaproteobacteria	oceanospirillales	saccharospirillaceae	reinekea	reinekeasp.
OTU_1653	0	0	0	0	0	0	0	0	0	0	0	41	0	0	0	0	0	0	0	0	bacteria	chloroflexi	dehalococcoidia	dehalococcoidales	dehalococcoidaceae	dehalococcoides	dehalococcoidesspp.
OTU_1660	0	0	0	0	0	0	0	0	41	0	0	0	0	0	0	0	0	0	0	0	bacteria	cyanobacteria	cyanobacteria	synechococcales	synechococcaceae	synechococcus	synechococcusspp.
OTU_1931	0	2	0	0	0	0	6	0	0	0	0	0	0	2	1	1	0	0	0	29	bacteria	proteobacteria	gammaproteobacteria	alteromonadales	alteromonadaceae	agarivorans	agarivoransalbus
OTU_3012	1	2	3	3	0	2	1	1	1	4	0	0	6	2	2	6	5	1	0	1	bacteria	proteobacteria	gammaproteobacteria	alteromonadales	psychromonadaceae	psychromonas	psychromonasarctica
OTU_505	0	13	0	8	0	1	6	0	0	9	1	0	0	1	0	0	0	0	0	1	bacteria	bacteroidetes	flavobacteriia	flavobacteriales	flavobacteriaceae	mesonia	mesoniaalgae
OTU_521	39	0	0	0	0	0	0	0	0	0	0	0	0	0	0	0	0	0	1	0	bacteria	bacteroidetes	cytophagia	cytophagales	cytophagaceae	hymenobacter	hymenobactersp.
OTU_1412	38	0	0	0	0	0	0	0	1	0	0	0	0	0	0	0	0	0	0	1	bacteria	cyanobacteria	cyanobacteria	pleurocapsales	pleurocapsales	pleurocapsa	pleurocapsaminor
OTU_1679	0	0	0	0	0	0	0	0	0	39	0	0	0	1	0	0	0	0	0	0	bacteria	proteobacteria	deltaproteobacteria	bdellovibrionales	bacteriovoracaceae	bacteriovorax	bacteriovoraxspp.
OTU_2703	0	0	3	1	0	2	1	7	3	0	1	2	7	4	2	3	2	1	0	1	bacteria	proteobacteria	gammaproteobacteria	alteromonadales	colwelliaceae	thalassomonas	thalassomonassp.
OTU_401	0	0	0	33	0	0	0	0	2	0	0	0	0	0	1	0	0	2	1	0	bacteria	firmicutes	erysipelotrichia	erysipelotrichales	erysipelotrichaceae	holdemanella	eubacteriumbiforme
OTU_1703	1	0	1	2	0	6	2	0	1	0	1	2	10	7	1	0	3	2	0	0	bacteria	proteobacteria	betaproteobacteria	burkholderiales	burkholderiaceae	ralstonia	ralstoniainsidiosa
OTU_1724	3	4	1	0	0	1	6	1	0	3	1	0	6	3	2	0	4	0	0	3	bacteria	proteobacteria	gammaproteobacteria	alteromonadales	psychromonadaceae	psychromonas	psychromonasprofunda
OTU_1775	2	0	0	0	2	2	1	0	1	7	0	0	1	2	0	4	10	0	0	6	bacteria	proteobacteria	gammaproteobacteria	alteromonadales	colwelliaceae	thalassomonas	thalassomonasspp.
OTU_1862	1	0	0	0	1	4	0	0	5	1	0	1	3	6	1	4	1	5	0	5	bacteria	cyanobacteria	oscillatoriophycideae	chroococcales	cyanobacteriaceae	cyanobacterium	cyanobacteriumspp.
OTU_1866	3	0	0	0	0	1	2	0	1	4	0	0	3	2	2	5	6	1	4	4	bacteria	proteobacteria	gammaproteobacteria	vibrionales	vibrionaceae	vibrio	vibriospp.
OTU_134	0	1	0	1	0	1	4	1	2	4	1	3	2	2	2	3	4	4	0	2	bacteria	proteobacteria	alphaproteobacteria	sphingomonadales	sphingomonadaceae	sphingomonas	sphingomonassp.
OTU_363	0	0	0	0	0	0	1	0	0	2	1	1	1	2	0	2	1	1	0	25	bacteria	proteobacteria	gammaproteobacteria	pseudomonadales	moraxellaceae	enhydrobacter	enhydrobacteraerosaccus
OTU_1494	0	0	37	0	0	0	0	0	0	0	0	0	0	0	0	0	0	0	0	0	bacteria	proteobacteria	alphaproteobacteria	sphingomonadales	erythrobacteraceae	erythrobacter	erythrobactersp.
OTU_1674	0	0	0	0	0	0	0	0	0	0	0	0	0	0	0	0	37	0	0	0	bacteria	proteobacteria	gammaproteobacteria	vibrionales	vibrionaceae	vibrio	vibriosplendidus
OTU_1689	37	0	0	0	0	0	0	0	0	0	0	0	0	0	0	0	0	0	0	0	bacteria	proteobacteria	alphaproteobacteria	rhodospirillales	rhodospirillaceae	dongia	dongiaspp.
OTU_1693	0	0	0	37	0	0	0	0	0	0	0	0	0	0	0	0	0	0	0	0	bacteria	bacteroidetes	sphingobacteriia	sphingobacteriales	saprospiraceae	haliscomenobacter	haliscomenobacterspp.
OTU_1696	0	0	0	0	0	0	0	0	0	0	0	0	0	0	1	0	0	0	36	0	bacteria	proteobacteria	deltaproteobacteria	myxococcales	nannocystaceae	nannocystis	nannocystisspp.
OTU_2187	0	0	1	1	19	1	0	0	0	1	0	2	1	2	0	0	4	5	0	0	bacteria	cyanobacteria	oscillatoriophycideae	chroococcales	cyanobacteriaceae	cyanobacterium	cyanobacteriumspp.
OTU_2253	2	4	0	1	0	2	4	0	0	5	1	0	6	3	0	3	2	1	0	3	bacteria	proteobacteria	gammaproteobacteria	alteromonadales	pseudoalteromonadaceae	psychrosphaera	psychrosphaerasaromensis
OTU_2274	0	0	0	0	0	3	3	0	1	2	0	0	2	6	1	4	5	0	6	4	bacteria	cyanobacteria	oscillatoriophycideae	chroococcales	cyanobacteriaceae	cyanobacterium	cyanobacteriumspp.
OTU_2936	0	1	3	0	1	0	0	4	0	1	0	1	3	2	0	2	7	2	5	5	bacteria	proteobacteria	gammaproteobacteria	alteromonadales	colwelliaceae	colwellia	colwelliasp.
OTU_636	0	0	0	0	0	36	0	0	0	0	0	0	0	0	0	0	0	0	0	0	bacteria	proteobacteria	alphaproteobacteria	parvularculales	parvularculaceae	parvularcula	parvularculaoceani
OTU_1716	0	0	0	0	0	0	0	0	0	0	0	0	0	0	36	0	0	0	0	0	bacteria	chlamydiae	chlamydiia	chlamydiales	chlamydiaceae	chlamydia	chlamydiaspp.
OTU_2384	1	1	2	0	0	0	5	0	0	3	0	2	10	4	1	2	4	0	0	1	bacteria	proteobacteria	gammaproteobacteria	alteromonadales	colwelliaceae	colwellia	colwelliasp.
OTU_286	6	0	0	0	2	0	1	1	1	0	1	0	2	1	18	0	0	0	0	2	bacteria	bacteroidetes	flavobacteriia	flavobacteriales	cryomorphaceae	owenweeksia	owenweeksiaspp.
OTU_381	0	3	0	18	0	8	0	2	1	0	1	0	0	0	0	1	0	1	0	0	bacteria	planctomycetes	planctomycetia	planctomycetales	planctomycetaceae	rubripirellula	planctomycetelf1
OTU_927	0	0	0	0	0	0	0	1	0	0	0	0	0	33	0	0	1	0	0	0	bacteria	proteobacteria	deltaproteobacteria	bdellovibrionales	bacteriovoracaceae	bacteriovorax	bacteriovoraxmarinus
OTU_1715	35	0	0	0	0	0	0	0	0	0	0	0	0	0	0	0	0	0	0	0	bacteria	proteobacteria	alphaproteobacteria	rhizobiales	phyllobacteriaceae	mesorhizobium	mesorhizobiumtamadayense
OTU_1726	0	0	0	35	0	0	0	0	0	0	0	0	0	0	0	0	0	0	0	0	bacteria	proteobacteria	alphaproteobacteria	rhodospirillales	acetobacteraceae	roseomonas	muricoccussp.
OTU_1730	0	0	0	0	0	0	0	0	0	0	0	35	0	0	0	0	0	0	0	0	bacteria	proteobacteria	gammaproteobacteria	methylococcales	methylococcaceae	methylomonas	methylomonasfodinarum
OTU_1731	0	0	0	0	0	0	0	0	0	0	0	0	0	0	35	0	0	0	0	0	bacteria	bacteroidetes	cytophagia	cytophagales	cytophagaceae	hymenobacter	hymenobacterspp.
OTU_2852	3	1	0	0	0	0	5	0	0	5	0	0	0	5	2	2	4	0	0	8	bacteria	proteobacteria	gammaproteobacteria	vibrionales	vibrionaceae	vibrio	vibriospp.
OTU_165	1	0	0	0	0	0	1	2	4	0	1	0	7	1	2	5	4	4	2	0	bacteria	proteobacteria	betaproteobacteria	burkholderiales	oxalobacteraceae	herbaspirillum	herbaspirillumrubrisubalbicans
OTU_449	0	0	0	21	0	4	0	0	2	2	1	0	0	2	1	0	0	0	1	0	bacteria	proteobacteria	gammaproteobacteria	pseudomonadales	moraxellaceae	acinetobacter	acinetobacterradioresistens
OTU_1639	0	0	0	0	0	0	0	0	0	0	0	0	0	1	1	8	8	3	1	12	bacteria	proteobacteria	gammaproteobacteria	oceanospirillales	oceanospirillaceae	oceaniserpentilla	oceaniserpentillaspp.
OTU_1722	0	0	0	34	0	0	0	0	0	0	0	0	0	0	0	0	0	0	0	0	bacteria	proteobacteria	alphaproteobacteria	pelagibacterales	pelagibacteraceae	candidatuspelagibacter	candidatuspelagibacterubique
OTU_2227	0	0	0	1	0	1	2	0	0	7	2	0	6	3	0	2	4	0	2	4	bacteria	proteobacteria	gammaproteobacteria	alteromonadales	colwelliaceae	colwellia	colwelliaspp.
OTU_3841	0	3	1	0	0	2	1	0	2	2	1	5	1	4	2	2	2	2	0	4	bacteria	proteobacteria	epsilonproteobacteria	campylobacterales	campylobacteraceae	arcobacter	arcobacterspp.
OTU_376	0	0	0	0	0	1	1	0	0	0	1	1	1	0	0	2	2	2	1	21	bacteria	verrucomicrobia	verrucomicrobiae	verrucomicrobiales	verrucomicrobiaceae	rubritalea	rubritaleaspp.
OTU_738	0	0	0	0	0	0	0	0	0	0	0	0	0	0	31	0	0	1	1	0	bacteria	bacteroidetes	sphingobacteriia	sphingobacteriales	saprospiraceae	rubidimonas	rubidimonascrustatorum
OTU_1435	1	4	1	0	0	6	1	1	0	3	0	0	5	0	1	0	9	0	0	1	bacteria	proteobacteria	gammaproteobacteria	cellvibrionales	cellvibrionaceae	gilvimarinus	gilvimarinusagarilyticus
OTU_2082	1	2	24	0	0	0	2	0	0	0	0	0	1	2	0	0	1	0	0	0	bacteria	bacteroidetes	flavobacteriia	flavobacteriales	flavobacteriaceae	tenacibaculum	tenacibaculumdicentrarchi
OTU_3236	2	0	1	2	0	0	3	0	0	2	0	0	0	1	0	6	2	2	1	11	bacteria	proteobacteria	gammaproteobacteria	vibrionales	vibrionaceae	vibrio	vibriospp.
OTU_285	0	1	0	0	0	2	2	1	3	2	3	1	1	2	0	3	1	1	2	7	bacteria	proteobacteria	gammaproteobacteria	thiotrichales	thiotrichaceae	candidatusthiopilula	candidatusthiopilulaaggregata
OTU_1446	0	5	0	0	0	3	0	3	1	6	0	0	3	0	0	1	9	0	0	1	bacteria	proteobacteria	gammaproteobacteria	alteromonadales	ferrimonadaceae	ferrimonas	ferrimonassediminum
OTU_1761	0	0	0	32	0	0	0	0	0	0	0	0	0	0	0	0	0	0	0	0	bacteria	proteobacteria	gammaproteobacteria	pseudomonadales	pseudomonadaceae	pseudomonas	pseudomonasmarincola
OTU_2889	0	1	0	2	0	6	0	1	0	9	0	4	0	1	5	1	2	0	0	0	bacteria	proteobacteria	gammaproteobacteria	pseudomonadales	moraxellaceae	psychrobacter	psychrobacteraquaticus
OTU_1701	0	0	0	1	2	0	0	0	7	0	9	4	2	0	3	1	0	1	1	0	bacteria	proteobacteria	alphaproteobacteria	rhodobacterales	rhodobacteraceae	haematobacter	haematobactermissouriensis
OTU_1758	0	0	0	0	0	30	0	0	0	0	0	0	1	0	0	0	0	0	0	0	bacteria	proteobacteria	deltaproteobacteria	bdellovibrionales	bdellovibrionaceae	bdellovibrio	bdellovibriosp.
OTU_1759	0	0	0	30	0	0	0	0	0	0	0	0	0	1	0	0	0	0	0	0	bacteria	proteobacteria	deltaproteobacteria	desulfovibrionales	desulfovibrionaceae	desulfovibrio	desulfovibriobastinii
OTU_1770	0	0	0	31	0	0	0	0	0	0	0	0	0	0	0	0	0	0	0	0	bacteria	bacteroidetes	bacteroidia	bacteroidales	bacteroidaceae	acetomicrobium	acetomicrobiumfaecale
OTU_1779	0	0	0	0	0	30	1	0	0	0	0	0	0	0	0	0	0	0	0	0	bacteria	proteobacteria	alphaproteobacteria	rhodospirillales	acetobacteraceae	roseomonas	roseomonassp.
OTU_1786	0	0	0	0	0	13	0	0	0	0	0	0	0	0	0	0	0	0	0	18	bacteria	proteobacteria	alphaproteobacteria	rhodobacterales	hyphomonadaceae	litorimonas	robiginitomaculumsp.
OTU_2052	0	1	1	0	1	0	0	2	0	2	0	2	8	3	1	0	5	3	0	2	bacteria	proteobacteria	gammaproteobacteria	alteromonadales	colwelliaceae	colwellia	colwelliasp.
OTU_2988	0	0	5	0	0	0	14	12	0	0	0	0	0	0	0	0	0	0	0	0	bacteria	proteobacteria	alphaproteobacteria	rhodobacterales	rhodobacteraceae	celeribacter	huaishuiasp.
OTU_3190	0	0	0	0	1	0	2	2	6	0	14	0	0	1	1	1	1	1	1	0	bacteria	proteobacteria	gammaproteobacteria	pseudomonadales	pseudomonadaceae	pseudomonas	pseudomonasstutzeri
OTU_3263	1	2	2	1	0	4	1	2	1	0	0	4	4	3	0	4	2	0	0	0	bacteria	proteobacteria	gammaproteobacteria	vibrionales	vibrionaceae	vibrio	vibrioponticus
OTU_3562	0	0	1	0	0	0	0	3	0	0	24	0	0	0	0	0	0	2	1	0	bacteria	proteobacteria	alphaproteobacteria	caulobacterales	caulobacteraceae	brevundimonas	brevundimonasvesicularis
OTU_3610	1	1	1	0	0	0	2	0	0	1	0	0	8	6	0	0	8	0	0	3	bacteria	proteobacteria	epsilonproteobacteria	campylobacterales	campylobacteraceae	arcobacter	arcobacterspp.
OTU_228	0	0	1	0	0	17	0	0	1	1	1	1	1	2	1	1	0	0	1	2	bacteria	proteobacteria	alphaproteobacteria	rhodobacterales	rhodobacteraceae	thalassobius	thalassobiusaestuarii
OTU_256	0	1	0	0	0	1	1	0	4	2	1	0	3	3	2	3	4	0	2	3	bacteria	proteobacteria	gammaproteobacteria	gammaproteobacteria	gammaproteobacteria	congregibacter	congregibacterlitoralis
OTU_302	1	1	1	0	0	10	0	1	2	0	2	1	1	2	1	1	0	1	2	3	bacteria	proteobacteria	gammaproteobacteria	alteromonadales	alteromonadaceae	haliea	halieaspp.
OTU_632	0	0	0	1	0	28	0	0	0	0	0	0	0	0	0	0	1	0	0	0	bacteria	proteobacteria	deltaproteobacteria	desulfobacterales	desulfobacteraceae	desulfobacterium	desulfobacteriumindolicum
OTU_1506	0	0	0	0	0	0	0	0	0	30	0	0	0	0	0	0	0	0	0	0	bacteria	actinobacteria	actinobacteria	actinomycetales	corynebacteriaceae	corynebacterium	corynebacteriumkroppenstedtii
OTU_1728	0	0	10	0	0	0	0	0	10	6	0	1	0	0	0	0	3	0	0	0	bacteria	cyanobacteria	cyanobacteria	oscillatoriales	oscillatoriales	halospirulina	halospirulinaspp.
OTU_1773	0	0	0	0	0	0	0	0	0	0	1	0	0	0	0	28	1	0	0	0	bacteria	actinobacteria	actinobacteria	rubrobacterales	rubrobacteraceae	rubrobacter	rubrobacterspp.
OTU_1794	0	0	0	0	0	0	0	0	0	0	0	0	0	0	0	0	0	0	0	30	bacteria	actinobacteria	actinobacteria	actinomycetales	microbacteriaceae	pseudoclavibacter	pseudoclavibactercaeni
OTU_2806	0	2	1	1	0	0	0	0	0	1	7	0	0	1	7	4	4	2	0	0	bacteria	proteobacteria	betaproteobacteria	burkholderiales	burkholderiaceae	burkholderia	burkholderiasp.
OTU_3389	1	2	1	1	8	2	1	0	0	0	0	0	3	5	1	1	2	1	1	0	bacteria	proteobacteria	gammaproteobacteria	alteromonadales	colwelliaceae	colwellia	colwelliapsychrerythraea
OTU_3706	2	0	3	5	0	1	0	9	0	0	1	2	4	0	0	0	3	0	0	0	bacteria	proteobacteria	gammaproteobacteria	alteromonadales	colwelliaceae	thalassomonas	thalassomonassp.
OTU_1225	0	0	0	29	0	0	0	0	0	0	0	0	0	0	0	0	0	0	0	0	bacteria	firmicutes	clostridia	clostridiales	peptococcaceae	pelotomaculum	pelotomaculumspp.
OTU_1741	0	1	2	0	0	1	4	7	0	3	0	4	1	0	0	0	0	0	6	0	bacteria	tenericutes	mollicutes	mycoplasmatales	mycoplasmataceae	mycoplasma	mycoplasmazalophi
OTU_1797	0	16	0	0	0	0	12	0	0	0	0	0	1	0	0	0	0	0	0	0	bacteria	proteobacteria	deltaproteobacteria	bdellovibrionales	bacteriovoracaceae	bacteriovorax	bacteriovoraxsp.
OTU_1799	0	0	0	0	0	0	0	0	0	29	0	0	0	0	0	0	0	0	0	0	bacteria	acidobacteria	acidobacteriia	acidobacteriales	acidobacteriaceae	acidobacterium	acidobacteriumspp.
OTU_1807	0	0	0	0	0	29	0	0	0	0	0	0	0	0	0	0	0	0	0	0	bacteria	bacteroidetes	cytophagia	cytophagales	flammeovirgaceae	rapidithrix	rapidithrixsp.
OTU_2895	0	1	1	0	0	1	3	1	0	2	0	0	5	0	3	1	5	1	0	5	bacteria	proteobacteria	gammaproteobacteria	vibrionales	vibrionaceae	vibrio	vibriokanaloae
OTU_3353	0	0	1	0	25	0	1	0	1	0	0	0	0	0	0	1	0	0	0	0	bacteria	proteobacteria	alphaproteobacteria	rhodobacterales	rhodobacteraceae	sulfitobacter	sulfitobactersp.
OTU_3661	1	0	0	0	0	0	1	0	7	2	0	0	2	4	0	1	0	1	0	10	bacteria	firmicutes	clostridia	clostridiales	ruminococcaceae	ruminococcus	ruminococcusbromii
OTU_98	0	0	0	28	0	0	0	0	0	0	0	0	0	0	0	0	0	0	0	0	bacteria	proteobacteria	betaproteobacteria	burkholderiales	comamonadaceae	variovorax	variovoraxparadoxus
OTU_145	0	0	1	0	0	0	2	0	0	4	3	0	1	1	2	3	5	2	1	3	bacteria	proteobacteria	gammaproteobacteria	alteromonadales	alteromonadaceae	haliea	halieasp.
OTU_324	0	0	0	0	0	1	1	0	2	1	0	0	0	0	0	1	0	0	2	20	bacteria	proteobacteria	alphaproteobacteria	kordiimonadales	kordiimonadaceae	kordiimonas	kordiimonasspp.
OTU_550	0	0	0	0	0	26	0	0	0	0	0	0	0	0	1	0	1	0	0	0	bacteria	verrucomicrobia	verrucomicrobiae	verrucomicrobiales	verrucomicrobiaceae	verrucomicrobium	verrucomicrobiumspp.
OTU_1588	0	0	0	0	0	0	28	0	0	0	0	0	0	0	0	0	0	0	0	0	bacteria	firmicutes	clostridia	clostridiales	peptococcaceae	pelotomaculum	pelotomaculumspp.
OTU_1678	0	0	0	0	27	0	0	0	0	0	0	0	0	0	0	1	0	0	0	0	bacteria	cyanobacteria	cyanobacteria	oscillatoriales	oscillatoriales	pseudanabaena	pseudanabaenafrigida
OTU_1816	0	0	0	0	0	0	0	0	0	0	0	0	0	0	0	0	0	0	0	28	bacteria	proteobacteria	betaproteobacteria	burkholderiales	alcaligenaceae	alcaligenes	alcaligenessp.
OTU_1858	1	0	6	1	0	0	0	0	0	0	0	1	9	6	0	0	2	1	0	1	bacteria	proteobacteria	gammaproteobacteria	alteromonadales	psychromonadaceae	psychromonas	psychromonasprofunda
OTU_1936	0	0	0	3	0	1	1	1	0	4	1	0	1	1	1	6	4	0	3	1	bacteria	proteobacteria	gammaproteobacteria	vibrionales	vibrionaceae	vibrio	vibriospp.
OTU_179	0	0	0	1	0	0	0	2	1	2	0	0	0	0	2	4	1	1	11	2	bacteria	proteobacteria	betaproteobacteria	burkholderiales	burkholderiaceae	cupriavidus	cupriavidusrespiraculi
OTU_958	0	0	0	0	0	0	1	0	0	25	0	0	0	1	0	0	0	0	0	0	bacteria	proteobacteria	gammaproteobacteria	alteromonadales	alteromonadaceae	haliea	halieaspp.
OTU_999	0	14	0	0	0	0	0	0	0	13	0	0	0	0	0	0	0	0	0	0	bacteria	firmicutes	clostridia	clostridiales	lachnospiraceae	butyrivibrio	butyrivibriosp.
OTU_1750	1	0	0	3	0	0	2	2	3	0	5	2	1	1	1	1	5	0	0	0	bacteria	proteobacteria	gammaproteobacteria	alteromonadales	colwelliaceae	colwellia	colwelliasp.
OTU_1824	0	0	0	26	0	0	0	0	0	1	0	0	0	0	0	0	0	0	0	0	bacteria	cyanobacteria	cyanobacteria	chroococcales	chroococcales	synechocystis	synechocystissp.
OTU_1826	0	0	0	0	0	0	0	0	0	0	0	0	27	0	0	0	0	0	0	0	bacteria	firmicutes	clostridia	thermoanaerobacterales	thermoanaerobacteraceae	thermoanaerobacter	thermoanaerobacterspp.
OTU_2708	0	0	1	0	0	21	0	1	1	2	0	0	0	0	0	0	0	0	1	0	bacteria	proteobacteria	alphaproteobacteria	rhodobacterales	rhodobacteraceae	pseudovibrio	pseudovibriospp.
OTU_290	0	0	1	0	0	15	1	0	1	0	0	1	1	1	0	3	0	1	0	1	bacteria	proteobacteria	deltaproteobacteria	myxococcales	kofleriaceae	haliangium	haliangiumtepidum
OTU_429	0	1	0	1	2	0	2	1	1	4	0	0	1	2	1	1	4	0	2	3	bacteria	proteobacteria	epsilonproteobacteria	campylobacterales	campylobacteraceae	arcobacter	arcobactersp.
OTU_571	0	0	9	0	0	16	1	0	0	0	0	0	0	0	0	0	0	0	0	0	bacteria	proteobacteria	alphaproteobacteria	rickettsiales	anaplasmataceae	candidatusneoehrlichia	candidatusneoehrlichiamikurensis
OTU_827	3	0	0	0	0	1	0	0	0	1	0	0	0	0	6	1	0	1	2	11	bacteria	bacteroidetes	flavobacteriia	flavobacteriales	cryomorphaceae	owenweeksia	owenweeksiaspp.
OTU_1018	0	0	0	0	0	0	0	0	0	0	0	0	0	0	0	0	0	0	0	26	bacteria	proteobacteria	alphaproteobacteria	kordiimonadales	kordiimonadaceae	kordiimonas	kordiimonasspp.
OTU_1284	0	0	0	0	0	24	0	0	0	1	0	1	0	0	0	0	0	0	0	0	bacteria	bacteroidetes	sphingobacteriia	sphingobacteriales	sphingobacteriaceae	sphingobacterium	sphingobacteriumsp.
OTU_1388	0	0	26	0	0	0	0	0	0	0	0	0	0	0	0	0	0	0	0	0	bacteria	bacteroidetes	flavobacteriia	flavobacteriales	cryomorphaceae	salinirepens	salinirepensamamiensis
OTU_1835	0	0	0	0	0	0	0	0	0	0	0	0	0	0	0	0	0	0	0	26	bacteria	proteobacteria	gammaproteobacteria	chromatiales	ectothiorhodospiraceae	ectothiorhodosinus	ectothiorhodosinusspp.
OTU_1842	0	0	0	0	0	26	0	0	0	0	0	0	0	0	0	0	0	0	0	0	bacteria	proteobacteria	deltaproteobacteria	desulfuromonadales	pelobacteraceae	pelobacter	pelobacterspp.
OTU_2134	0	0	2	0	6	0	0	0	0	3	0	0	0	0	0	0	15	0	0	0	bacteria	cyanobacteria	oscillatoriophycideae	chroococcales	cyanobacteriaceae	cyanobacterium	cyanobacteriumspp.
OTU_190	0	1	1	0	0	0	1	1	0	0	0	0	0	1	0	3	5	3	1	8	bacteria	proteobacteria	epsilonproteobacteria	campylobacterales	campylobacteraceae	arcobacter	arcobacterspp.
OTU_242	0	0	0	0	0	0	0	0	0	0	0	0	0	0	0	0	0	0	0	25	bacteria	firmicutes	erysipelotrichia	erysipelotrichales	erysipelotrichaceae	erysipelothrix	erysipelothrixrhusiopathiae
OTU_353	0	0	2	0	1	0	1	0	1	1	1	1	1	1	0	0	1	1	1	12	bacteria	firmicutes	clostridia	clostridiales	clostridiales	epulopiscium	epulopisciumspp.
OTU_593	0	0	1	0	0	0	0	0	0	0	0	1	0	2	2	2	5	6	0	6	bacteria	proteobacteria	gammaproteobacteria	oceanospirillales	oceanospirillaceae	oceaniserpentilla	oceaniserpentillaspp.
OTU_808	0	0	0	0	0	0	20	0	1	0	1	0	0	1	0	0	0	1	0	1	bacteria	proteobacteria	gammaproteobacteria	chromatiales	chromatiaceae	nitrosococcus	nitrosococcusspp.
OTU_813	0	0	0	19	0	0	0	0	1	1	0	0	1	1	0	0	0	0	0	2	bacteria	proteobacteria	alphaproteobacteria	rhizobiales	phyllobacteriaceae	phyllobacterium	phyllobacteriumtrifolii
OTU_1848	0	0	0	0	0	0	0	0	0	0	0	0	0	0	0	0	0	0	0	25	bacteria	proteobacteria	alphaproteobacteria	rhodobacterales	rhodobacteraceae	palleronia	palleroniasp.
OTU_1855	0	0	0	17	0	7	0	0	0	0	0	0	0	0	0	1	0	0	0	0	bacteria	proteobacteria	deltaproteobacteria	desulfobacterales	desulfobacteraceae	desulfatirhabdium	desulfatirhabdiumspp.
OTU_2853	0	0	0	0	0	0	0	5	0	0	0	2	18	0	0	0	0	0	0	0	bacteria	proteobacteria	alphaproteobacteria	rhodobacterales	rhodobacteraceae	octadecabacter	octadecabacterantarcticus
OTU_3408	1	4	2	2	0	5	3	0	0	6	1	0	0	0	0	0	1	0	0	0	bacteria	proteobacteria	gammaproteobacteria	alteromonadales	idiomarinaceae	idiomarina	idiomarinaseosinensis
OTU_846	0	0	0	23	0	0	0	0	1	0	0	0	0	0	0	0	0	0	0	0	bacteria	bacteroidetes	cytophagia	cytophagales	flammeovirgaceae	reichenbachiella	reichenbachiellafaecimaris
OTU_916	0	0	19	0	0	0	0	2	0	0	1	0	0	1	0	1	0	0	0	0	bacteria	proteobacteria	gammaproteobacteria	thiotrichales	piscirickettsiaceae	methylophaga	methylophagaspp.
OTU_1834	0	0	0	0	0	24	0	0	0	0	0	0	0	0	0	0	0	0	0	0	bacteria	firmicutes	bacilli	lactobacillales	carnobacteriaceae	carnobacterium	carnobacteriumfunditum
OTU_1850	0	0	0	24	0	0	0	0	0	0	0	0	0	0	0	0	0	0	0	0	bacteria	proteobacteria	deltaproteobacteria	desulfovibrionales	desulfovibrionaceae	desulfovibrio	desulfovibriomexicanus
OTU_1882	0	0	8	0	0	0	0	0	0	0	1	0	0	0	0	0	0	0	0	15	bacteria	planctomycetes	planctomycetia	candidatusbrocadiales	candidatusbrocadiaceae	candidatuskuenenia	candidatuskueneniasp.enrichmentcultureclonembr_1
OTU_1887	0	0	0	0	0	0	0	0	0	0	0	0	0	0	0	0	0	0	0	24	bacteria	bacteroidetes	flavobacteriia	flavobacteriales	flavobacteriaceae	flavobacterium	flavobacteriumsp.
OTU_2169	0	0	0	0	0	2	2	1	0	3	0	0	3	7	1	1	1	0	0	3	bacteria	proteobacteria	gammaproteobacteria	alteromonadales	pseudoalteromonadaceae	algicola	algicolabacteriolytica
OTU_332	0	0	0	0	0	0	12	0	2	0	1	0	0	1	2	0	1	1	3	0	bacteria	proteobacteria	gammaproteobacteria	thiotrichales	piscirickettsiaceae	methylophaga	methylophagaspp.
OTU_481	0	0	0	16	0	0	2	0	0	0	0	1	0	1	1	0	1	0	1	0	bacteria	proteobacteria	gammaproteobacteria	pseudomonadales	pseudomonadaceae	pseudomonas	pseudomonasspp.
OTU_489	0	0	0	0	0	0	0	1	0	0	0	0	1	0	0	0	0	1	1	19	bacteria	proteobacteria	gammaproteobacteria	oceanospirillales	alcanivoracaceae	kangiella	kangiellakoreensis
OTU_859	0	0	0	0	0	22	0	0	0	1	0	0	0	0	0	0	0	0	0	0	bacteria	proteobacteria	gammaproteobacteria	alteromonadales	alteromonadales	maricurvus	maricurvussp.
OTU_1820	1	0	1	0	0	0	3	0	0	2	1	0	1	0	0	8	1	1	0	4	bacteria	cyanobacteria	oscillatoriophycideae	chroococcales	cyanobacteriaceae	cyanobacterium	cyanobacteriumspp.
OTU_1871	2	0	0	0	0	0	21	0	0	0	0	0	0	0	0	0	0	0	0	0	bacteria	firmicutes	clostridia	clostridiales	peptococcaceae	pelotomaculum	pelotomaculumspp.
OTU_1892	0	0	0	0	0	0	23	0	0	0	0	0	0	0	0	0	0	0	0	0	bacteria	planctomycetes	phycisphaerae	phycisphaerales	phycisphaeraceae	phycisphaera	phycisphaeraspp.
OTU_2648	0	0	0	0	0	0	0	0	0	0	0	0	0	0	0	0	0	0	23	0	bacteria	proteobacteria	gammaproteobacteria	chromatiales	halothiobacillaceae	halothiobacillus	halothiobacilluskellyi
OTU_3062	0	0	1	2	0	1	1	1	1	2	1	2	3	3	0	1	3	0	0	1	bacteria	proteobacteria	betaproteobacteria	burkholderiales	burkholderiaceae	burkholderia	burkholderiaspp.
OTU_206	0	0	0	0	0	0	1	9	2	0	0	1	0	0	1	2	3	0	2	1	bacteria	proteobacteria	gammaproteobacteria	cellvibrionales	cellvibrionaceae	teredinibacter	teredinibacterturnerae
OTU_618	0	1	0	0	0	0	1	0	1	0	1	0	0	0	0	16	0	0	0	2	bacteria	proteobacteria	gammaproteobacteria	alteromonadales	moritellaceae	moritella	moritellaprofunda
OTU_645	0	0	20	0	0	0	0	0	0	0	0	0	0	0	0	1	1	0	0	0	bacteria	proteobacteria	alphaproteobacteria	rhodobacterales	rhodobacteraceae	rhodovulum	rhodovulummarinum
OTU_1021	0	0	0	0	0	19	0	0	0	0	0	0	1	0	1	0	0	0	1	0	bacteria	bacteroidetes	flavobacteriia	flavobacteriales	flavobacteriaceae	flavobacterium	flavobacteriumspp.
OTU_1299	21	0	0	0	1	0	0	0	0	0	0	0	0	0	0	0	0	0	0	0	bacteria	bacteroidetes	cytophagia	cytophagales	flammeovirgaceae	reichenbachiella	reichenbachiellaagariperforans
OTU_1538	0	0	0	17	0	0	1	0	0	1	0	0	0	0	0	1	0	0	0	2	bacteria	proteobacteria	alphaproteobacteria	rhizobiales	hyphomicrobiaceae	rhodoplanes	rhodoplanesspp.
OTU_1845	0	0	0	0	0	0	0	0	0	0	0	0	0	1	0	0	18	0	2	1	bacteria	cyanobacteria	oscillatoriophycideae	chroococcales	cyanobacteriaceae	cyanobacterium	cyanobacteriumspp.
OTU_1859	0	0	0	0	0	0	0	0	2	0	0	0	0	0	0	0	0	0	0	20	bacteria	proteobacteria	alphaproteobacteria	rhizobiales	hyphomicrobiaceae	hyphomicrobium	hyphomicrobiumspp.
OTU_1895	0	0	0	0	0	0	0	0	0	0	0	0	0	0	0	0	0	0	0	22	bacteria	bacteroidetes	flavobacteriia	flavobacteriales	flavobacteriaceae	chryseobacterium	chryseobacteriummoechotypicola
OTU_1906	0	0	0	22	0	0	0	0	0	0	0	0	0	0	0	0	0	0	0	0	bacteria	bacteroidetes	bacteroidia	bacteroidales	porphyromonadaceae	odoribacter	odoribactersplanchnicus
OTU_1909	0	0	14	0	0	7	0	0	0	0	1	0	0	0	0	0	0	0	0	0	bacteria	proteobacteria	deltaproteobacteria	myxococcales	vulgatibacteraceae	vulgatibacter	vulgatibacterincomptus
OTU_2240	3	2	5	6	0	1	1	1	0	1	0	0	0	2	0	0	0	0	0	0	bacteria	proteobacteria	gammaproteobacteria	alteromonadales	alteromonadaceae	marinobacter	marinobacterspp.
OTU_3164	0	0	0	0	0	1	3	0	0	1	0	0	2	5	0	2	1	2	0	5	bacteria	proteobacteria	gammaproteobacteria	alteromonadales	pseudoalteromonadaceae	pseudoalteromonas	pseudoalteromonasantarctica
OTU_337	0	3	0	0	0	0	1	0	2	8	0	1	1	0	1	0	1	1	0	2	bacteria	proteobacteria	gammaproteobacteria	oceanospirillales	oceanospirillaceae	marinomonas	marinomonasdokdonensis
OTU_1558	0	0	0	0	0	0	20	0	0	0	0	0	0	0	0	0	1	0	0	0	bacteria	cyanobacteria	cyanobacteria	oscillatoriales	oscillatoriales	pseudanabaena	pseudanabaenafrigida
OTU_1692	3	0	1	0	1	3	2	0	0	2	0	1	1	1	0	3	1	0	0	2	bacteria	proteobacteria	gammaproteobacteria	alteromonadales	pseudoalteromonadaceae	pseudoalteromonas	pseudoalteromonastunicata
OTU_1821	0	0	0	0	0	0	5	0	1	0	0	11	0	0	4	0	0	0	0	0	bacteria	actinobacteria	actinobacteria	acidimicrobiales	iamiaceae	iamia	iamiaspp.
OTU_1914	0	0	0	0	0	0	0	1	0	0	0	20	0	0	0	0	0	0	0	0	bacteria	proteobacteria	alphaproteobacteria	sphingomonadales	sphingomonadaceae	sphingosinicella	sphingosinicellaspp.
OTU_2678	0	0	0	0	0	0	0	0	0	0	0	0	0	0	0	0	0	0	4	17	bacteria	actinobacteria	actinobacteria	actinomycetales	microbacteriaceae	cryocola	cryocolaspp.
OTU_142	0	0	1	0	0	0	2	1	1	1	1	0	3	2	0	2	2	1	2	1	bacteria	bacteroidetes	cytophagia	cytophagales	flammeovirgaceae	marivirga	marivirgatractuosa
OTU_192	1	0	0	0	1	1	0	0	1	1	2	1	2	1	0	3	3	2	1	0	bacteria	proteobacteria	betaproteobacteria	hydrogenophilales	hydrogenophilaceae	tepidiphilus	petrobactersp.
OTU_222	0	0	2	0	0	0	1	0	3	2	0	0	0	0	2	0	0	3	2	5	bacteria	actinobacteria	actinobacteria	actinomycetales	intrasporangiaceae	knoellia	knoelliasinensis
OTU_231	0	0	0	0	1	0	1	2	5	1	2	2	2	0	0	0	2	0	1	1	bacteria	proteobacteria	alphaproteobacteria	rhizobiales	phyllobacteriaceae	pseudahrensia	pseudahrensiaaquimaris
OTU_1393	0	0	0	0	0	0	0	0	0	0	0	0	0	0	0	1	0	0	1	18	bacteria	proteobacteria	gammaproteobacteria	chromatiales	chromatiaceae	rheinheimera	rheinheimerasp.
OTU_1830	3	3	3	0	0	0	6	0	0	4	0	0	0	0	1	0	0	0	0	0	bacteria	proteobacteria	gammaproteobacteria	alteromonadales	idiomarinaceae	idiomarina	idiomarinaspp.
OTU_1921	0	0	0	0	0	0	0	0	0	0	0	0	0	0	0	0	0	0	0	20	bacteria	bacteroidetes	bacteroidia	bacteroidales	prevotellaceae	prevotella	prevotellaspp.
OTU_1947	0	0	0	0	0	0	0	0	0	20	0	0	0	0	0	0	0	0	0	0	bacteria	cyanobacteria	cyanobacteria	pleurocapsales	pleurocapsales	myxosarcina	myxosarcinaspp.
OTU_2166	0	0	0	0	1	2	1	1	0	4	0	0	3	2	2	1	3	0	0	0	bacteria	proteobacteria	betaproteobacteria	burkholderiales	burkholderiaceae	burkholderia	burkholderiasp.
OTU_2322	3	0	2	2	0	4	2	0	0	1	0	2	1	0	0	2	0	0	0	1	bacteria	proteobacteria	gammaproteobacteria	alteromonadales	colwelliaceae	thalassomonas	thalassomonassp.
OTU_2443	1	0	2	3	1	1	1	0	0	0	0	0	3	3	3	0	2	0	0	0	bacteria	proteobacteria	gammaproteobacteria	alteromonadales	colwelliaceae	colwellia	colwelliapsychrerythraea
OTU_2902	0	0	3	0	0	0	0	17	0	0	0	0	0	0	0	0	0	0	0	0	bacteria	proteobacteria	alphaproteobacteria	rhodobacterales	rhodobacteraceae	oceanicola	oceanicolagranulosus
OTU_3826	1	0	0	0	2	2	0	0	1	0	0	0	1	1	1	3	4	0	2	2	bacteria	cyanobacteria	oscillatoriophycideae	chroococcales	cyanobacteriaceae	cyanobacterium	cyanobacteriumspp.
OTU_157	2	0	0	0	0	0	0	1	2	1	0	1	0	1	2	1	2	0	4	2	bacteria	bacteroidetes	sphingobacteriia	sphingobacteriales	chitinophagaceae	sediminibacterium	sediminibacteriumspp.
OTU_579	0	3	16	0	0	0	0	0	0	0	0	0	0	0	0	0	0	0	0	0	bacteria	proteobacteria	gammaproteobacteria	alteromonadales	alteromonadaceae	haliea	halieaspp.
OTU_599	16	0	0	0	0	0	0	0	1	0	0	0	0	0	0	0	0	1	0	1	bacteria	planctomycetes	planctomycetia	planctomycetales	planctomycetaceae	blastopirellula	blastopirellulaspp.
OTU_1938	0	0	1	1	0	0	0	1	0	0	0	0	12	1	1	0	1	0	0	1	bacteria	proteobacteria	alphaproteobacteria	rhodobacterales	rhodobacteraceae	tateyamaria	tateyamariaspp.
OTU_1959	0	17	0	1	0	0	0	0	0	1	0	0	0	0	0	0	0	0	0	0	bacteria	verrucomicrobia	verrucomicrobiae	verrucomicrobiales	verrucomicrobiaceae	prosthecobacter	prosthecobacterspp.
OTU_1962	0	0	0	0	0	0	0	0	0	0	0	19	0	0	0	0	0	0	0	0	bacteria	proteobacteria	deltaproteobacteria	desulfuromonadales	geobacteraceae	geobacter	geobacterspp.
OTU_1966	0	0	0	0	0	0	19	0	0	0	0	0	0	0	0	0	0	0	0	0	bacteria	proteobacteria	gammaproteobacteria	alteromonadales	alteromonadaceae	marinobacterium	marinobacteriumspp.
OTU_1968	0	0	0	0	0	0	0	0	0	19	0	0	0	0	0	0	0	0	0	0	bacteria	verrucomicrobia	verrucomicrobiae	verrucomicrobiales	verrucomicrobiaceae	verrucomicrobium	verrucomicrobiumspp.
OTU_1988	0	0	0	0	0	2	2	1	0	1	0	0	1	4	1	3	0	0	0	4	bacteria	proteobacteria	gammaproteobacteria	vibrionales	vibrionaceae	vibrio	vibriotasmaniensis
OTU_2244	0	0	0	0	2	0	0	0	0	1	0	0	1	1	3	2	2	1	2	4	bacteria	proteobacteria	alphaproteobacteria	rhodobacterales	rhodobacteraceae	roseobacter	roseobacterspp.
OTU_2566	0	0	0	0	0	0	8	0	0	4	0	1	2	0	0	1	0	1	1	1	bacteria	tenericutes	mollicutes	mycoplasmatales	mycoplasmataceae	mycoplasma	mycoplasmaspp.
OTU_2580	0	1	0	3	0	0	1	1	3	1	0	2	1	0	2	1	1	1	1	0	bacteria	proteobacteria	gammaproteobacteria	pseudomonadales	moraxellaceae	psychrobacter	psychrobacternamhaensis
OTU_3645	0	0	0	4	0	0	0	0	0	0	1	4	5	2	2	0	0	0	1	0	bacteria	proteobacteria	betaproteobacteria	burkholderiales	burkholderiaceae	burkholderia	burkholderiasp.
OTU_392	0	1	0	0	0	0	1	1	2	0	1	1	0	0	3	2	3	2	1	0	bacteria	proteobacteria	gammaproteobacteria	cellvibrionales	cellvibrionaceae	teredinibacter	teredinibacterturnerae
OTU_458	1	0	0	0	0	0	0	2	2	1	1	1	0	1	2	1	1	2	1	2	bacteria	proteobacteria	gammaproteobacteria	thiotrichales	thiotrichaceae	leucothrix	leucothrixspp.
OTU_486	0	0	1	0	0	0	2	0	4	1	1	0	0	0	1	2	1	2	3	0	bacteria	proteobacteria	gammaproteobacteria	oceanospirillales	oceanospirillaceae	pseudospirillum	pseudospirillumspp.
OTU_716	3	0	0	0	0	0	0	0	2	1	0	0	0	1	0	0	0	0	10	1	bacteria	firmicutes	bacilli	lactobacillales	enterococcaceae	enterococcus	enterococcusvillorum
OTU_1447	0	3	0	1	6	0	1	0	0	1	0	0	1	0	0	1	0	1	1	2	bacteria	bacteroidetes	sphingobacteriia	sphingobacteriales	chitinophagaceae	niastella	niastellasp.
OTU_1594	0	0	0	0	0	0	0	0	0	0	0	0	0	0	0	0	0	0	0	18	bacteria	actinobacteria	actinobacteria	actinomycetales	promicromonosporaceae	xylanimonas	xylanimonascellulosilytica
OTU_1607	0	0	0	0	0	0	0	0	0	18	0	0	0	0	0	0	0	0	0	0	bacteria	actinobacteria	actinobacteria	actinomycetales	brevibacteriaceae	brevibacterium	brevibacteriumsp.
OTU_1681	1	2	0	0	4	0	0	0	0	1	0	0	0	0	0	1	6	2	0	1	bacteria	firmicutes	clostridia	clostridiales	ruminococcaceae	faecalibacterium	faecalibacteriumprausnitzii
OTU_1926	0	0	0	0	0	18	0	0	0	0	0	0	0	0	0	0	0	0	0	0	bacteria	proteobacteria	deltaproteobacteria	bdellovibrionales	bacteriovoracaceae	peredibacter	peredibacterspp.
OTU_1958	0	0	0	0	0	0	0	0	0	0	0	18	0	0	0	0	0	0	0	0	bacteria	acidobacteria	acidobacteriia	acidobacteriales	acidobacteriaceae	acidobacterium	acidobacteriumspp.
OTU_1960	0	0	0	0	0	0	0	18	0	0	0	0	0	0	0	0	0	0	0	0	bacteria	bacteroidetes	bacteroidia	bacteroidales	bacteroidaceae	bacteroides	bacteroidesspp.
OTU_1979	0	0	0	0	0	1	0	0	0	0	0	10	0	7	0	0	0	0	0	0	bacteria	cyanobacteria	cyanobacteria	syneschococcales	leptolyngbyaceae	leptolyngbya	leptolyngbyaspp.
OTU_1982	0	0	0	18	0	0	0	0	0	0	0	0	0	0	0	0	0	0	0	0	bacteria	planctomycetes	planctomycetia	planctomycetales	planctomycetaceae	planctomyces	planctomycesspp.
OTU_1986	0	0	0	0	0	0	0	0	0	0	0	18	0	0	0	0	0	0	0	0	bacteria	cyanobacteria	cyanobacteria	oscillatoriales	oscillatoriales	spirulina	spirulinaspp.
OTU_2259	0	0	0	0	0	0	0	0	0	0	0	0	0	0	0	18	0	0	0	0	bacteria	actinobacteria	actinobacteria	actinomycetales	micrococcaceae	rothia	rothiamucilaginosa
OTU_2608	1	0	0	0	0	3	0	2	0	0	0	3	9	0	0	0	0	0	0	0	bacteria	proteobacteria	alphaproteobacteria	rhodobacterales	rhodobacteraceae	roseobacter	roseobacterspp.
OTU_3693	0	0	0	0	0	0	1	2	0	1	6	0	2	0	1	1	4	0	0	0	bacteria	proteobacteria	gammaproteobacteria	alteromonadales	pseudoalteromonadaceae	algicola	algicolabacteriolytica
OTU_3740	0	0	1	0	0	0	7	0	0	0	0	0	0	10	0	0	0	0	0	0	bacteria	proteobacteria	alphaproteobacteria	rhodobacterales	rhodobacteraceae	roseobacter	roseobactersp.
OTU_3809	0	1	0	1	0	1	0	0	0	1	1	0	2	4	3	2	0	2	0	0	bacteria	proteobacteria	betaproteobacteria	burkholderiales	burkholderiaceae	ralstonia	ralstoniasolanacearum
OTU_251	0	0	2	0	0	0	1	1	2	0	2	0	1	1	0	0	3	1	0	3	bacteria	proteobacteria	gammaproteobacteria	chromatiales	thioalkalispiraceae	thioprofundum	thioprofundumspp.
OTU_640	0	0	0	0	0	0	0	0	1	0	0	0	0	16	0	0	0	0	0	0	bacteria	proteobacteria	deltaproteobacteria	desulfuromonadales	pelobacteraceae	pelobacter	pelobacterspp.
OTU_664	0	0	0	0	0	0	0	0	0	0	0	0	0	0	5	12	0	0	0	0	bacteria	actinobacteria	actinobacteria	actinomycetales	pseudonocardiaceae	pseudonocardia	pseudonocardiaspp.
OTU_761	0	0	0	0	0	14	2	0	0	0	0	0	0	0	0	0	0	0	1	0	bacteria	proteobacteria	deltaproteobacteria	myxococcales	polyangiaceae	byssovorax	byssovoraxcruenta
OTU_862	0	0	0	0	0	0	0	0	0	0	0	1	0	9	0	0	7	0	0	0	bacteria	bacteroidetes	flavobacteriia	flavobacteriales	flavobacteriaceae	flavobacterium	flavobacteriumspp.
OTU_887	0	0	0	0	1	13	0	2	0	0	0	0	0	0	0	1	0	0	0	0	bacteria	acidobacteria	holophagae	holophagales	holophagaceae	holophaga	holophagaspp.
OTU_1571	0	0	0	0	1	0	0	0	10	0	2	1	0	0	0	1	0	1	0	1	bacteria	cyanobacteria	cyanobacteria	oscillatoriales	oscillatoriales	halospirulina	halospirulinasp.
OTU_1645	0	0	2	0	0	4	0	5	0	0	0	5	0	0	0	0	1	0	0	0	bacteria	bacteroidetes	flavobacteriia	flavobacteriales	flavobacteriaceae	flavobacterium	flavobacteriumspp.
OTU_1723	0	0	2	1	0	0	0	0	0	0	2	0	2	0	0	0	8	1	0	1	bacteria	cyanobacteria	cyanobacteria	oscillatoriales	oscillatoriales	halospirulina	halospirulinasp.
OTU_1904	0	0	0	17	0	0	0	0	0	0	0	0	0	0	0	0	0	0	0	0	bacteria	chlamydiae	chlamydiia	chlamydiales	parachlamydiaceae	parachlamydia	parachlamydiaacanthamoebae
OTU_1939	0	0	0	0	0	0	0	0	0	0	0	0	0	0	0	1	0	0	0	16	bacteria	firmicutes	bacilli	lactobacillales	leuconostocaceae	weissella	weissellahellenica
OTU_1998	0	0	17	0	0	0	0	0	0	0	0	0	0	0	0	0	0	0	0	0	bacteria	actinobacteria	actinobacteria	actinomycetales	dietziaceae	dietzia	dietzianatronolimnaea
OTU_2008	0	0	0	0	0	0	0	0	0	0	0	0	0	0	0	0	0	0	17	0	bacteria	proteobacteria	gammaproteobacteria	xanthomonadales	xanthomonadaceae	dokdonella	dokdonellaspp.
OTU_2013	0	0	0	17	0	0	0	0	0	0	0	0	0	0	0	0	0	0	0	0	bacteria	bacteroidetes	bacteroidia	bacteroidales	bacteroidaceae	bacteroides	bacteroidesspp.
OTU_2015	0	0	0	0	0	17	0	0	0	0	0	0	0	0	0	0	0	0	0	0	bacteria	proteobacteria	alphaproteobacteria	rickettsiales	rickettsiaceae	orientia	orientiatsutsugamushi
OTU_2041	0	0	0	0	0	0	3	0	0	2	0	0	0	1	1	4	2	1	1	2	bacteria	proteobacteria	gammaproteobacteria	vibrionales	vibrionaceae	vibrio	vibriospp.
OTU_2132	0	0	0	0	0	0	1	0	0	0	0	0	0	1	2	1	6	0	0	6	bacteria	proteobacteria	gammaproteobacteria	vibrionales	vibrionaceae	vibrio	vibriotapetis
OTU_2156	0	3	0	1	0	1	4	0	0	3	1	0	0	1	0	0	2	0	0	1	bacteria	proteobacteria	gammaproteobacteria	alteromonadales	pseudoalteromonadaceae	algicola	algicolabacteriolytica
OTU_2617	1	0	2	2	0	0	1	0	0	3	0	0	0	0	0	5	2	0	1	0	bacteria	proteobacteria	gammaproteobacteria	alteromonadales	pseudoalteromonadaceae	pseudoalteromonas	pseudoalteromonassp.
OTU_2732	4	0	0	0	0	0	0	0	0	2	1	2	0	7	1	0	0	0	0	0	bacteria	proteobacteria	alphaproteobacteria	rhodobacterales	rhodobacteraceae	phaeobacter	phaeobactersp.
OTU_2768	0	0	0	0	0	0	1	2	0	1	1	0	0	0	0	0	0	0	0	12	bacteria	firmicutes	bacilli	bacillales	bacillalesfamilyx.incertaesedis	thermicanus	thermicanusspp.
OTU_3037	0	0	0	0	11	1	0	0	2	0	0	0	0	1	0	0	2	0	0	0	bacteria	cyanobacteria	oscillatoriophycideae	chroococcales	cyanobacteriaceae	cyanobacterium	cyanobacteriumspp.
OTU_3266	0	0	0	0	0	2	0	0	13	0	0	0	0	0	2	0	0	0	0	0	bacteria	proteobacteria	gammaproteobacteria	pseudomonadales	moraxellaceae	psychrobacter	psychrobacterpulmonis
OTU_3320	0	0	0	1	0	0	1	0	0	2	3	0	1	2	0	0	0	0	3	4	bacteria	proteobacteria	gammaproteobacteria	alteromonadales	colwelliaceae	colwellia	colwelliasp.
OTU_193	0	0	0	0	3	0	0	1	2	1	1	1	1	1	1	0	2	0	0	2	bacteria	proteobacteria	alphaproteobacteria	rickettsiales	rickettsiaceae	rickettsia	rickettsiaspp.
OTU_226	0	0	0	0	0	1	1	1	0	1	1	0	2	2	1	2	2	0	1	1	bacteria	bacteroidetes	bacteroidia	bacteroidales	bacteroidaceae	bacteroides	bacteroidesovatus
OTU_247	0	1	0	0	0	0	0	1	2	1	0	0	0	2	0	1	3	2	2	1	bacteria	proteobacteria	alphaproteobacteria	rhodobacterales	rhodobacteraceae	amaricoccus	amaricoccusspp.
OTU_284	1	0	1	0	1	1	1	0	1	0	1	2	0	0	0	2	1	2	1	1	bacteria	verrucomicrobia	verrucomicrobiae	verrucomicrobiales	verrucomicrobiaceae	rubritalea	rubritaleasp.
OTU_346	0	0	0	1	0	0	1	0	2	1	1	0	1	0	1	0	4	1	2	1	bacteria	proteobacteria	alphaproteobacteria	rhodospirillales	rhodospirillaceae	insolitispirillum	insolitospirillumperegrinum
OTU_406	0	0	0	6	1	0	0	0	2	0	3	1	0	0	0	1	0	0	1	1	bacteria	proteobacteria	gammaproteobacteria	xanthomonadales	sinobacteraceae	steroidobacter	steroidobacterspp.
OTU_463	0	0	0	0	0	0	0	0	1	1	2	1	0	1	1	2	2	2	2	1	bacteria	proteobacteria	gammaproteobacteria	gammaproteobacteria	gammaproteobacteria	spongiibacter	spongiibactersp.
OTU_854	1	0	0	0	0	10	1	0	0	0	0	0	1	0	0	0	1	0	1	1	bacteria	proteobacteria	gammaproteobacteria	alteromonadales	alteromonadaceae	alteromonas	alteromonasmacleodii
OTU_2002	0	0	0	0	16	0	0	0	0	0	0	0	0	0	0	0	0	0	0	0	bacteria	tenericutes	mollicutes	acholeplasmatales	acholeplasmataceae	candidatusphytoplasma	taraxacumsp.'phytoplasma
OTU_2006	1	0	0	0	0	1	1	0	0	0	0	0	1	3	0	2	4	0	0	3	bacteria	proteobacteria	gammaproteobacteria	aeromonadales	aeromonadaceae	aeromonas	aeromonasspp.
OTU_2016	0	0	0	3	0	0	0	0	0	0	0	0	0	0	0	0	0	0	0	13	bacteria	bacteroidetes	cytophagia	cytophagales	flammeovirgaceae	roseivirga	roseivirgaspongicola
OTU_2028	0	0	0	0	0	0	0	0	0	0	0	0	0	16	0	0	0	0	0	0	bacteria	planctomycetes	planctomycetia	planctomycetales	planctomycetaceae	planctomyces	planctomycessp.
OTU_2034	0	0	0	0	0	16	0	0	0	0	0	0	0	0	0	0	0	0	0	0	bacteria	bacteroidetes	cytophagia	cytophagales	cytophagaceae	cytophaga	cytophagaspp.
OTU_2037	0	0	0	0	0	16	0	0	0	0	0	0	0	0	0	0	0	0	0	0	bacteria	actinobacteria	actinobacteria	actinomycetales	streptomycetaceae	kitasatospora	kitasatosporaspp.
OTU_2038	0	0	0	0	0	16	0	0	0	0	0	0	0	0	0	0	0	0	0	0	bacteria	bacteroidetes	sphingobacteriia	sphingobacteriales	saprospiraceae	lewinella	lewinellanigricans
OTU_2039	0	0	0	0	0	16	0	0	0	0	0	0	0	0	0	0	0	0	0	0	bacteria	proteobacteria	alphaproteobacteria	rhodobacterales	rhodobacteraceae	albidovulum	albidovulumspp.
OTU_2174	0	0	0	0	2	1	1	0	6	4	0	0	1	0	0	1	0	0	0	0	bacteria	proteobacteria	gammaproteobacteria	oceanospirillales	halomonadaceae	halomonas	halomonasvenusta
OTU_2909	0	0	1	0	0	0	0	0	0	1	0	0	0	0	0	5	7	1	0	1	bacteria	proteobacteria	betaproteobacteria	burkholderiales	oxalobacteraceae	oxalicibacterium	oxalicibacteriumfaecigallinarum
OTU_3439	0	0	0	0	0	0	3	4	0	0	0	0	0	1	0	0	1	1	6	0	bacteria	firmicutes	bacilli	bacillales	bacillaceae	bacillus	bacillusspp.
OTU_210	0	0	1	0	0	0	1	1	2	0	0	0	0	0	1	3	2	1	2	1	bacteria	proteobacteria	alphaproteobacteria	rhodobacterales	rhodobacteraceae	pseudoruegeria	pseudoruegeriasp.
OTU_218	0	0	0	1	0	1	2	2	0	0	2	0	2	1	1	2	0	0	0	1	bacteria	proteobacteria	alphaproteobacteria	kordiimonadales	kordiimonadaceae	kordiimonas	kordiimonasspp.
OTU_329	0	2	1	0	0	0	1	0	1	1	1	0	2	2	0	1	2	0	0	1	bacteria	proteobacteria	betaproteobacteria	burkholderiales	oxalobacteraceae	massilia	massiliatimonae
OTU_585	0	0	0	0	0	9	0	0	0	1	0	1	0	2	1	0	0	1	0	0	bacteria	acidobacteria	holophagae	holophagales	holophagaceae	holophaga	holophagaspp.
OTU_1603	0	0	0	0	0	0	0	0	0	0	0	0	0	0	0	0	0	1	0	14	bacteria	actinobacteria	actinobacteria	actinomycetales	microbacteriaceae	frigoribacterium	frigoribacteriumsp.
OTU_1969	0	0	0	0	0	0	0	0	0	0	0	0	0	0	0	0	0	0	0	15	bacteria	proteobacteria	gammaproteobacteria	xanthomonadales	xanthomonadaceae	stenotrophomonas	stenotrophomonasrhizophila
OTU_2051	0	0	0	0	0	7	8	0	0	0	0	0	0	0	0	0	0	0	0	0	bacteria	proteobacteria	gammaproteobacteria	xanthomonadales	xanthomonadaceae	dokdonella	dokdonellaimmobilis
OTU_2053	0	0	0	0	0	0	0	0	0	2	0	0	0	2	0	11	0	0	0	0	bacteria	proteobacteria	betaproteobacteria	nitrosomonadales	nitrosomonadaceae	nitrosovibrio	nitrosovibriospp.
OTU_2063	0	0	0	0	0	0	0	0	0	0	0	0	0	0	0	0	0	0	0	15	bacteria	bacteroidetes	bacteroidia	bacteroidales	rikenellaceae	ruminofilibacter	ruminofilibacterxylanolyticum
OTU_2067	0	15	0	0	0	0	0	0	0	0	0	0	0	0	0	0	0	0	0	0	bacteria	firmicutes	clostridia	clostridiales	clostridiaceae	clostridium	clostridiumspp.
OTU_2148	0	0	0	2	0	0	0	3	1	1	1	1	0	1	2	0	1	1	0	1	bacteria	proteobacteria	betaproteobacteria	hydrogenophilales	hydrogenophilaceae	thiobacillus	thiobacillusspp.
OTU_2256	0	3	0	0	1	1	3	3	0	2	0	0	0	0	0	0	1	0	1	0	bacteria	proteobacteria	gammaproteobacteria	alteromonadales	idiomarinaceae	idiomarina	idiomarinaloihiensis
OTU_2346	0	0	0	0	0	0	0	0	0	1	0	0	2	0	1	1	0	0	2	8	bacteria	proteobacteria	gammaproteobacteria	vibrionales	vibrionaceae	vibrio	vibriosp.
OTU_2350	0	1	0	0	0	1	2	1	0	0	0	0	1	2	0	0	5	0	0	2	bacteria	proteobacteria	gammaproteobacteria	alteromonadales	pseudoalteromonadaceae	algicola	algicolabacteriolytica
OTU_2469	0	0	0	0	0	0	0	0	0	1	0	4	1	0	0	0	0	0	9	0	bacteria	proteobacteria	alphaproteobacteria	rhodobacterales	hyphomonadaceae	algimonas	algimonasporphyrae
OTU_2532	0	0	0	0	0	1	2	1	1	2	0	0	0	0	0	2	1	1	1	3	bacteria	proteobacteria	alphaproteobacteria	rhodobacterales	hyphomonadaceae	litorimonas	robiginitomaculumsp.
OTU_2633	2	0	1	1	0	0	0	0	0	0	0	5	1	1	1	0	1	2	0	0	bacteria	proteobacteria	gammaproteobacteria	arenicellales	arenicellaceae	arenicella	arenicellaxantha
OTU_2740	0	0	15	0	0	0	0	0	0	0	0	0	0	0	0	0	0	0	0	0	bacteria	proteobacteria	gammaproteobacteria	aeromonadales	aeromonadaceae	aeromonas	aeromonasspp.
OTU_2962	2	0	0	0	0	0	1	0	0	1	1	1	3	2	0	2	1	0	0	1	bacteria	proteobacteria	gammaproteobacteria	alteromonadales	colwelliaceae	colwellia	colwelliasp.
OTU_3443	0	0	0	0	0	0	0	0	2	7	0	0	0	0	0	1	1	1	0	3	bacteria	proteobacteria	gammaproteobacteria	vibrionales	vibrionaceae	vibrio	vibriosplendidus
OTU_3481	1	0	0	0	0	0	0	0	0	0	0	0	0	14	0	0	0	0	0	0	bacteria	bacteroidetes	sphingobacteriia	sphingobacteriales	saprospiraceae	lewinella	lewinellapersicus
OTU_3585	0	2	0	1	2	0	0	0	2	1	3	1	1	0	0	2	0	0	0	0	bacteria	cyanobacteria	cyanobacteria	oscillatoriales	oscillatoriales	halospirulina	halospirulinasp.
OTU_207	0	0	0	0	0	0	0	1	0	0	2	0	0	1	0	2	4	2	0	2	bacteria	proteobacteria	alphaproteobacteria	sphingomonadales	erythrobacteraceae	erythrobacter	erythrobactervulgaris
OTU_483	0	0	0	0	0	1	0	0	0	2	1	0	1	1	0	1	2	2	1	2	bacteria	proteobacteria	gammaproteobacteria	chromatiales	chromatiaceae	rheinheimera	rheinheimeraaquimaris
OTU_655	0	0	0	1	1	1	1	1	1	2	1	0	0	0	1	1	0	0	0	3	bacteria	proteobacteria	gammaproteobacteria	alteromonadales	pseudoalteromonadaceae	pseudoalteromonas	pseudoalteromonassp.
OTU_964	0	0	0	0	0	0	0	0	0	0	0	0	0	0	13	0	1	0	0	0	bacteria	planctomycetes	planctomycetia	planctomycetales	planctomycetaceae	pirellula	pirellulaspp.
OTU_1085	0	1	0	0	0	0	0	0	0	1	0	0	0	1	5	2	2	0	0	2	bacteria	proteobacteria	gammaproteobacteria	vibrionales	vibrionaceae	photobacterium	photobacteriumphosphoreum
OTU_1104	0	0	0	0	0	0	0	0	0	0	0	0	0	14	0	0	0	0	0	0	bacteria	verrucomicrobia	opitutae	puniceicoccales	puniceicoccaceae	pelagicoccus	pelagicoccuscroceus
OTU_1656	0	0	0	0	0	14	0	0	0	0	0	0	0	0	0	0	0	0	0	0	bacteria	proteobacteria	alphaproteobacteria	rickettsiales	rickettsiales	caedibacter	caedibacterspp.
OTU_1792	0	0	0	0	0	0	0	0	0	0	1	1	0	0	0	0	12	0	0	0	bacteria	verrucomicrobia	verrucomicrobiae	verrucomicrobiales	verrucomicrobiaceae	akkermansia	akkermansiamuciniphila
OTU_1801	0	0	1	0	0	11	0	0	0	0	0	0	0	0	1	1	0	0	0	0	bacteria	proteobacteria	gammaproteobacteria	alteromonadales	alteromonadaceae	alishewanella	alishewanellasp.
OTU_1886	1	1	0	0	0	3	0	0	0	1	0	0	2	1	0	3	0	2	0	0	bacteria	proteobacteria	betaproteobacteria	burkholderiales	burkholderiaceae	ralstonia	ralstoniasolanacearum
OTU_2058	2	0	1	0	1	0	0	0	0	3	0	0	0	1	0	0	3	0	0	3	bacteria	proteobacteria	gammaproteobacteria	alteromonadales	psychromonadaceae	psychromonas	psychromonasarctica
OTU_2062	0	0	0	0	0	13	0	0	0	0	0	0	0	0	0	1	0	0	0	0	bacteria	bacteroidetes	sphingobacteriia	sphingobacteriales	saprospiraceae	lewinella	lewinellaspp.
OTU_2086	0	0	0	0	0	14	0	0	0	0	0	0	0	0	0	0	0	0	0	0	bacteria	nitrospirae	nitrospira	nitrospirales	nitrospiraceae	nitrospira	nitrospiraspp.
OTU_2093	0	0	0	0	0	14	0	0	0	0	0	0	0	0	0	0	0	0	0	0	bacteria	proteobacteria	deltaproteobacteria	bdellovibrionales	bacteriovoracaceae	peredibacter	peredibacterspp.
OTU_2125	0	0	3	0	3	2	0	0	0	0	0	0	2	1	0	0	1	1	0	1	bacteria	cyanobacteria	oscillatoriophycideae	chroococcales	cyanobacteriaceae	cyanobacterium	cyanobacteriumspp.
OTU_3015	0	0	0	0	0	0	0	0	0	0	0	0	0	0	0	0	14	0	0	0	bacteria	proteobacteria	deltaproteobacteria	bdellovibrionales	bacteriovoracaceae	peredibacter	peredibacterspp.
OTU_3647	0	1	0	2	4	1	0	0	0	2	0	0	0	1	0	2	0	0	1	0	bacteria	proteobacteria	gammaproteobacteria	alteromonadales	colwelliaceae	colwellia	colwelliasp.
OTU_250	0	1	0	0	0	0	2	1	2	0	2	0	0	1	0	0	1	2	0	1	bacteria	bacteroidetes	bacteroidia	bacteroidales	prevotellaceae	prevotella	prevotellacopri
OTU_265	0	0	1	1	0	0	0	0	2	1	1	0	0	0	0	2	0	2	2	1	bacteria	proteobacteria	alphaproteobacteria	sphingomonadales	sphingomonadaceae	sphingorhabdus	sphingorhabduslitoris
OTU_280	0	0	1	0	1	1	0	0	4	0	0	0	0	0	0	1	1	1	1	2	bacteria	proteobacteria	deltaproteobacteria	bdellovibrionales	bacteriovoracaceae	peredibacter	peredibacterspp.
OTU_330	0	2	0	0	0	0	1	1	0	1	0	0	0	2	2	1	2	0	0	1	bacteria	proteobacteria	gammaproteobacteria	pseudomonadales	pseudomonadaceae	pseudomonas	pseudomonassp.
OTU_362	0	0	0	0	0	0	0	1	1	2	0	1	1	1	0	0	0	1	2	3	bacteria	proteobacteria	gammaproteobacteria	methylococcales	methylococcaceae	methylomicrobium	methylomicrobiumspp.
OTU_404	0	0	0	0	6	0	0	1	0	0	0	0	0	0	0	0	1	1	1	3	bacteria	proteobacteria	gammaproteobacteria	oceanospirillales	oleiphilaceae	oleiphilus	oleiphilusspp.
OTU_754	0	0	0	0	0	0	13	0	0	0	0	0	0	0	0	0	0	0	0	0	bacteria	planctomycetes	planctomycetia	planctomycetales	planctomycetaceae	blastopirellula	blastopirellulaspp.
OTU_1140	0	0	0	0	1	0	0	0	0	0	0	0	0	0	11	1	0	0	0	0	bacteria	proteobacteria	gammaproteobacteria	thiotrichales	francisellaceae	francisella	francisellasp.
OTU_1595	0	0	0	0	0	0	13	0	0	0	0	0	0	0	0	0	0	0	0	0	bacteria	proteobacteria	gammaproteobacteria	vibrionales	vibrionaceae	vibrio	vibriovulnificus
OTU_1767	0	1	1	0	0	0	3	1	0	4	0	1	0	0	1	0	1	0	0	0	bacteria	proteobacteria	gammaproteobacteria	alteromonadales	pseudoalteromonadaceae	pseudoalteromonas	pseudoalteromonasdenitrificans
OTU_2101	0	0	0	0	0	0	13	0	0	0	0	0	0	0	0	0	0	0	0	0	bacteria	proteobacteria	deltaproteobacteria	desulfuromonadales	geobacteraceae	geobacter	geobacterargillaceus
OTU_2105	0	0	0	0	11	0	0	0	0	0	0	0	0	0	0	0	0	0	0	2	bacteria	bacteroidetes	flavobacteriia	flavobacteriales	flavobacteriaceae	sediminitalea	sediminitaleaflava
OTU_2119	0	0	0	0	0	13	0	0	0	0	0	0	0	0	0	0	0	0	0	0	bacteria	proteobacteria	alphaproteobacteria	rhodobacterales	rhodobacteraceae	rhodovulum	rhodovulummarinum
OTU_2126	0	0	0	0	0	12	0	0	0	0	0	0	0	0	0	0	0	1	0	0	bacteria	proteobacteria	alphaproteobacteria	rickettsiales	anaplasmataceae	candidatusneoehrlichia	candidatusneoehrlichiamikurensis
OTU_2315	0	1	2	1	0	1	2	2	0	3	0	0	0	0	0	0	0	0	0	1	bacteria	proteobacteria	gammaproteobacteria	alteromonadales	colwelliaceae	colwellia	colwelliasp.
OTU_2374	2	0	0	0	0	0	0	0	0	9	0	0	0	0	0	0	1	0	0	1	bacteria	proteobacteria	alphaproteobacteria	rhodobacterales	rhodobacteraceae	sulfitobacter	sulfitobacterspp.
OTU_2394	1	0	0	0	0	0	1	0	0	2	2	0	0	4	2	0	1	0	0	0	bacteria	proteobacteria	gammaproteobacteria	pseudomonadales	pseudomonadaceae	pseudomonas	pseudomonasstutzeri
OTU_2439	2	0	1	0	0	0	2	0	0	0	0	1	2	4	0	0	1	0	0	0	bacteria	proteobacteria	betaproteobacteria	betaproteobacteria	betaproteobacteria	candidatusaccumulibacter	unculturedcandidatusaccumulibactersp.
OTU_2533	0	0	0	0	0	1	1	0	0	0	0	0	2	7	2	0	0	0	0	0	bacteria	firmicutes	bacilli	bacillales	bacillaceae	bacillus	bacillussp.
OTU_2714	0	0	0	0	0	2	2	0	0	0	0	0	1	0	0	2	2	0	0	4	bacteria	proteobacteria	gammaproteobacteria	alteromonadales	pseudoalteromonadaceae	psychrosphaera	psychrosphaerasaromensis
OTU_2753	1	0	0	0	0	0	1	0	2	1	0	0	1	0	0	1	1	3	1	1	bacteria	spirochaetes	spirochaetia	spirochaetales	spirochaetaceae	spirochaeta	spirochaetaspp.
OTU_2867	0	0	0	0	0	0	0	0	0	3	0	0	0	3	1	1	2	0	0	3	bacteria	proteobacteria	gammaproteobacteria	alteromonadales	pseudoalteromonadaceae	psychrosphaera	psychrosphaerasaromensis
OTU_3000	0	0	0	0	2	3	0	0	3	0	0	1	1	3	0	0	0	0	0	0	bacteria	cyanobacteria	oscillatoriophycideae	chroococcales	cyanobacteriaceae	cyanobacterium	cyanobacteriumspp.
OTU_3354	0	0	0	0	0	0	1	0	0	0	0	0	2	1	0	2	0	0	1	6	bacteria	proteobacteria	gammaproteobacteria	gammaproteobacteria	gammaproteobacteria	candidatusthioglobus	candidatusthioglobussingularis
OTU_3525	1	0	0	0	0	0	2	0	1	1	0	1	0	0	0	1	2	1	3	0	bacteria	tenericutes	mollicutes	acholeplasmatales	acholeplasmataceae	candidatusphytoplasma	sugarcanephytoplasma(uncharacterized)
OTU_3793	0	2	0	0	0	0	4	0	0	1	0	0	1	3	0	0	1	0	0	1	bacteria	proteobacteria	gammaproteobacteria	alteromonadales	colwelliaceae	colwellia	colwelliasp.
OTU_109	0	1	0	0	0	0	1	1	1	3	0	0	1	0	0	0	4	0	0	0	bacteria	chloroflexi	dehalococcoidia	dehalococcoidales	dehalococcoidaceae	dehalococcoides	dehalococcoidesspp.
OTU_271	1	1	0	0	0	1	0	1	2	0	1	0	2	1	0	1	1	0	0	0	bacteria	fusobacteria	fusobacteriia	fusobacteriales	fusobacteriaceae	propionigenium	propionigeniumspp.
OTU_275	0	0	0	0	0	0	1	0	0	2	0	0	0	2	0	1	1	2	3	0	bacteria	bacteroidetes	sphingobacteriia	sphingobacteriales	saprospiraceae	lewinella	lewinellaspp.
OTU_310	0	0	0	0	0	0	3	0	1	0	0	1	1	0	0	2	2	0	0	2	bacteria	proteobacteria	gammaproteobacteria	oceanospirillales	oceanospirillaceae	thalassolituus	thalassolituussp.
OTU_333	0	0	0	3	0	0	0	0	0	1	1	0	0	1	0	2	0	0	2	2	bacteria	proteobacteria	gammaproteobacteria	pseudomonadales	moraxellaceae	acinetobacter	acinetobacterspp.
OTU_343	0	0	1	0	0	0	1	2	0	1	3	0	1	2	0	0	0	0	1	0	bacteria	proteobacteria	gammaproteobacteria	oceanospirillales	oceanospirillaceae	marinomonas	marinomonasarenicola
OTU_405	0	0	0	2	0	1	1	0	2	1	1	0	0	0	0	1	0	1	0	2	bacteria	proteobacteria	gammaproteobacteria	chromatiales	thioalkalispiraceae	thiohalophilus	thiohalophilusspp.
OTU_457	0	0	2	0	1	1	0	0	1	0	0	0	1	0	0	1	1	1	2	1	bacteria	proteobacteria	gammaproteobacteria	chromatiales	ectothiorhodospiraceae	thioalkalivibrio	thioalkalivibriohalophilus
OTU_462	0	1	0	0	1	1	0	0	1	0	0	1	1	0	0	1	0	3	0	2	bacteria	proteobacteria	alphaproteobacteria	rhodospirillales	rhodospirillaceae	nisaea	nisaeaspp.
OTU_490	0	0	0	0	0	0	0	0	0	0	0	2	0	0	0	1	0	2	1	6	bacteria	verrucomicrobia	verrucomicrobiae	verrucomicrobiales	verrucomicrobiaceae	haloferula	haloferulaharenae
OTU_603	2	0	0	0	0	0	1	1	2	1	1	0	0	2	1	0	0	0	0	1	bacteria	acidobacteria	acidobacteriia	acidobacteriales	acidobacteriaceae	acidobacterium	acidobacteriumspp.
OTU_1458	0	0	0	0	0	12	0	0	0	0	0	0	0	0	0	0	0	0	0	0	bacteria	firmicutes	bacilli	bacillales	bacillaceae	bacillus	bacillusspp.
OTU_1534	0	0	10	0	0	0	0	0	0	0	0	0	0	0	0	1	0	0	0	1	bacteria	proteobacteria	deltaproteobacteria	syntrophobacterales	syntrophaceae	syntrophus	syntrophussp.
OTU_1760	0	0	0	1	0	0	3	0	0	7	0	0	0	0	0	1	0	0	0	0	bacteria	proteobacteria	gammaproteobacteria	chromatiales	chromatiaceae	rheinheimera	rheinheimeraspp.
OTU_2129	0	1	0	9	0	0	0	1	0	0	0	1	0	0	0	0	0	0	0	0	bacteria	chloroflexi	chloroflexia	chloroflexales	chloroflexaceae	chloroflexus	chloroflexusspp.
OTU_2130	0	0	0	0	0	0	0	1	0	0	0	0	11	0	0	0	0	0	0	0	bacteria	proteobacteria	epsilonproteobacteria	campylobacterales	campylobacteraceae	arcobacter	arcobacterspp.
OTU_2137	0	0	0	0	0	0	0	0	0	0	0	0	0	0	0	0	0	0	0	12	bacteria	proteobacteria	alphaproteobacteria	rhizobiales	rhizobiaceae	rhizobium	rhizobiumgiardinii
OTU_2138	0	0	0	0	0	12	0	0	0	0	0	0	0	0	0	0	0	0	0	0	bacteria	planctomycetes	planctomycetia	planctomycetales	planctomycetaceae	pirellula	pirellulaspp.
OTU_2151	0	0	0	0	0	11	0	0	0	0	0	0	0	0	0	0	1	0	0	0	bacteria	proteobacteria	alphaproteobacteria	rhizobiales	rhizobiaceae	sinorhizobium	sinorhizobiumsp.
OTU_2158	0	0	0	0	0	0	0	0	0	0	0	12	0	0	0	0	0	0	0	0	bacteria	chlamydiae	chlamydiia	chlamydiales	parachlamydiaceae	candidatusmetachlamydia	candidatusmetachlamydialacustris
OTU_2336	0	0	0	0	0	0	0	0	0	1	1	0	1	0	3	1	2	3	0	0	bacteria	proteobacteria	betaproteobacteria	burkholderiales	burkholderiaceae	ralstonia	ralstoniasp.
OTU_2342	1	1	0	1	3	0	0	3	0	0	0	0	0	0	0	0	1	0	1	1	bacteria	firmicutes	bacilli	bacillales	bacillaceae	halolactibacillus	halolactibacillusmiurensis
OTU_2369	0	0	0	0	0	0	0	0	0	0	0	2	4	0	0	0	0	0	6	0	bacteria	proteobacteria	alphaproteobacteria	rhodobacterales	hyphomonadaceae	algimonas	algimonasporphyrae
OTU_2447	0	6	0	0	0	3	0	2	0	0	0	0	1	0	0	0	0	0	0	0	bacteria	proteobacteria	gammaproteobacteria	cellvibrionales	cellvibrionaceae	gilvimarinus	gilvimarinusagarilyticus
OTU_2494	1	1	0	2	0	1	1	0	0	0	0	0	1	4	1	0	0	0	0	0	bacteria	firmicutes	bacilli	bacillales	bacillaceae	bacillus	bacillussp.
OTU_2537	1	1	0	0	0	0	0	0	0	8	0	0	0	2	0	0	0	0	0	0	bacteria	bacteroidetes	flavobacteriia	flavobacteriales	cryomorphaceae	crocinitomix	crocinitomixspp.
OTU_2752	1	0	0	0	0	1	0	0	0	0	0	0	0	2	0	6	1	0	0	1	bacteria	proteobacteria	gammaproteobacteria	vibrionales	vibrionaceae	vibrio	vibrioatlanticus
OTU_2850	0	1	0	0	0	0	3	1	1	0	0	0	0	0	0	0	3	2	0	1	bacteria	proteobacteria	gammaproteobacteria	alteromonadales	pseudoalteromonadaceae	pseudoalteromonas	pseudoalteromonasespejiana
OTU_3061	0	0	0	0	0	0	0	0	0	0	0	1	3	0	6	0	0	2	0	0	bacteria	proteobacteria	gammaproteobacteria	pseudomonadales	pseudomonadaceae	pseudomonas	pseudomonasveronii
OTU_3066	0	3	0	1	0	0	1	1	1	0	1	0	0	0	1	2	0	0	0	1	bacteria	proteobacteria	alphaproteobacteria	rhodobacterales	hyphomonadaceae	litorimonas	robiginitomaculumsp.
OTU_3448	0	0	0	0	0	0	0	0	0	0	10	0	0	0	0	0	0	0	2	0	bacteria	firmicutes	bacilli	bacillales	bacillaceae	bacillus	bacillusspp.
OTU_249	1	0	1	1	0	0	1	0	1	0	0	0	1	2	0	0	1	0	1	1	bacteria	actinobacteria	actinobacteria	acidimicrobiales	acidimicrobiaceae	ferrimicrobium	ferrimicrobiumspp.
OTU_274	0	1	0	0	0	0	1	0	1	1	1	0	0	1	0	3	0	1	0	1	bacteria	bacteroidetes	bacteroidia	bacteroidales	bacteroidaceae	bacteroides	bacteroidesvulgatus
OTU_387	0	0	0	0	0	6	0	0	0	1	1	0	0	1	0	1	0	0	0	1	bacteria	proteobacteria	gammaproteobacteria	oceanospirillales	saccharospirillaceae	reinekea	reinekeasp.
OTU_407	0	0	0	0	1	0	0	0	2	2	0	1	0	3	0	1	0	0	0	1	bacteria	proteobacteria	gammaproteobacteria	chromatiales	thioalkalispiraceae	thiohalophilus	thiohalophilusthiocyanatoxydans
OTU_448	0	0	0	0	0	0	0	1	3	1	0	0	2	0	1	0	0	1	1	1	bacteria	proteobacteria	deltaproteobacteria	bdellovibrionales	bdellovibrionaceae	bdellovibrio	bdellovibriosp.
OTU_461	0	0	0	0	0	0	0	6	0	1	0	1	0	1	0	0	0	0	1	1	bacteria	cyanobacteria	oscillatoriophycideae	oscillatoriales	oscillatoriaceae	phormidium	phormidiumsp.
OTU_469	0	0	0	0	0	0	3	1	1	0	0	2	2	0	1	1	0	0	0	0	bacteria	firmicutes	clostridia	clostridiales	clostridiaceae	clostridium	clostridiumspp.
OTU_903	0	0	0	0	0	0	0	0	0	0	0	0	0	0	0	0	0	0	0	11	bacteria	proteobacteria	gammaproteobacteria	alteromonadales	psychromonadaceae	psychromonas	psychromonassp.
OTU_1575	0	0	0	0	0	4	0	0	0	7	0	0	0	0	0	0	0	0	0	0	bacteria	proteobacteria	deltaproteobacteria	desulfobacterales	desulfobacteraceae	desulfobacula	desulfobaculaspp.
OTU_1713	0	1	1	3	2	0	3	0	0	0	0	0	0	0	0	0	0	0	1	0	bacteria	proteobacteria	alphaproteobacteria	rhodobacterales	rhodobacteraceae	sulfitobacter	sulfitobactersp.
OTU_1780	0	0	0	1	3	0	0	0	2	0	0	0	0	1	0	1	1	0	0	2	bacteria	proteobacteria	gammaproteobacteria	pasteurellales	pasteurellaceae	bibersteinia	bibersteiniatrehalosi
OTU_1919	0	0	0	0	3	0	0	0	1	0	1	0	1	3	0	0	2	0	0	0	bacteria	proteobacteria	gammaproteobacteria	pseudomonadales	pseudomonadaceae	pseudomonas	pseudomonasspp.
OTU_1977	0	0	0	0	0	0	0	0	0	0	0	0	0	0	0	0	0	0	0	11	bacteria	proteobacteria	gammaproteobacteria	xanthomonadales	xanthomonadaceae	xanthomonas	xanthomonassp.
OTU_2014	0	0	0	0	0	0	11	0	0	0	0	0	0	0	0	0	0	0	0	0	bacteria	proteobacteria	gammaproteobacteria	pseudomonadales	pseudomonadaceae	pseudomonas	pseudomonasspp.
OTU_2069	0	0	0	0	0	0	0	0	0	0	0	0	11	0	0	0	0	0	0	0	bacteria	proteobacteria	alphaproteobacteria	rickettsiales	anaplasmataceae	candidatusneoehrlichia	candidatusneoehrlichiamikurensis
OTU_2111	0	0	0	0	0	0	0	1	0	0	0	0	0	10	0	0	0	0	0	0	bacteria	proteobacteria	gammaproteobacteria	arenicellales	arenicellaceae	arenicella	arenicellaxantha
OTU_2133	0	0	0	0	11	0	0	0	0	0	0	0	0	0	0	0	0	0	0	0	bacteria	firmicutes	clostridia	clostridiales	eubacteriaceae	eubacterium	eubacteriumrectale
OTU_2175	0	0	0	0	0	11	0	0	0	0	0	0	0	0	0	0	0	0	0	0	bacteria	proteobacteria	deltaproteobacteria	myxococcales	vulgatibacteraceae	vulgatibacter	vulgatibacterincomptus
OTU_2181	0	0	0	0	0	0	0	0	0	0	0	0	0	0	0	0	0	0	0	11	bacteria	firmicutes	clostridia	clostridiales	lachnospiraceae	lachnoclostridium	clostridiumfimetarium
OTU_2185	0	11	0	0	0	0	0	0	0	0	0	0	0	0	0	0	0	0	0	0	bacteria	proteobacteria	alphaproteobacteria	rhodospirillales	acetobacteraceae	saccharibacter	saccharibacterspp.
OTU_2190	0	0	0	0	1	0	0	0	0	10	0	0	0	0	0	0	0	0	0	0	bacteria	chloroflexi	thermomicrobia	sphaerobacterales	sphaerobacteraceae	sphaerobacter	sphaerobacterthermophilus
OTU_2194	0	0	0	0	0	0	0	0	0	0	0	0	0	0	0	0	0	0	0	11	bacteria	bacteroidetes	bacteroidia	bacteroidales	porphyromonadaceae	paludibacter	paludibacterspp.
OTU_2197	0	0	0	0	0	0	0	0	0	0	1	0	0	0	0	0	0	0	0	10	bacteria	cyanobacteria	gloeobacteria	gloeobacterales	gloeobacteraceae	gloeobacter	gloeobacterspp.
OTU_2202	0	0	10	1	0	0	0	0	0	0	0	0	0	0	0	0	0	0	0	0	bacteria	bacteroidetes	cytophagia	cytophagales	flammeovirgaceae	roseivirga	roseivirgasp.
OTU_2217	0	0	0	0	0	0	0	0	0	0	0	0	0	0	0	0	0	0	1	10	bacteria	actinobacteria	actinobacteria	actinomycetales	actinomycetaceae	actinomyces	actinomycesturicensis
OTU_2243	0	6	0	0	0	0	5	0	0	0	0	0	0	0	0	0	0	0	0	0	bacteria	cyanobacteria	cyanobacteria	pleurocapsales	pleurocapsales	chroococcidiopsis	chroococcidiopsissp.
OTU_2287	0	0	0	0	0	0	0	0	0	0	0	0	0	0	0	0	0	0	11	0	bacteria	proteobacteria	deltaproteobacteria	desulfovibrionales	desulfovibrionaceae	lawsonia	lawsoniaintracellularis
OTU_2416	0	0	0	0	0	1	0	0	0	1	0	0	0	0	9	0	0	0	0	0	bacteria	bacteroidetes	cytophagia	cytophagales	cytophagaceae	hymenobacter	hymenobactersp.
OTU_2504	0	0	3	0	0	0	0	0	0	1	0	0	0	0	0	0	2	2	0	3	bacteria	proteobacteria	gammaproteobacteria	oceanospirillales	oceanospirillaceae	oceaniserpentilla	oceaniserpentillaspp.
OTU_2754	1	0	0	1	0	0	3	1	0	2	0	0	0	0	0	1	0	0	0	2	bacteria	proteobacteria	gammaproteobacteria	oceanospirillales	oceanospirillaceae	marinomonas	marinomonasspp.
OTU_2786	1	1	0	1	0	0	0	0	0	5	0	1	1	0	0	0	1	0	0	0	bacteria	proteobacteria	gammaproteobacteria	vibrionales	vibrionaceae	vibrio	vibriosp.
OTU_2834	0	0	0	0	0	2	0	0	0	0	4	0	3	0	0	0	2	0	0	0	bacteria	proteobacteria	alphaproteobacteria	rhizobiales	bradyrhizobiaceae	bradyrhizobium	bradyrhizobiumlupini
OTU_3069	2	3	1	0	0	2	1	1	0	1	0	0	0	0	0	0	0	0	0	0	bacteria	proteobacteria	gammaproteobacteria	alteromonadales	pseudoalteromonadaceae	pseudoalteromonas	pseudoalteromonasporphyrae
OTU_3491	0	0	1	0	1	0	1	3	0	0	4	0	0	0	0	1	0	0	0	0	bacteria	proteobacteria	gammaproteobacteria	alteromonadales	colwelliaceae	colwellia	colwelliaspp.
OTU_3704	0	0	0	0	0	2	0	0	0	3	0	1	1	0	2	1	0	1	0	0	bacteria	proteobacteria	betaproteobacteria	rhodocyclales	rhodocyclaceae	sulfuritalea	sulfuritaleaspp.
OTU_254	3	0	0	0	0	1	0	0	1	0	1	0	2	0	0	1	0	0	1	0	bacteria	proteobacteria	alphaproteobacteria	rhizobiales	phyllobacteriaceae	aminobacter	aminobactersp.
OTU_269	0	0	2	0	1	0	0	1	2	1	0	0	1	0	0	0	1	0	0	1	bacteria	proteobacteria	alphaproteobacteria	rhodobacterales	rhodobacteraceae	pseudovibrio	pseudovibriosp.
OTU_270	0	0	0	0	0	0	1	1	0	2	1	0	0	1	0	0	0	0	3	1	bacteria	proteobacteria	alphaproteobacteria	alphaproteobacteria	alphaproteobacteria	candidatuspelagibacter	unculturedcandidatuspelagibactersp.
OTU_365	0	0	0	0	1	0	0	0	0	0	2	2	0	0	0	1	1	0	1	2	bacteria	proteobacteria	deltaproteobacteria	desulfobacterales	desulfobulbaceae	desulfobulbus	desulfobulbusspp.
OTU_385	0	0	0	0	0	0	0	0	2	0	1	0	0	1	0	3	2	0	1	0	bacteria	proteobacteria	alphaproteobacteria	rhodospirillales	rhodospirillaceae	azospirillum	azospirillumsp.
OTU_389	0	0	0	0	0	0	3	0	1	0	0	0	0	2	0	1	0	0	1	2	bacteria	firmicutes	clostridia	clostridiales	eubacteriaceae	eubacterium	eubacteriumspp.
OTU_396	0	0	1	0	1	0	1	1	0	0	0	0	0	1	0	1	1	1	1	1	bacteria	proteobacteria	gammaproteobacteria	alteromonadales	alteromonadaceae	saccharophagus	saccharophagusdegradans
OTU_628	0	1	0	0	0	0	1	0	0	0	0	0	0	0	1	1	2	2	1	1	bacteria	firmicutes	clostridia	thermoanaerobacterales	thermoanaerobacteraceae	carboxydothermus	carboxydothermusspp.
OTU_795	0	0	0	0	0	0	6	0	0	1	0	0	0	0	1	1	0	1	0	0	bacteria	proteobacteria	alphaproteobacteria	rhodobacterales	rhodobacteraceae	dinoroseobacter	dinoroseobactershibae
OTU_1007	0	0	0	0	1	0	0	1	1	1	0	0	1	1	0	0	0	0	2	2	bacteria	proteobacteria	epsilonproteobacteria	campylobacterales	campylobacteraceae	arcobacter	arcobacterspp.
OTU_1027	0	0	0	0	0	9	0	0	0	0	1	0	0	0	0	0	0	0	0	0	bacteria	proteobacteria	deltaproteobacteria	desulfobacterales	desulfobacteraceae	desulfococcus	desulfococcusspp.
OTU_1223	0	0	0	0	0	0	0	0	0	0	0	0	0	0	0	0	0	0	0	10	bacteria	bacteroidetes	sphingobacteriia	sphingobacteriales	saprospiraceae	lewinella	lewinellaspp.
OTU_1395	0	0	0	0	0	0	0	0	0	0	0	0	0	0	0	1	0	0	0	9	bacteria	bacteroidetes	sphingobacteriia	sphingobacteriales	chitinophagaceae	chitinophaga	chitinophagaspp.
OTU_1702	0	0	0	0	0	0	0	1	0	0	0	1	0	0	5	0	1	0	0	2	bacteria	proteobacteria	gammaproteobacteria	arenicellales	arenicellaceae	perspicuibacter	gammaproteobacterium
OTU_2055	0	0	1	0	0	0	0	1	0	0	0	0	0	8	0	0	0	0	0	0	bacteria	proteobacteria	gammaproteobacteria	arenicellales	arenicellaceae	arenicella	arenicellaxantha
OTU_2060	0	1	0	0	3	1	0	0	0	3	0	0	0	0	0	2	0	0	0	0	bacteria	proteobacteria	gammaproteobacteria	chromatiales	granulosicoccaceae	granulosicoccus	granulosicoccussp.
OTU_2144	0	0	0	0	0	0	0	0	0	0	0	1	1	2	1	0	4	0	0	1	bacteria	cyanobacteria	oscillatoriophycideae	chroococcales	cyanobacteriaceae	cyanobacterium	cyanobacteriumspp.
OTU_2178	6	1	0	0	0	0	0	0	0	0	0	0	0	0	0	2	0	0	0	1	bacteria	actinobacteria	actinobacteria	acidimicrobiales	iamiaceae	iamia	iamiaspp.
OTU_2198	0	0	0	0	0	0	0	0	1	0	0	0	0	0	0	0	9	0	0	0	bacteria	acidobacteria	solibacteres	solibacterales	solibacteraceae	candidatussolibacter	unculturedcandidatussolibactersp.
OTU_2210	0	0	0	9	0	0	0	0	0	0	0	0	0	0	1	0	0	0	0	0	bacteria	bacteroidetes	cytophagia	cytophagales	cytophagaceae	dyadobacter	dyadobactercrusticola
OTU_2218	0	0	0	0	0	0	0	10	0	0	0	0	0	0	0	0	0	0	0	0	bacteria	firmicutes	clostridia	thermoanaerobacterales	thermoanaerobacteraceae	thermoanaerobacter	thermoanaerobacterspp.
OTU_2222	0	2	0	0	0	0	2	0	0	0	0	0	0	0	0	5	0	0	0	1	bacteria	proteobacteria	gammaproteobacteria	vibrionales	vibrionaceae	vibrio	vibriolentus
OTU_2233	0	0	0	0	0	0	0	0	0	0	0	0	0	0	0	0	0	0	10	0	bacteria	proteobacteria	deltaproteobacteria	desulfobacterales	desulfobacteraceae	desulfobacterium	desulfobacteriumspp.
OTU_2249	1	2	0	0	0	0	0	0	0	0	0	0	0	1	0	1	3	0	0	2	bacteria	proteobacteria	gammaproteobacteria	alteromonadales	pseudoalteromonadaceae	psychrosphaera	psychrosphaerasaromensis
OTU_2250	0	0	0	0	0	10	0	0	0	0	0	0	0	0	0	0	0	0	0	0	bacteria	proteobacteria	gammaproteobacteria	alteromonadales	alteromonadaceae	marinobacter	marinobacterspp.
OTU_2255	0	0	0	0	0	0	0	0	0	0	0	0	0	0	0	0	9	0	0	1	bacteria	proteobacteria	gammaproteobacteria	vibrionales	vibrionaceae	photobacterium	photobacteriumspp.
OTU_2267	0	0	0	1	0	1	1	0	0	0	0	0	6	1	0	0	0	0	0	0	bacteria	proteobacteria	gammaproteobacteria	alteromonadales	psychromonadaceae	psychromonas	psychromonasprofunda
OTU_2301	0	0	0	0	0	0	1	0	0	2	0	0	0	3	1	0	0	1	0	2	bacteria	proteobacteria	gammaproteobacteria	vibrionales	vibrionaceae	aliivibrio	aliivibriospp.
OTU_2307	0	0	0	0	1	0	0	6	0	0	0	0	2	0	1	0	0	0	0	0	bacteria	proteobacteria	alphaproteobacteria	rhodobacterales	rhodobacteraceae	octadecabacter	octadecabacterspp.
OTU_2318	0	0	0	1	0	1	1	0	0	7	0	0	0	0	0	0	0	0	0	0	bacteria	proteobacteria	gammaproteobacteria	vibrionales	vibrionaceae	vibrio	vibriospp.
OTU_2402	0	2	0	0	0	2	2	0	0	0	0	1	0	1	0	0	0	1	0	1	bacteria	chloroflexi	dehalococcoidia	dehalococcoidales	dehalococcoidaceae	dehalococcoides	dehalococcoidesspp.
OTU_2405	0	0	0	0	0	0	0	9	0	0	0	0	0	0	0	0	0	0	1	0	bacteria	bacteroidetes	flavobacteriia	flavobacteriales	flavobacteriaceae	dokdonia	krokinobactergenikus
OTU_2519	0	0	0	0	0	0	0	0	2	0	7	0	0	0	0	0	0	0	1	0	bacteria	proteobacteria	alphaproteobacteria	sphingomonadales	sphingomonadaceae	novosphingobium	novosphingobiumspp.
OTU_2540	0	0	0	0	0	0	0	0	10	0	0	0	0	0	0	0	0	0	0	0	bacteria	actinobacteria	actinobacteria	actinomycetales	corynebacteriaceae	corynebacterium	corynebacteriumvitaeruminis
OTU_2550	0	0	0	1	0	0	2	0	0	3	0	0	0	1	1	0	1	0	1	0	bacteria	tenericutes	mollicutes	mycoplasmatales	mycoplasmataceae	mycoplasma	mycoplasmaspp.
OTU_2656	0	0	0	0	0	0	0	0	10	0	0	0	0	0	0	0	0	0	0	0	bacteria	proteobacteria	betaproteobacteria	burkholderiales	burkholderiales	tepidimonas	tepidimonasspp.
OTU_3013	0	2	1	3	0	0	1	0	0	0	0	0	0	0	3	0	0	0	0	0	bacteria	proteobacteria	gammaproteobacteria	gammaproteobacteria	gammaproteobacteria	spongiibacter	spongiibactersp.
OTU_3142	0	0	0	0	0	0	0	0	0	1	0	0	1	3	3	0	0	0	1	1	bacteria	proteobacteria	gammaproteobacteria	alteromonadales	shewanellaceae	shewanella	shewanellamarinus
OTU_3870	2	0	0	1	0	0	0	0	0	0	0	0	0	1	0	0	4	1	0	1	bacteria	proteobacteria	betaproteobacteria	burkholderiales	burkholderiaceae	ralstonia	ralstoniapickettii
OTU_304	0	0	1	0	1	0	1	0	1	0	0	1	1	1	0	2	0	0	0	0	bacteria	firmicutes	clostridia	clostridiales	clostridiaceae	clostridium	clostridiumsp.
OTU_360	0	1	0	0	1	1	0	0	0	0	0	0	0	2	2	0	0	0	2	0	bacteria	bacteroidetes	flavobacteriia	flavobacteriales	flavobacteriaceae	flavobacterium	flavobacteriumspp.
OTU_411	2	0	0	0	0	0	0	0	0	1	1	0	0	1	2	1	0	0	0	1	bacteria	proteobacteria	gammaproteobacteria	oceanospirillales	oceanospirillaceae	neptuniibacter	neptuniibacterhalophilus
OTU_438	0	0	0	0	0	0	1	0	1	0	0	0	0	0	1	0	1	0	1	4	bacteria	firmicutes	clostridia	clostridiales	lachnospiraceae	blautia	ruminococcusgnavus
OTU_451	0	0	3	0	0	0	2	1	0	0	1	0	0	1	0	1	0	0	0	0	bacteria	bacteroidetes	flavobacteriia	flavobacteriales	cryomorphaceae	crocinitomix	crocinitomixspp.
OTU_567	0	0	0	0	0	1	0	0	0	4	1	0	0	0	0	1	0	0	0	2	bacteria	firmicutes	erysipelotrichia	erysipelotrichales	erysipelotrichaceae	catenibacterium	catenibacteriummitsuokai
OTU_570	0	0	1	0	1	0	0	1	1	1	2	0	0	0	1	1	0	0	0	0	bacteria	proteobacteria	gammaproteobacteria	alteromonadales	alteromonadaceae	aestuariibacter	aestuariibacterspp.
OTU_610	0	0	0	0	0	4	0	0	0	1	0	0	0	0	0	1	0	0	2	1	bacteria	lentisphaerae	lentisphaeria	lentisphaerales	lentisphaeraceae	lentisphaera	lentisphaeraaraneosa
OTU_763	0	0	1	0	0	0	0	0	0	6	0	0	0	0	1	1	0	0	0	0	bacteria	proteobacteria	alphaproteobacteria	rhodobacterales	rhodobacteraceae	thalassobius	thalassobiusmediterraneus
OTU_869	0	2	1	0	0	0	0	0	0	0	0	0	0	3	1	0	2	0	0	0	bacteria	proteobacteria	deltaproteobacteria	bdellovibrionales	bacteriovoracaceae	peredibacter	peredibacterspp.
OTU_901	0	0	0	0	0	7	0	0	0	0	0	0	0	0	0	0	0	0	1	1	bacteria	bacteroidetes	cytophagia	cytophagales	cytophagaceae	fluviimonas	fluviimonassp.
OTU_981	0	0	1	0	0	0	0	0	0	0	0	0	0	0	0	0	0	0	0	8	bacteria	cyanobacteria	cyanobacteria	syneschococcales	leptolyngbyaceae	leptolyngbya	leptolyngbyasp.
OTU_1122	0	0	0	0	0	0	0	1	0	0	0	0	0	0	0	0	0	0	0	8	bacteria	bacteroidetes	flavobacteriia	flavobacteriales	flavobacteriaceae	flavobacterium	flavobacteriumspp.
OTU_1271	0	0	0	0	0	0	0	1	0	0	0	0	0	0	6	0	0	1	1	0	bacteria	proteobacteria	deltaproteobacteria	bdellovibrionales	bacteriovoracaceae	bacteriovorax	bacteriovoraxspp.
OTU_1527	0	0	0	0	0	0	0	3	0	0	0	1	2	2	0	0	1	0	0	0	bacteria	proteobacteria	alphaproteobacteria	rhodobacterales	rhodobacteraceae	litoreibacter	litoreibactersp.
OTU_1547	0	0	7	0	0	0	0	1	0	1	0	0	0	0	0	0	0	0	0	0	bacteria	bacteroidetes	flavobacteriia	flavobacteriales	flavobacteriaceae	dokdonia	krokinobactergenikus
OTU_1627	0	7	0	0	0	0	0	0	0	0	1	1	0	0	0	0	0	0	0	0	bacteria	actinobacteria	actinobacteria	actinomycetales	mycobacteriaceae	mycobacterium	mycobacteriumparascrofulaceum
OTU_1644	0	1	1	1	0	0	1	0	1	0	0	1	0	0	1	0	1	0	0	1	bacteria	proteobacteria	alphaproteobacteria	rhodobacterales	rhodobacteraceae	tetracoccus	tetracoccuscechii
OTU_1690	0	0	0	0	0	0	4	0	1	1	1	0	0	0	0	0	1	0	1	0	bacteria	proteobacteria	alphaproteobacteria	rickettsiales	rickettsiaceae	rickettsia	rickettsiaspp.
OTU_2045	0	0	1	0	0	0	0	1	0	0	0	0	0	0	0	1	2	3	0	1	bacteria	proteobacteria	betaproteobacteria	methylophilales	methylophilaceae	methylophilus	methylophilusspp.
OTU_2118	0	0	0	0	0	0	0	0	0	0	0	0	9	0	0	0	0	0	0	0	bacteria	proteobacteria	alphaproteobacteria	rhodobacterales	rhodobacteraceae	rhodovulum	rhodovulumsulfidophilum
OTU_2147	0	0	0	0	0	0	0	1	0	0	0	0	0	1	0	1	0	0	6	0	bacteria	proteobacteria	alphaproteobacteria	rhodobacterales	rhodobacteraceae	roseobacter	roseobacterspp.
OTU_2167	0	0	0	0	0	3	2	1	0	0	2	0	0	0	1	0	0	0	0	0	bacteria	proteobacteria	gammaproteobacteria	alteromonadales	pseudoalteromonadaceae	algicola	algicolabacteriolytica
OTU_2188	0	0	0	1	0	0	2	0	0	0	2	0	0	0	1	0	0	1	2	0	bacteria	bacteroidetes	bacteroidia	bacteroidales	porphyromonadaceae	tannerella	tannerellaspp.
OTU_2209	0	0	0	0	0	0	0	0	0	0	0	9	0	0	0	0	0	0	0	0	bacteria	firmicutes	clostridia	clostridiales	peptococcaceae	pelotomaculum	pelotomaculumspp.
OTU_2213	0	0	0	0	0	1	0	0	0	1	0	0	2	2	1	0	2	0	0	0	bacteria	proteobacteria	gammaproteobacteria	alteromonadales	colwelliaceae	colwellia	colwelliasp.
OTU_2231	0	0	0	2	0	3	0	1	0	0	1	0	1	0	0	0	1	0	0	0	bacteria	proteobacteria	gammaproteobacteria	pseudomonadales	pseudomonadaceae	pseudomonas	pseudomonasspp.
OTU_2261	0	1	1	2	0	1	2	0	0	1	0	0	1	0	0	0	0	0	0	0	bacteria	proteobacteria	gammaproteobacteria	alteromonadales	pseudoalteromonadaceae	algicola	algicolabacteriolytica
OTU_2262	0	0	9	0	0	0	0	0	0	0	0	0	0	0	0	0	0	0	0	0	bacteria	acidobacteria	acidobacteriia	acidobacteriales	acidobacteriaceae	acidobacterium	acidobacteriumspp.
OTU_2272	0	0	0	0	0	7	0	0	0	0	0	0	0	0	0	1	0	0	0	1	bacteria	proteobacteria	alphaproteobacteria	rhodobacterales	rhodobacteraceae	octadecabacter	octadecabactersp.
OTU_2283	0	0	0	0	0	0	0	0	3	0	0	0	0	0	6	0	0	0	0	0	bacteria	proteobacteria	alphaproteobacteria	rhizobiales	methylobacteriaceae	methylobacterium	methylobacteriumthiocyanatum
OTU_2295	0	0	0	0	0	0	0	0	0	0	0	9	0	0	0	0	0	0	0	0	bacteria	acidobacteria	holophagae	holophagales	holophagaceae	holophaga	holophagaspp.
OTU_2311	0	0	0	0	0	0	0	0	0	0	0	0	0	0	9	0	0	0	0	0	bacteria	bacteroidetes	flavobacteriia	flavobacteriales	flavobacteriaceae	chryseobacterium	chryseobacteriumgregarium
OTU_2313	0	0	0	9	0	0	0	0	0	0	0	0	0	0	0	0	0	0	0	0	bacteria	planctomycetes	planctomycetia	planctomycetales	planctomycetaceae	planctomyces	planctomycesspp.
OTU_2316	0	0	0	0	5	0	0	0	0	0	0	0	0	0	0	0	0	0	4	0	bacteria	proteobacteria	gammaproteobacteria	alteromonadales	alteromonadaceae	marinobacter	marinobacterspp.
OTU_2341	0	0	0	3	0	0	0	0	0	0	0	6	0	0	0	0	0	0	0	0	bacteria	aquificae	aquificae	aquificales	hydrogenothermaceae	sulfurihydrogenibium	sulfurihydrogenibiumspp.
OTU_2347	0	0	0	0	0	0	0	0	0	0	0	0	0	0	0	0	0	0	9	0	bacteria	proteobacteria	deltaproteobacteria	desulfobacterales	desulfobulbaceae	desulforhopalus	desulforhopalusspp.
OTU_2367	0	0	0	0	0	0	0	0	0	0	0	0	0	9	0	0	0	0	0	0	bacteria	proteobacteria	gammaproteobacteria	oceanospirillales	oceanospirillaceae	pseudospirillum	pseudospirillumspp.
OTU_2502	0	0	1	0	3	1	0	0	0	0	0	0	3	0	0	0	0	1	0	0	bacteria	cyanobacteria	oscillatoriophycideae	chroococcales	microcystaceae	microcystis	microcystisspp.
OTU_2511	0	0	0	0	0	0	0	0	0	0	0	0	5	3	1	0	0	0	0	0	bacteria	proteobacteria	alphaproteobacteria	sphingomonadales	sphingomonadaceae	sphingomonas	sphingomonasspp.
OTU_2542	0	0	0	0	0	4	0	1	0	0	1	0	1	0	0	0	0	1	0	1	bacteria	proteobacteria	gammaproteobacteria	pseudomonadales	moraxellaceae	alkanindiges	alkanindigesspp.
OTU_2579	0	0	0	0	0	0	0	5	0	0	0	0	3	0	0	0	0	0	1	0	bacteria	proteobacteria	alphaproteobacteria	rhodobacterales	rhodobacteraceae	roseobacter	roseobacterspp.
OTU_2739	0	0	0	0	0	0	0	0	7	0	0	0	0	0	2	0	0	0	0	0	bacteria	proteobacteria	betaproteobacteria	burkholderiales	oxalobacteraceae	janthinobacterium	janthinobacteriumlividum
OTU_2748	0	0	0	0	1	0	0	4	0	1	0	2	0	0	0	1	0	0	0	0	bacteria	bacteroidetes	flavobacteriia	flavobacteriales	flavobacteriaceae	zobellia	zobellialaminariae
OTU_2758	0	0	0	0	0	0	4	0	0	0	0	0	0	5	0	0	0	0	0	0	bacteria	proteobacteria	deltaproteobacteria	desulfobacterales	desulfobacteraceae	desulfobacterium	desulfobacteriumspp.
OTU_2938	0	0	1	0	0	1	0	4	0	0	1	0	0	0	0	1	0	0	0	1	bacteria	proteobacteria	alphaproteobacteria	sphingomonadales	sphingomonadaceae	novosphingobium	novosphingobiumcapsulatum
OTU_3078	0	1	0	0	0	0	0	3	0	0	1	0	1	2	0	0	0	1	0	0	bacteria	proteobacteria	betaproteobacteria	burkholderiales	oxalobacteraceae	undibacterium	undibacteriumspp.
OTU_3127	0	0	0	0	0	1	0	0	0	0	0	0	1	1	1	0	2	0	1	2	bacteria	proteobacteria	gammaproteobacteria	alteromonadales	colwelliaceae	colwellia	colwelliapsychrerythraea
OTU_3163	0	0	1	0	0	0	0	2	0	2	0	0	1	1	1	1	0	0	0	0	bacteria	proteobacteria	gammaproteobacteria	alteromonadales	colwelliaceae	thalassomonas	thalassomonassp.
OTU_3245	0	0	0	0	0	0	3	0	0	0	0	0	0	0	1	2	1	1	0	1	bacteria	proteobacteria	alphaproteobacteria	rhodobacterales	rhodobacteraceae	phaeobacter	phaeobactergallaeciensis
OTU_3281	0	0	0	0	1	0	1	0	0	0	0	0	0	3	0	0	1	0	1	2	bacteria	proteobacteria	alphaproteobacteria	rhodobacterales	rhodobacteraceae	roseobacter	roseobactersp.
OTU_3318	2	0	0	0	0	0	0	0	0	0	0	0	1	2	0	1	1	2	0	0	bacteria	proteobacteria	betaproteobacteria	burkholderiales	burkholderiaceae	ralstonia	ralstoniasolanacearum
OTU_3430	0	0	1	0	0	1	0	3	0	0	0	0	3	0	0	0	0	0	1	0	bacteria	proteobacteria	gammaproteobacteria	alteromonadales	alteromonadaceae	alteromonas	alteromonasspp.
OTU_3451	0	0	2	2	0	4	0	0	0	1	0	0	0	0	0	0	0	0	0	0	bacteria	proteobacteria	gammaproteobacteria	salinisphaerales	salinisphaeraceae	salinisphaera	salinisphaerajaponica
OTU_3654	0	0	0	0	0	0	2	0	0	4	0	0	0	0	0	1	1	0	0	1	bacteria	proteobacteria	epsilonproteobacteria	campylobacterales	campylobacteraceae	arcobacter	arcobacterspp.
OTU_3774	0	0	0	2	0	0	0	0	0	0	0	0	1	1	0	0	5	0	0	0	bacteria	proteobacteria	alphaproteobacteria	rhodobacterales	rhodobacteraceae	sulfitobacter	sulfitobacterlitoralis
OTU_316	0	1	0	0	0	0	0	1	1	0	1	0	0	0	0	0	3	0	0	1	bacteria	proteobacteria	alphaproteobacteria	rhodobacterales	hyphomonadaceae	hyphomonas	hyphomonasoceanitis
OTU_417	0	0	0	0	1	0	0	0	1	2	0	0	0	0	0	1	0	0	2	1	bacteria	bacteroidetes	sphingobacteriia	sphingobacteriales	sphingobacteriaceae	sphingobacterium	sphingobacteriumspp.
OTU_418	0	1	0	0	0	0	0	1	0	0	0	0	1	0	1	1	0	0	0	3	bacteria	proteobacteria	gammaproteobacteria	chromatiales	chromatiaceae	thiodictyon	thiodictyonbacillosum
OTU_436	0	0	0	0	0	0	0	0	0	2	0	0	1	1	1	2	0	1	0	0	bacteria	proteobacteria	deltaproteobacteria	syntrophobacterales	syntrophaceae	desulfomonile	desulfomonilespp.
OTU_443	0	0	0	0	0	0	0	1	1	0	1	0	1	0	0	2	0	1	1	0	bacteria	spirochaetes	spirochaetia	spirochaetales	spirochaetaceae	spirochaeta	spirochaetaspp.
OTU_491	0	0	0	0	0	1	0	0	1	0	0	0	0	1	0	0	4	0	0	1	bacteria	proteobacteria	gammaproteobacteria	pseudomonadales	moraxellaceae	acinetobacter	acinetobactersepticus
OTU_552	0	0	0	0	0	0	0	1	0	2	0	1	0	0	4	0	0	0	0	0	bacteria	bacteroidetes	flavobacteriia	flavobacteriales	cryomorphaceae	owenweeksia	owenweeksiaspp.
OTU_563	0	0	0	0	0	0	0	0	1	0	1	0	0	0	0	2	3	0	1	0	bacteria	proteobacteria	alphaproteobacteria	rhodospirillales	rhodospirillaceae	marispirillum	marispirillumspp.
OTU_582	1	0	0	1	0	1	0	0	0	0	1	0	1	0	0	1	0	0	1	1	bacteria	proteobacteria	gammaproteobacteria	chromatiales	thioalkalispiraceae	thioprofundum	thioprofundumhispidum
OTU_602	0	0	0	0	1	0	0	1	0	0	0	0	1	0	0	2	1	1	0	1	bacteria	proteobacteria	alphaproteobacteria	rhizobiales	hyphomicrobiaceae	rhodomicrobium	rhodomicrobiumspp.
OTU_737	0	0	0	0	0	0	0	1	0	0	1	0	0	0	0	2	0	2	1	1	bacteria	firmicutes	clostridia	clostridiales	eubacteriaceae	eubacterium	eubacteriumspp.
OTU_1885	0	0	0	0	0	0	0	0	0	1	0	0	0	0	0	0	0	0	0	7	bacteria	proteobacteria	gammaproteobacteria	chromatiales	granulosicoccaceae	granulosicoccus	granulosicoccusantarcticus
OTU_2022	0	0	1	0	2	0	0	0	1	0	0	0	1	2	0	0	1	0	0	0	bacteria	cyanobacteria	oscillatoriophycideae	chroococcales	cyanobacteriaceae	cyanobacterium	cyanobacteriumspp.
OTU_2030	2	0	0	0	0	2	0	0	0	1	0	0	0	0	0	0	0	0	0	3	bacteria	proteobacteria	gammaproteobacteria	vibrionales	vibrionaceae	vibrio	vibriovulnificus
OTU_2245	0	0	0	0	0	0	0	0	0	1	0	0	2	0	0	0	5	0	0	0	bacteria	cyanobacteria	oscillatoriophycideae	chroococcales	cyanobacteriaceae	cyanobacterium	cyanobacteriumspp.
OTU_2335	0	7	0	0	0	1	0	0	0	0	0	0	0	0	0	0	0	0	0	0	bacteria	planctomycetes	planctomycetia	planctomycetales	planctomycetaceae	planctomyces	planctomycesspp.
OTU_2338	0	0	0	0	0	8	0	0	0	0	0	0	0	0	0	0	0	0	0	0	bacteria	proteobacteria	gammaproteobacteria	chromatiales	chromatiaceae	nitrosococcus	nitrosococcusspp.
OTU_2343	0	0	0	0	4	0	0	0	1	0	0	0	0	1	0	0	0	0	2	0	bacteria	proteobacteria	gammaproteobacteria	pseudomonadales	pseudomonadaceae	pseudomonas	pseudomonasputida
OTU_2356	0	0	0	0	0	1	0	0	0	2	0	1	0	1	0	1	0	0	1	1	bacteria	proteobacteria	gammaproteobacteria	cellvibrionales	cellvibrionaceae	teredinibacter	teredinibacterturnerae
OTU_2360	0	0	1	0	0	0	0	0	0	0	0	0	0	0	0	7	0	0	0	0	bacteria	proteobacteria	gammaproteobacteria	alteromonadales	alteromonadaceae	marinobacterium	marinobacteriumstanieri
OTU_2385	0	0	0	0	0	8	0	0	0	0	0	0	0	0	0	0	0	0	0	0	bacteria	proteobacteria	alphaproteobacteria	sphingomonadales	sphingomonadaceae	sphingomonas	sphingomonasspp.
OTU_2397	0	0	1	0	1	0	0	0	0	0	0	0	0	0	0	0	1	2	1	2	bacteria	proteobacteria	gammaproteobacteria	xanthomonadales	xanthomonadaceae	lysobacter	lysobactersp.
OTU_2401	0	0	0	0	0	8	0	0	0	0	0	0	0	0	0	0	0	0	0	0	bacteria	bacteroidetes	cytophagia	cytophagales	cytophagaceae	sporocytophaga	sporocytophagaspp.
OTU_2406	0	0	0	0	0	0	0	0	0	0	8	0	0	0	0	0	0	0	0	0	bacteria	proteobacteria	alphaproteobacteria	sphingomonadales	sphingomonadaceae	sphingomonas	sphingomonasspp.
OTU_2446	0	3	0	0	0	0	0	0	0	0	0	0	0	0	0	0	5	0	0	0	bacteria	proteobacteria	deltaproteobacteria	desulfuromonadales	desulfuromonadaceae	desulfuromonas	desulfuromonasspp.
OTU_2458	0	0	0	0	0	0	0	0	0	0	0	0	8	0	0	0	0	0	0	0	bacteria	proteobacteria	alphaproteobacteria	rickettsiales	rickettsiales	caedibacter	caedibacterspp.
OTU_2510	0	0	0	0	0	0	0	0	0	0	0	0	0	0	0	0	8	0	0	0	bacteria	proteobacteria	gammaproteobacteria	chromatiales	chromatiaceae	rheinheimera	rheinheimeraspp.
OTU_2541	0	1	0	0	1	0	0	0	0	0	1	1	1	0	0	0	1	2	0	0	bacteria	cyanobacteria	cyanobacteria	oscillatoriales	oscillatoriales	halospirulina	halospirulinasp.
OTU_2686	0	2	0	0	0	0	3	1	0	1	0	0	0	0	0	0	0	0	1	0	bacteria	proteobacteria	gammaproteobacteria	thiotrichales	thiotrichaceae	achromatium	achromatiumsp.
OTU_2697	0	0	0	0	0	0	0	0	0	0	8	0	0	0	0	0	0	0	0	0	bacteria	cyanobacteria	cyanobacteria	nostocales	nostocaceae	anabaena	anabaenaspp.
OTU_2700	0	0	0	0	0	0	0	0	0	0	0	5	2	0	0	0	0	0	1	0	bacteria	proteobacteria	alphaproteobacteria	rhodobacterales	hyphomonadaceae	litorimonas	robiginitomaculumsp.
OTU_2783	0	0	0	1	0	0	0	6	0	0	0	0	0	0	0	1	0	0	0	0	bacteria	proteobacteria	alphaproteobacteria	rhodobacterales	rhodobacteraceae	roseobacter	roseobactersp.
OTU_2993	0	0	0	0	0	0	0	0	2	1	0	0	1	2	0	0	0	1	1	0	bacteria	proteobacteria	gammaproteobacteria	vibrionales	vibrionaceae	vibrio	vibriospp.
OTU_3001	0	0	0	0	0	0	0	2	0	1	0	0	1	2	0	1	0	0	0	1	bacteria	proteobacteria	gammaproteobacteria	alteromonadales	colwelliaceae	colwellia	colwelliapsychrerythraea
OTU_3005	1	0	0	1	0	1	0	0	0	0	0	0	1	0	1	0	1	0	0	2	bacteria	proteobacteria	gammaproteobacteria	alteromonadales	pseudoalteromonadaceae	psychrosphaera	psychrosphaerasaromensis
OTU_3081	0	0	0	0	2	0	1	0	0	0	0	0	2	0	0	0	1	0	0	2	bacteria	proteobacteria	betaproteobacteria	burkholderiales	oxalobacteraceae	herbaspirillum	herbaspirillumsp.
OTU_3284	0	0	0	0	0	0	1	0	0	0	2	2	1	0	1	0	1	0	0	0	bacteria	proteobacteria	gammaproteobacteria	alteromonadales	pseudoalteromonadaceae	psychrosphaera	psychrosphaerasaromensis
OTU_3315	1	0	0	0	0	0	1	0	1	0	0	0	0	1	1	1	1	1	0	0	bacteria	proteobacteria	betaproteobacteria	burkholderiales	oxalobacteraceae	oxalicibacterium	oxalicibacteriumsp.
OTU_3467	0	0	0	0	0	0	0	3	0	0	0	0	0	5	0	0	0	0	0	0	bacteria	proteobacteria	gammaproteobacteria	arenicellales	arenicellaceae	arenicella	arenicellaxantha
OTU_3620	1	0	0	0	0	0	0	0	0	2	0	1	0	2	1	0	1	0	0	0	bacteria	proteobacteria	gammaproteobacteria	alteromonadales	colwelliaceae	colwellia	colwelliasp.
OTU_3769	0	1	0	0	0	3	0	0	0	0	0	1	0	1	0	0	1	0	0	1	bacteria	proteobacteria	alphaproteobacteria	rhodobacterales	rhodobacteraceae	rhodobacter	rhodobactersp.
OTU_131	1	0	0	0	0	0	0	0	2	0	0	0	1	0	0	0	2	0	1	0	bacteria	proteobacteria	gammaproteobacteria	xanthomonadales	xanthomonadaceae	thermomonas	thermomonasspp.
OTU_224	0	0	0	0	1	0	0	2	0	0	0	1	0	0	0	0	2	0	0	1	bacteria	proteobacteria	alphaproteobacteria	rhizobiales	phyllobacteriaceae	pseudahrensia	pseudahrensiasp.
OTU_225	0	0	0	0	0	0	3	0	0	2	1	0	0	0	0	0	0	0	0	1	bacteria	firmicutes	clostridia	thermoanaerobacterales	thermoanaerobacteraceae	carboxydothermus	carboxydothermusspp.
OTU_320	0	0	0	0	0	1	0	0	1	0	0	0	0	1	1	0	0	0	2	1	bacteria	proteobacteria	alphaproteobacteria	rhodospirillales	rhodospirillaceae	azospirillum	azospirillumspp.
OTU_328	0	0	0	0	0	0	2	1	0	0	0	0	1	0	0	0	1	0	1	1	bacteria	proteobacteria	alphaproteobacteria	rhizobiales	rhodobiaceae	rhodobium	rhodobiumspp.
OTU_382	0	0	0	0	0	0	0	0	1	1	0	1	0	0	1	0	1	1	0	1	bacteria	proteobacteria	alphaproteobacteria	rickettsiales	rickettsiales	caedibacter	caedibacterspp.
OTU_383	0	0	0	0	0	0	1	0	0	0	0	0	1	0	0	1	1	0	2	1	bacteria	proteobacteria	deltaproteobacteria	desulfobacterales	desulfobulbaceae	desulfocapsa	desulfocapsasulfexigens
OTU_390	0	0	0	0	0	0	1	0	1	0	0	1	0	0	0	0	0	0	3	1	bacteria	bacteroidetes	bacteroidia	bacteroidales	bacteroidaceae	bacteroides	bacteroidescellulosilyticus
OTU_412	0	0	0	0	0	0	1	0	0	0	1	0	0	0	0	0	4	1	0	0	bacteria	bacteroidetes	flavobacteriia	flavobacteriales	flavobacteriaceae	aquimarina	aquimarinaaddita
OTU_442	0	0	0	0	1	0	0	1	1	2	0	0	0	1	0	0	0	0	0	1	bacteria	proteobacteria	gammaproteobacteria	thiotrichales	piscirickettsiaceae	cycloclasticus	cycloclasticusspp.
OTU_500	0	0	0	0	0	0	0	0	1	0	0	0	1	0	1	2	0	0	2	0	bacteria	proteobacteria	alphaproteobacteria	rhizobiales	rhodobiaceae	parvibaculum	parvibaculumsp.
OTU_501	0	0	0	0	0	4	1	0	0	0	0	0	0	0	0	0	0	1	1	0	bacteria	firmicutes	clostridia	clostridiales	ruminococcaceae	ruminococcus	ruminococcuscallidus
OTU_511	0	0	0	0	0	0	1	0	0	1	0	0	1	1	0	0	1	1	1	0	bacteria	planctomycetes	planctomycetia	planctomycetales	planctomycetaceae	pirellula	pirellulaspp.
OTU_528	0	0	0	0	0	0	0	0	1	2	0	0	1	0	0	0	0	0	2	1	bacteria	proteobacteria	alphaproteobacteria	rhizobiales	phyllobacteriaceae	mesorhizobium	mesorhizobiumsp.
OTU_530	0	0	0	0	1	0	0	0	1	0	0	0	0	1	0	1	0	0	1	2	bacteria	bacteroidetes	sphingobacteriia	sphingobacteriales	saprospiraceae	haliscomenobacter	haliscomenobacterspp.
OTU_554	0	0	1	0	1	0	1	0	1	0	2	0	1	0	0	0	0	0	0	0	bacteria	proteobacteria	gammaproteobacteria	pseudomonadales	pseudomonadaceae	pseudomonas	pseudomonasspp.
OTU_564	4	0	0	0	0	0	1	0	0	0	0	0	0	2	0	0	0	0	0	0	bacteria	proteobacteria	deltaproteobacteria	syntrophobacterales	syntrophaceae	desulfomonile	desulfomonilelimimaris
OTU_568	0	0	0	0	0	0	0	0	0	0	2	0	0	0	0	0	2	0	3	0	bacteria	proteobacteria	deltaproteobacteria	desulfuromonadales	geobacteraceae	geobacter	geobacterspp.
OTU_614	0	0	0	1	0	0	0	1	0	0	1	0	1	0	0	0	1	0	0	2	bacteria	proteobacteria	gammaproteobacteria	legionellales	legionellaceae	legionella	legionellaspp.
OTU_629	0	0	0	0	0	0	0	0	0	0	0	1	1	1	1	0	0	1	0	2	bacteria	proteobacteria	gammaproteobacteria	alteromonadales	alteromonadaceae	saccharophagus	saccharophagusspp.
OTU_675	0	0	0	0	0	0	1	0	1	0	1	0	0	1	1	1	0	1	0	0	bacteria	proteobacteria	deltaproteobacteria	desulfovibrionales	desulfovibrionaceae	desulfovibrio	desulfovibriospp.
OTU_692	0	0	0	0	0	0	1	0	0	0	0	0	1	0	0	0	1	3	0	1	bacteria	bacteroidetes	bacteroidia	bacteroidales	bacteroidaceae	bacteroides	bacteroidesspp.
OTU_717	0	0	0	1	0	0	1	0	2	0	1	0	0	0	1	0	0	1	0	0	bacteria	proteobacteria	alphaproteobacteria	rhodobacterales	rhodobacteraceae	sulfitobacter	sulfitobacterspp.
OTU_751	0	0	0	0	1	2	0	0	2	0	0	1	0	0	0	0	0	0	1	0	bacteria	proteobacteria	gammaproteobacteria	alteromonadales	alteromonadaceae	alteromonas	alteromonasspp.
OTU_809	0	0	0	0	0	0	0	0	1	0	0	0	0	0	1	3	1	0	0	1	bacteria	firmicutes	clostridia	clostridiales	clostridiaceae	clostridium	clostridiumdisporicum
OTU_820	1	2	0	0	0	0	0	0	0	0	1	0	0	0	0	1	0	1	0	1	bacteria	proteobacteria	alphaproteobacteria	rhizobiales	bradyrhizobiaceae	bradyrhizobium	bradyrhizobiumjaponicum
OTU_845	0	0	0	0	0	0	2	1	0	0	0	1	0	0	0	0	0	0	2	1	bacteria	lentisphaerae	lentisphaeria	lentisphaerales	lentisphaeraceae	lentisphaera	lentisphaeraaraneosa
OTU_885	0	0	0	5	0	0	0	0	0	0	0	0	0	0	0	0	1	0	1	0	bacteria	proteobacteria	alphaproteobacteria	rhizobiales	phyllobacteriaceae	mesorhizobium	mesorhizobiumspp.
OTU_1108	0	0	0	1	0	0	0	1	0	1	0	0	0	1	1	0	0	1	1	0	bacteria	bacteroidetes	flavobacteriia	flavobacteriales	cryomorphaceae	owenweeksia	owenweeksiahongkongensis
OTU_1343	0	0	0	0	0	0	0	0	0	0	1	0	1	1	0	0	3	1	0	0	bacteria	proteobacteria	gammaproteobacteria	xanthomonadales	xanthomonadaceae	arenimonas	arenimonasspp.
OTU_1406	0	0	0	0	0	0	0	3	0	0	0	0	1	0	0	0	1	1	1	0	bacteria	proteobacteria	alphaproteobacteria	rhodobacterales	rhodobacteraceae	thalassococcus	thalassococcuslentus
OTU_1586	0	0	0	0	0	0	0	0	6	0	0	0	0	1	0	0	0	0	0	0	bacteria	cyanobacteria	oscillatoriophycideae	chroococcales	cyanobacteriaceae	cyanobacterium	cyanobacteriumspp.
OTU_1646	0	0	1	1	0	0	0	0	0	0	0	1	0	0	1	0	3	0	0	0	bacteria	bacteroidetes	flavobacteriia	flavobacteriales	flavobacteriaceae	maribacter	maribacterchungangensis
OTU_1791	0	0	0	0	0	0	2	0	0	1	1	0	1	1	0	0	1	0	0	0	bacteria	proteobacteria	alphaproteobacteria	rhizobiales	bradyrhizobiaceae	bradyrhizobium	bradyrhizobiumsp.
OTU_1814	0	0	0	0	0	0	0	0	0	0	0	0	7	0	0	0	0	0	0	0	bacteria	planctomycetes	planctomycetia	planctomycetales	planctomycetaceae	pirellula	pirellulaspp.
OTU_1884	0	0	0	0	0	0	0	0	0	0	0	6	1	0	0	0	0	0	0	0	bacteria	firmicutes	negativicutes	selenomonadales	veillonellaceae	megamonas	megamonasspp.
OTU_1974	0	0	0	0	0	0	1	0	0	1	0	0	2	0	0	0	0	0	3	0	bacteria	tenericutes	mollicutes	mycoplasmatales	mycoplasmataceae	mycoplasma	mycoplasmaspp.
OTU_2092	0	1	0	0	2	1	0	0	0	1	0	0	0	0	0	0	2	0	0	0	bacteria	cyanobacteria	oscillatoriophycideae	chroococcales	cyanobacteriaceae	cyanobacterium	cyanobacteriumspp.
OTU_2149	0	0	0	1	0	0	0	0	0	2	0	0	1	1	0	0	2	0	0	0	bacteria	bacteroidetes	bacteroidia	bacteroidales	porphyromonadaceae	coprobacter	coprobacterfastidiosus
OTU_2387	0	0	0	0	0	0	3	1	0	1	0	0	0	0	0	2	0	0	0	0	bacteria	proteobacteria	gammaproteobacteria	oceanospirillales	oceanospirillaceae	marinomonas	marinomonassp.
OTU_2418	0	0	0	0	0	0	0	0	0	0	0	0	0	1	0	0	0	0	0	6	bacteria	firmicutes	clostridia	thermoanaerobacterales	thermoanaerobacteraceae	carboxydothermus	carboxydothermusspp.
OTU_2419	0	0	3	0	0	3	1	0	0	0	0	0	0	0	0	0	0	0	0	0	bacteria	proteobacteria	alphaproteobacteria	rhodobacterales	rhodobacteraceae	roseovarius	roseovariusspp.
OTU_2425	0	0	0	0	0	7	0	0	0	0	0	0	0	0	0	0	0	0	0	0	bacteria	proteobacteria	deltaproteobacteria	myxococcales	anaeromyxobacteraceae	anaeromyxobacter	anaeromyxobacterspp.
OTU_2432	0	0	0	0	0	0	0	0	0	0	0	0	0	0	0	0	0	0	7	0	bacteria	firmicutes	clostridia	clostridiales	clostridiaceae	clostridium	clostridiumspp.
OTU_2436	0	0	0	0	0	0	0	0	0	0	0	7	0	0	0	0	0	0	0	0	bacteria	proteobacteria	alphaproteobacteria	sphingomonadales	sphingomonadaceae	sphingopyxis	sphingopyxisspp.
OTU_2438	0	0	0	0	0	0	4	0	0	0	0	0	0	0	0	3	0	0	0	0	bacteria	proteobacteria	gammaproteobacteria	vibrionales	vibrionaceae	vibrio	vibriospp.
OTU_2452	0	0	0	0	0	0	0	0	0	0	0	0	0	0	0	0	0	0	0	7	bacteria	gemmatimonadetes	gemmatimonadetes	gemmatimonadales	gemmatimonadaceae	gemmatimonas	gemmatimonasspp.
OTU_2467	0	0	0	0	0	7	0	0	0	0	0	0	0	0	0	0	0	0	0	0	bacteria	proteobacteria	deltaproteobacteria	bdellovibrionales	bacteriovoracaceae	bacteriovorax	bacteriovoraxsp.
OTU_2471	0	0	0	0	0	0	0	0	0	0	0	7	0	0	0	0	0	0	0	0	bacteria	firmicutes	clostridia	clostridiales	peptococcaceae	pelotomaculum	pelotomaculumspp.
OTU_2479	0	0	0	0	0	0	0	0	0	0	0	0	0	0	0	0	0	0	7	0	bacteria	chloroflexi	thermomicrobia	sphaerobacterales	sphaerobacteraceae	sphaerobacter	sphaerobacterspp.
OTU_2486	0	0	0	7	0	0	0	0	0	0	0	0	0	0	0	0	0	0	0	0	bacteria	tenericutes	mollicutes	mycoplasmatales	mycoplasmataceae	mycoplasma	mycoplasmacaviae
OTU_2569	0	0	0	0	0	3	1	0	0	3	0	0	0	0	0	0	0	0	0	0	bacteria	proteobacteria	gammaproteobacteria	alteromonadales	alteromonadaceae	marinobacter	marinobactersp.
OTU_2668	0	0	0	0	0	2	0	0	0	1	0	0	1	0	1	0	0	0	0	2	bacteria	proteobacteria	gammaproteobacteria	alteromonadales	pseudoalteromonadaceae	algicola	algicolabacteriolytica
OTU_2756	0	0	0	0	1	1	0	2	0	0	0	1	2	0	0	0	0	0	0	0	bacteria	proteobacteria	alphaproteobacteria	rhodobacterales	rhodobacteraceae	roseobacter	roseobactersp.
OTU_2942	0	0	2	2	0	1	0	0	0	2	0	0	0	0	0	0	0	0	0	0	bacteria	proteobacteria	gammaproteobacteria	alteromonadales	alteromonadaceae	marinobacter	marinobactersp.
OTU_2950	0	0	7	0	0	0	0	0	0	0	0	0	0	0	0	0	0	0	0	0	bacteria	bacteroidetes	flavobacteriia	flavobacteriales	flavobacteriaceae	polaribacter	polaribacterglomeratus
OTU_3016	0	0	0	0	0	0	7	0	0	0	0	0	0	0	0	0	0	0	0	0	bacteria	proteobacteria	alphaproteobacteria	rhizobiales	rhizobiaceae	agrobacterium	agrobacteriumspp.
OTU_3043	0	0	0	0	0	0	0	0	0	0	7	0	0	0	0	0	0	0	0	0	bacteria	firmicutes	bacilli	bacillales	paenibacillaceae	paenibacillus	paenibacillusfavisporus
OTU_3057	1	0	0	0	0	0	0	0	0	0	0	0	3	3	0	0	0	0	0	0	bacteria	proteobacteria	betaproteobacteria	burkholderiales	burkholderiaceae	burkholderia	burkholderiakururiensis
OTU_3065	1	0	0	0	0	0	2	0	0	0	0	0	1	1	0	1	1	0	0	0	bacteria	proteobacteria	gammaproteobacteria	alteromonadales	colwelliaceae	colwellia	colwelliasp.
OTU_3101	0	0	0	0	0	0	0	0	0	0	7	0	0	0	0	0	0	0	0	0	bacteria	proteobacteria	gammaproteobacteria	xanthomonadales	xanthomonadaceae	xanthomonas	xanthomonasspp.
OTU_3117	0	0	2	0	0	0	0	1	0	0	1	0	0	0	1	0	0	1	1	0	bacteria	proteobacteria	gammaproteobacteria	pseudomonadales	pseudomonadaceae	pseudomonas	pseudomonasstutzeri
OTU_3180	0	1	0	0	0	0	1	0	1	0	0	0	1	2	0	0	1	0	0	0	bacteria	proteobacteria	gammaproteobacteria	pseudomonadales	pseudomonadaceae	pseudomonas	pseudomonasstutzeri
OTU_3193	0	0	0	0	0	1	0	2	0	0	0	0	0	0	0	4	0	0	0	0	bacteria	proteobacteria	alphaproteobacteria	rhodobacterales	hyphomonadaceae	litorimonas	litorimonascladophorae
OTU_3270	0	0	0	0	0	0	2	1	0	0	0	0	1	2	0	0	0	0	0	1	bacteria	proteobacteria	gammaproteobacteria	alteromonadales	colwelliaceae	colwellia	colwelliasp.
OTU_3370	0	0	0	0	0	0	0	0	0	1	5	0	0	0	0	0	0	0	1	0	bacteria	firmicutes	clostridia	clostridiales	peptococcaceae	pelotomaculum	pelotomaculumspp.
OTU_3475	0	0	0	0	0	0	0	0	0	1	0	3	2	0	0	0	0	0	0	1	bacteria	proteobacteria	gammaproteobacteria	aeromonadales	aeromonadaceae	aeromonas	aeromonasspp.
OTU_3513	0	1	0	0	0	0	1	0	0	0	0	0	0	0	3	1	1	0	0	0	bacteria	proteobacteria	gammaproteobacteria	alteromonadales	pseudoalteromonadaceae	pseudoalteromonas	pseudoalteromonassp.
OTU_3586	1	0	0	0	0	0	0	0	0	0	0	0	0	0	0	1	0	3	1	1	bacteria	bacteroidetes	flavobacteriia	flavobacteriales	flavobacteriaceae	wenyingzhuangia	wenyingzhuangiamarina
OTU_3825	0	0	0	1	0	0	0	0	1	0	0	0	0	2	2	0	0	0	0	1	bacteria	proteobacteria	epsilonproteobacteria	campylobacterales	campylobacteraceae	arcobacter	arcobacterspp.
OTU_3831	0	0	0	1	0	1	0	1	0	1	0	0	1	0	0	0	2	0	0	0	bacteria	proteobacteria	gammaproteobacteria	alteromonadales	colwelliaceae	thalassotalea	thalassotaleaagariperforans
OTU_3834	0	1	1	0	0	0	2	0	0	0	0	0	1	1	0	0	0	0	0	1	bacteria	proteobacteria	gammaproteobacteria	alteromonadales	pseudoalteromonadaceae	psychrosphaera	psychrosphaerasaromensis
OTU_214	0	0	0	0	1	0	0	0	0	0	0	0	1	0	1	1	0	0	1	1	bacteria	proteobacteria	alphaproteobacteria	kiloniellales	kiloniellaceae	kiloniella	kiloniellasp.
OTU_322	0	0	0	0	0	0	1	0	0	0	0	0	1	0	0	0	0	2	1	1	bacteria	proteobacteria	alphaproteobacteria	rhodobacterales	hyphomonadaceae	hyphomonas	hyphomonassp.
OTU_336	0	0	0	0	0	0	0	1	0	0	0	0	0	0	1	1	1	1	1	0	bacteria	acidobacteria	holophagae	holophagales	holophagaceae	holophaga	holophagasp.
OTU_378	0	0	0	0	0	0	1	0	1	0	0	0	1	0	1	1	0	0	1	0	bacteria	planctomycetes	planctomycetia	planctomycetales	planctomycetaceae	pirellula	pirellulaspp.
OTU_388	0	1	0	0	0	0	0	0	1	0	1	1	0	0	0	1	0	1	0	0	bacteria	proteobacteria	gammaproteobacteria	pseudomonadales	moraxellaceae	psychrobacter	psychrobacterspp.
OTU_399	0	0	1	0	1	0	1	0	0	0	0	0	0	0	0	0	0	0	2	1	bacteria	proteobacteria	deltaproteobacteria	bdellovibrionales	bacteriovoracaceae	bacteriovorax	bacteriovoraxsp.
OTU_424	0	0	0	0	0	1	1	0	1	0	0	0	0	1	1	0	0	0	1	0	bacteria	bacteroidetes	cytophagia	cytophagales	cytophagaceae	cytophaga	cytophagaspp.
OTU_441	0	0	0	0	0	0	0	0	1	0	0	0	0	0	1	2	0	1	0	1	bacteria	bacteroidetes	cytophagia	cytophagales	cytophagaceae	hymenobacter	hymenobactersp.
OTU_445	0	0	0	0	0	0	0	0	3	0	0	0	0	0	1	0	0	0	1	1	bacteria	bacteroidetes	bacteroidia	bacteroidales	bacteroidaceae	bacteroides	bacteroidesuniformis
OTU_459	0	0	0	0	0	0	0	0	1	0	0	0	0	1	0	3	0	1	0	0	bacteria	proteobacteria	alphaproteobacteria	rhizobiales	hyphomicrobiaceae	filomicrobium	filomicrobiumsp.
OTU_534	0	0	0	0	0	0	0	0	1	0	0	0	1	2	1	0	0	0	1	0	bacteria	bacteroidetes	cytophagia	cytophagales	cyclobacteriaceae	algoriphagus	algoriphagusspp.
OTU_537	0	0	1	0	0	0	0	0	0	2	0	0	0	0	0	0	2	0	0	1	bacteria	bacteroidetes	bacteroidia	bacteroidales	prevotellaceae	alloprevotella	alloprevotellarava
OTU_620	0	0	0	0	0	0	0	1	1	0	1	0	0	0	0	0	0	0	0	3	bacteria	proteobacteria	deltaproteobacteria	bdellovibrionales	bacteriovoracaceae	bacteriovorax	bacteriovoraxspp.
OTU_663	0	0	0	0	0	0	0	0	1	0	0	0	0	0	0	0	1	1	1	2	bacteria	proteobacteria	gammaproteobacteria	alteromonadales	alteromonadaceae	agaribacter	agaribactermarinus
OTU_667	0	0	0	0	0	0	0	0	1	0	0	0	1	0	1	1	0	2	0	0	bacteria	proteobacteria	alphaproteobacteria	alphaproteobacteria	alphaproteobacteria	micavibrio	micavibriosp.
OTU_681	0	0	0	0	0	0	0	1	1	1	1	0	0	1	0	0	1	0	0	0	bacteria	bacteroidetes	flavobacteriia	flavobacteriales	cryomorphaceae	owenweeksia	owenweeksiaspp.
OTU_752	0	0	0	0	0	0	3	0	1	0	0	0	1	0	0	0	0	0	0	1	bacteria	firmicutes	clostridia	clostridiales	clostridiaceae	clostridium	clostridiumspp.
OTU_801	0	0	1	1	0	0	0	1	1	0	1	0	0	0	0	0	0	1	0	0	bacteria	proteobacteria	deltaproteobacteria	bdellovibrionales	bacteriovoracaceae	bacteriovorax	bacteriovoraxspp.
OTU_847	0	1	0	0	1	0	1	0	0	0	0	0	0	0	0	0	1	1	0	1	bacteria	proteobacteria	deltaproteobacteria	desulfobacterales	desulfobulbaceae	desulfobulbus	desulfobulbusspp.
OTU_1048	0	0	0	0	0	0	3	0	0	1	1	0	0	0	0	0	0	0	1	0	bacteria	proteobacteria	alphaproteobacteria	rhodobacterales	rhodobacteraceae	roseobacter	roseobactersp.
OTU_1127	0	0	1	0	0	0	0	1	0	0	0	1	0	0	0	1	0	1	0	1	bacteria	actinobacteria	actinobacteria	actinomycetales	geodermatophilaceae	blastococcus	blastococcusspp.
OTU_1975	0	0	0	0	0	0	0	0	0	3	0	0	0	0	1	1	0	0	0	1	bacteria	proteobacteria	gammaproteobacteria	vibrionales	vibrionaceae	vibrio	vibrioorientalis
OTU_1978	0	0	1	0	0	2	0	0	0	1	0	2	0	0	0	0	0	0	0	0	bacteria	bacteroidetes	flavobacteriia	flavobacteriales	flavobacteriaceae	maribacter	maribactersp.
OTU_2068	0	0	0	0	0	0	3	0	0	0	0	0	2	0	0	1	0	0	0	0	bacteria	proteobacteria	alphaproteobacteria	rhizobiales	rhizobiaceae	agrobacterium	agrobacteriumspp.
OTU_2115	0	0	0	0	0	0	0	0	3	0	0	0	0	0	0	1	0	0	0	2	bacteria	firmicutes	erysipelotrichia	erysipelotrichales	erysipelotrichaceae	allobaculum	allobaculumstercoricanis
OTU_2124	1	0	0	0	0	0	0	0	0	0	1	0	0	1	0	0	0	1	0	2	bacteria	proteobacteria	epsilonproteobacteria	campylobacterales	helicobacteraceae	sulfurimonas	sulfurimonasspp.
OTU_2281	0	0	0	0	3	0	0	0	0	0	0	0	0	2	0	0	0	0	1	0	bacteria	proteobacteria	gammaproteobacteria	alteromonadales	alteromonadaceae	marinobacter	marinobacterspp.
OTU_2296	0	0	0	0	0	1	0	5	0	0	0	0	0	0	0	0	0	0	0	0	bacteria	proteobacteria	gammaproteobacteria	alteromonadales	alteromonadaceae	alteromonas	alteromonassp.
OTU_2308	1	0	0	0	0	0	1	0	0	0	0	0	0	0	0	0	0	0	0	4	bacteria	proteobacteria	gammaproteobacteria	alteromonadales	shewanellaceae	psychrobium	gammaproteobacteriabacterium
OTU_2344	1	0	0	1	0	0	0	0	0	1	0	0	3	0	0	0	0	0	0	0	bacteria	proteobacteria	gammaproteobacteria	alteromonadales	colwelliaceae	colwellia	colwelliasp.
OTU_2355	1	1	0	1	0	0	0	0	0	0	0	1	0	2	0	0	0	0	0	0	bacteria	proteobacteria	gammaproteobacteria	pseudomonadales	pseudomonadaceae	pseudomonas	pseudomonasspp.
OTU_2395	0	0	1	1	0	0	0	0	1	0	0	0	1	1	1	0	0	0	0	0	bacteria	gemmatimonadetes	gemmatimonadetes	gemmatimonadales	gemmatimonadaceae	gemmatimonas	gemmatimonasspp.
OTU_2409	0	0	0	0	3	0	0	0	0	0	0	0	0	2	0	0	0	0	0	1	bacteria	proteobacteria	gammaproteobacteria	alteromonadales	colwelliaceae	colwellia	colwelliaspp.
OTU_2459	1	0	0	0	1	0	0	0	0	0	1	0	1	1	0	0	0	1	0	0	bacteria	proteobacteria	betaproteobacteria	burkholderiales	burkholderiaceae	ralstonia	ralstoniasolanacearum
OTU_2461	0	0	0	0	0	1	0	0	0	0	0	0	0	1	1	0	0	1	0	2	bacteria	proteobacteria	gammaproteobacteria	oceanospirillales	alcanivoracaceae	marinicella	marinicellalitoralis
OTU_2514	0	0	0	0	0	0	6	0	0	0	0	0	0	0	0	0	0	0	0	0	bacteria	proteobacteria	gammaproteobacteria	oceanospirillales	halomonadaceae	cobetia	cobetiamarina
OTU_2524	0	2	2	0	0	1	0	0	0	1	0	0	0	0	0	0	0	0	0	0	bacteria	proteobacteria	gammaproteobacteria	alteromonadales	colwelliaceae	thalassomonas	thalassomonassp.
OTU_2535	0	0	0	0	0	0	0	0	1	0	4	0	0	0	1	0	0	0	0	0	bacteria	proteobacteria	betaproteobacteria	burkholderiales	oxalobacteraceae	massilia	massiliatimonae
OTU_2570	0	0	0	0	0	0	0	2	0	2	0	0	1	1	0	0	0	0	0	0	bacteria	proteobacteria	gammaproteobacteria	alteromonadales	colwelliaceae	colwellia	colwelliaspp.
OTU_2572	0	0	0	0	0	0	0	0	0	0	0	0	0	6	0	0	0	0	0	0	bacteria	bacteroidetes	cytophagia	cytophagales	cytophagaceae	cytophaga	cytophagaspp.
OTU_2590	1	1	0	0	0	1	0	0	0	0	0	0	0	0	0	0	3	0	0	0	bacteria	proteobacteria	deltaproteobacteria	desulfuromonadales	desulfuromonadaceae	desulfuromonas	desulfuromonasspp.
OTU_2594	0	0	0	0	0	0	0	0	0	0	0	0	0	0	0	0	0	0	0	6	bacteria	planctomycetes	planctomycetia	planctomycetales	planctomycetaceae	planctomyces	planctomycesspp.
OTU_2613	0	6	0	0	0	0	0	0	0	0	0	0	0	0	0	0	0	0	0	0	bacteria	proteobacteria	betaproteobacteria	betaproteobacteria	betaproteobacteria	candidatusvidania	candidatusvidaniafulgoroideae
OTU_2620	0	0	0	0	0	2	2	0	0	0	0	0	1	0	0	0	0	0	0	1	bacteria	proteobacteria	alphaproteobacteria	rhodobacterales	rhodobacteraceae	ruegeria	ruegeriameonggei
OTU_2622	0	0	0	0	0	0	6	0	0	0	0	0	0	0	0	0	0	0	0	0	bacteria	proteobacteria	deltaproteobacteria	desulfuromonadales	pelobacteraceae	pelobacter	pelobacterspp.
OTU_2628	0	0	0	0	0	0	0	6	0	0	0	0	0	0	0	0	0	0	0	0	bacteria	proteobacteria	deltaproteobacteria	syntrophobacterales	syntrophaceae	syntrophus	syntrophusspp.
OTU_2643	0	0	0	0	0	6	0	0	0	0	0	0	0	0	0	0	0	0	0	0	bacteria	proteobacteria	deltaproteobacteria	bdellovibrionales	bdellovibrionaceae	bdellovibrio	bdellovibriospp.
OTU_2644	0	0	0	6	0	0	0	0	0	0	0	0	0	0	0	0	0	0	0	0	bacteria	planctomycetes	phycisphaerae	phycisphaerales	phycisphaeraceae	phycisphaera	phycisphaeramikurensis
OTU_2649	0	0	0	0	0	0	0	0	0	0	0	0	0	0	6	0	0	0	0	0	bacteria	proteobacteria	alphaproteobacteria	rhodobacterales	hyphomonadaceae	litorimonas	litorimonascladophorae
OTU_2680	0	0	0	1	0	0	1	0	0	0	0	0	3	1	0	0	0	0	0	0	bacteria	proteobacteria	alphaproteobacteria	rhodobacterales	rhodobacteraceae	sulfitobacter	sulfitobactersp.
OTU_2816	0	0	0	0	0	0	1	0	0	0	0	0	0	1	0	0	2	1	1	0	bacteria	proteobacteria	gammaproteobacteria	vibrionales	vibrionaceae	vibrio	vibriochagasii
OTU_2855	0	0	1	0	0	0	0	2	0	1	0	0	0	2	0	0	0	0	0	0	bacteria	proteobacteria	gammaproteobacteria	arenicellales	arenicellaceae	arenicella	arenicellaxantha
OTU_2887	0	0	0	0	0	0	0	0	6	0	0	0	0	0	0	0	0	0	0	0	bacteria	proteobacteria	alphaproteobacteria	sphingomonadales	sphingomonadaceae	sphingomonas	sphingomonassp.
OTU_2919	0	0	0	0	1	2	1	0	1	0	1	0	0	0	0	0	0	0	0	0	bacteria	proteobacteria	alphaproteobacteria	rhodobacterales	rhodobacteraceae	roseobacter	roseobacterspp.
OTU_2949	0	0	0	0	0	0	1	0	0	1	0	0	0	3	0	0	0	0	0	1	bacteria	proteobacteria	gammaproteobacteria	alteromonadales	shewanellaceae	shewanella	shewanellaspp.
OTU_3025	0	0	0	0	0	0	0	0	0	0	0	0	0	0	0	0	0	0	6	0	bacteria	proteobacteria	alphaproteobacteria	rhizobiales	brucellaceae	daeguia	daeguiacaeni
OTU_3106	0	0	0	0	0	0	0	0	1	0	0	0	0	0	0	1	0	0	2	2	bacteria	proteobacteria	gammaproteobacteria	vibrionales	vibrionaceae	vibrio	vibriotasmaniensis
OTU_3205	0	0	0	0	0	0	2	0	0	0	0	2	1	0	0	0	1	0	0	0	bacteria	tenericutes	mollicutes	mycoplasmatales	mycoplasmataceae	mycoplasma	mycoplasmaspp.
OTU_3378	0	0	0	0	0	0	1	0	0	0	5	0	0	0	0	0	0	0	0	0	bacteria	proteobacteria	gammaproteobacteria	oceanospirillales	saccharospirillaceae	reinekea	reinekeaspp.
OTU_3422	0	0	0	0	0	0	0	0	0	0	6	0	0	0	0	0	0	0	0	0	bacteria	proteobacteria	alphaproteobacteria	rhizobiales	rhizobiaceae	ensifer	ensifersp.
OTU_3453	0	0	1	0	0	0	1	0	0	0	0	0	0	1	0	0	3	0	0	0	bacteria	verrucomicrobia	verrucomicrobiae	verrucomicrobiales	verrucomicrobiaceae	rubritalea	rubritaleamarina
OTU_3500	0	0	0	0	0	0	0	0	0	0	1	0	0	1	0	2	1	0	0	1	bacteria	proteobacteria	gammaproteobacteria	alteromonadales	pseudoalteromonadaceae	algicola	algicolabacteriolytica
OTU_3509	1	0	0	0	0	0	0	0	0	5	0	0	0	0	0	0	0	0	0	0	bacteria	proteobacteria	alphaproteobacteria	rhodobacterales	rhodobacteraceae	roseobacter	roseobactersp.
OTU_3548	0	0	0	0	0	0	1	0	0	0	0	0	0	0	0	1	3	0	1	0	bacteria	proteobacteria	gammaproteobacteria	alteromonadales	alteromonadaceae	haliea	halieaspp.
OTU_3553	0	0	0	3	0	0	0	0	0	1	0	1	0	1	0	0	0	0	0	0	bacteria	proteobacteria	betaproteobacteria	burkholderiales	oxalobacteraceae	herbaspirillum	herbaspirillumspp.
OTU_3611	1	0	0	0	0	0	3	0	0	0	0	0	0	0	0	1	0	0	0	1	bacteria	proteobacteria	gammaproteobacteria	vibrionales	vibrionaceae	vibrio	vibriotapetis
OTU_370	0	0	0	0	0	0	0	0	0	0	2	0	0	0	0	0	0	0	1	2	bacteria	proteobacteria	alphaproteobacteria	rhizobiales	rhizobiaceae	rhizobium	rhizobiumsp.
OTU_373	0	0	0	0	0	0	0	0	0	1	2	0	0	0	1	0	1	0	0	0	bacteria	proteobacteria	gammaproteobacteria	pseudomonadales	moraxellaceae	psychrobacter	psychrobacterpacificensis
OTU_375	0	0	0	0	1	0	0	0	0	0	0	0	0	1	0	0	0	2	0	1	bacteria	verrucomicrobia	opitutae	opitutales	opitutaceae	opitutus	opitutusspp.
OTU_397	0	0	0	0	0	0	0	1	0	0	1	0	0	0	0	0	1	1	1	0	bacteria	proteobacteria	alphaproteobacteria	rhodobacterales	rhodobacteraceae	rhodovulum	rhodovulumsulfidophilum
OTU_431	0	0	0	0	0	0	0	0	0	2	0	0	1	1	0	0	0	0	1	0	bacteria	bacteroidetes	flavobacteriia	flavobacteriales	flavobacteriaceae	flavobacterium	flavobacteriumspp.
OTU_444	0	0	0	0	0	0	2	0	0	0	0	1	0	1	1	0	0	0	0	0	bacteria	firmicutes	clostridia	clostridiales	lachnospiraceae	dorea	doreaformicigenerans
OTU_476	0	0	0	0	0	0	0	0	3	0	0	0	0	0	0	0	2	0	0	0	bacteria	bacteroidetes	cytophagia	cytophagales	flammeovirgaceae	fulvivirga	fulvivirgasp.
OTU_488	0	2	0	0	0	0	1	0	0	0	0	0	0	1	0	1	0	0	0	0	bacteria	proteobacteria	alphaproteobacteria	sphingomonadales	sphingomonadaceae	sphingopyxis	sphingopyxissp.
OTU_496	0	0	0	0	0	0	0	0	0	1	0	0	0	0	1	1	0	0	1	1	bacteria	proteobacteria	gammaproteobacteria	oceanospirillales	saccharospirillaceae	saccharospirillum	saccharospirillumsp.
OTU_542	0	0	0	0	0	0	0	0	0	0	1	0	0	0	0	1	1	1	1	0	bacteria	proteobacteria	deltaproteobacteria	bdellovibrionales	bacteriovoracaceae	bacteriovorax	bacteriovoraxsp.
OTU_548	0	0	1	0	1	0	2	0	0	1	0	0	0	0	0	0	0	0	0	0	bacteria	firmicutes	clostridia	clostridiales	clostridiaceae	clostridium	clostridiumperfringens
OTU_549	0	1	0	0	0	0	0	0	1	1	0	0	1	0	0	0	1	0	0	0	bacteria	proteobacteria	gammaproteobacteria	oceanospirillales	oceanospirillaceae	profundimonas	profundimonaspiezophila
OTU_555	0	0	0	0	0	0	0	1	0	0	0	1	0	0	0	0	1	2	0	0	bacteria	verrucomicrobia	verrucomicrobiae	verrucomicrobiales	verrucomicrobiaceae	rubritalea	rubritaleaspp.
OTU_562	0	1	0	0	0	0	0	0	0	1	0	0	0	0	0	0	1	0	1	1	bacteria	bacteroidetes	flavobacteriia	flavobacteriales	cryomorphaceae	owenweeksia	owenweeksiaspp.
OTU_598	0	1	0	0	0	0	1	0	0	0	0	0	0	0	1	1	0	0	1	0	bacteria	bacteroidetes	cytophagia	cytophagales	cytophagaceae	ekhidna	ekhidnasp.
OTU_623	0	0	0	0	0	0	0	0	0	0	0	0	0	0	0	0	0	0	0	5	bacteria	actinobacteria	actinobacteria	actinomycetales	nocardioidaceae	nocardioides	nocardioidessp.
OTU_631	0	0	0	1	0	1	1	0	0	0	0	0	0	0	0	0	0	0	1	1	bacteria	proteobacteria	deltaproteobacteria	myxococcales	kofleriaceae	haliangium	haliangiumspp.
OTU_661	1	2	0	0	0	0	0	0	0	0	0	0	0	1	0	1	0	0	0	0	bacteria	proteobacteria	alphaproteobacteria	rhizobiales	brucellaceae	brucella	brucellaspp.
OTU_669	0	0	1	0	0	0	0	0	1	0	0	0	0	0	1	0	1	0	1	0	bacteria	proteobacteria	deltaproteobacteria	bdellovibrionales	bacteriovoracaceae	peredibacter	peredibacterspp.
OTU_688	0	0	0	0	0	0	0	0	1	0	0	0	1	0	1	1	0	1	0	0	bacteria	bacteroidetes	cytophagia	cytophagales	flammeovirgaceae	marivirga	marivirgatractuosa
OTU_702	0	0	0	0	0	0	0	0	0	0	0	0	0	1	0	3	0	1	0	0	bacteria	proteobacteria	gammaproteobacteria	oceanospirillales	oceanospirillaceae	oceanospirillum	oceanospirillumspp.
OTU_711	0	0	0	0	0	0	0	0	0	0	0	0	0	0	0	1	1	1	1	1	bacteria	proteobacteria	alphaproteobacteria	rhodobacterales	rhodobacteraceae	thioclava	thioclavapacifica
OTU_740	0	1	0	0	0	0	0	0	0	1	1	0	1	0	0	0	0	1	0	0	bacteria	proteobacteria	gammaproteobacteria	chromatiales	granulosicoccaceae	granulosicoccus	granulosicoccusspp.
OTU_757	0	0	0	0	0	0	0	0	1	0	0	1	0	0	0	0	0	0	3	0	bacteria	firmicutes	bacilli	bacillales	bacillaceae	bacillus	bacillusweihenstephanensis
OTU_791	0	0	0	0	0	0	0	0	0	0	0	0	0	1	0	0	1	0	2	1	bacteria	proteobacteria	deltaproteobacteria	myxococcales	polyangiaceae	chondromyces	chondromycesspp.
OTU_823	0	0	0	0	0	0	1	1	0	2	0	0	0	0	0	1	0	0	0	0	bacteria	bacteroidetes	bacteroidetes	bacteroidetesorderii.incertaesedis	rhodothermaceae	rhodothermus	rhodothermusspp.
OTU_833	0	0	0	0	0	0	0	0	1	0	0	0	0	0	0	2	0	0	1	1	bacteria	cyanobacteria	cyanobacteria	oscillatoriales	oscillatoriales	limnothrix	limnothrixspp.
OTU_853	0	0	0	1	0	0	2	0	1	0	0	0	1	0	0	0	0	0	0	0	bacteria	bacteroidetes	cytophagia	cytophagales	flammeovirgaceae	marivirga	microscillasericea
OTU_880	1	2	0	0	0	0	0	0	0	0	0	0	0	1	0	0	0	1	0	0	bacteria	proteobacteria	betaproteobacteria	burkholderiales	comamonadaceae	comamonas	comamonaskerstersii
OTU_967	0	0	0	0	0	0	0	0	0	0	0	0	0	1	0	0	1	0	0	3	bacteria	proteobacteria	deltaproteobacteria	syntrophobacterales	syntrophaceae	syntrophus	syntrophusspp.
OTU_1026	0	0	0	0	0	0	0	0	1	0	0	0	1	0	1	1	0	1	0	0	bacteria	proteobacteria	alphaproteobacteria	sphingomonadales	sphingomonadaceae	novosphingobium	novosphingobiumspp.
OTU_1074	0	0	5	0	0	0	0	0	0	0	0	0	0	0	0	0	0	0	0	0	bacteria	actinobacteria	actinobacteria	actinomycetales	nocardioidaceae	nocardioides	nocardioidesmaritimus
OTU_1087	0	0	4	0	0	0	0	0	0	1	0	0	0	0	0	0	0	0	0	0	bacteria	bacteroidetes	sphingobacteriia	sphingobacteriales	saprospiraceae	saprospira	saprospiraspp.
OTU_1182	0	0	0	0	0	0	0	0	0	0	0	0	0	0	0	0	0	0	0	5	bacteria	proteobacteria	alphaproteobacteria	rhodobacterales	rhodobacteraceae	rhodobacter	rhodobactersp.
OTU_1208	0	0	0	0	0	4	0	0	0	1	0	0	0	0	0	0	0	0	0	0	bacteria	nitrospirae	nitrospira	nitrospirales	nitrospiraceae	nitrospira	nitrospiraspp.
OTU_1768	0	0	0	1	0	0	0	0	0	0	0	0	2	0	0	0	1	0	1	0	bacteria	proteobacteria	deltaproteobacteria	desulfovibrionales	desulfovibrionaceae	desulfovibrio	desulfovibriospp.
OTU_1853	0	0	0	1	0	1	0	0	0	0	0	0	0	1	0	0	0	1	0	1	bacteria	proteobacteria	betaproteobacteria	rhodocyclales	rhodocyclaceae	sulfuritalea	sulfuritaleaspp.
OTU_2005	0	0	0	0	1	0	0	3	0	0	0	0	0	0	0	1	0	0	0	0	bacteria	proteobacteria	alphaproteobacteria	rhodobacterales	rhodobacteraceae	roseobacter	roseobacterspp.
OTU_2031	0	0	0	0	5	0	0	0	0	0	0	0	0	0	0	0	0	0	0	0	bacteria	firmicutes	clostridia	clostridiales	eubacteriaceae	eubacterium	eubacteriumrectale
OTU_2083	0	0	0	0	0	0	0	2	0	0	0	0	0	1	1	0	0	0	0	1	bacteria	bacteroidetes	bacteroidia	bacteroidales	porphyromonadaceae	paludibacter	paludibacterspp.
OTU_2161	1	0	0	0	0	0	0	0	0	0	0	0	1	1	0	0	0	2	0	0	bacteria	firmicutes	erysipelotrichia	erysipelotrichales	erysipelotrichaceae	turicibacter	turicibactersp.
OTU_2168	2	0	0	0	0	1	1	0	0	0	0	0	1	0	0	0	0	0	0	0	bacteria	proteobacteria	alphaproteobacteria	rhodobacterales	rhodobacteraceae	thioclava	thioclavapacifica
OTU_2180	0	1	0	0	0	0	0	0	0	0	0	0	1	1	0	0	0	0	0	2	bacteria	proteobacteria	epsilonproteobacteria	campylobacterales	campylobacteraceae	arcobacter	arcobacterspp.
OTU_2212	0	0	0	0	0	0	0	0	0	0	0	1	0	0	0	0	4	0	0	0	bacteria	proteobacteria	epsilonproteobacteria	campylobacterales	campylobacteraceae	arcobacter	arcobacterspp.
OTU_2221	0	0	0	0	1	0	0	0	1	0	1	0	0	0	0	0	1	0	0	1	bacteria	bacteroidetes	bacteroidia	bacteroidales	bacteroidaceae	bacteroides	bacteroidesspp.
OTU_2278	0	0	0	0	0	0	1	0	0	1	0	0	0	0	1	1	0	0	0	1	bacteria	proteobacteria	gammaproteobacteria	oceanospirillales	oceanospirillaceae	marinomonas	marinomonaspontica
OTU_2349	0	0	0	0	0	1	0	0	0	0	0	0	1	0	1	0	0	0	0	2	bacteria	proteobacteria	epsilonproteobacteria	campylobacterales	campylobacteraceae	arcobacter	arcobacteranaerophilus
OTU_2358	0	0	0	0	0	0	1	0	0	0	0	1	2	1	0	0	0	0	0	0	bacteria	proteobacteria	gammaproteobacteria	gammaproteobacteria	gammaproteobacteria	spongiibacter	spongiibactersp.
OTU_2372	0	0	1	0	0	0	0	1	0	1	1	0	0	0	0	0	0	0	0	1	bacteria	proteobacteria	alphaproteobacteria	rhodospirillales	rhodospirillaceae	dongia	dongiaspp.
OTU_2410	0	1	0	0	0	0	0	1	0	0	0	1	2	0	0	0	0	0	0	0	bacteria	proteobacteria	alphaproteobacteria	rhodobacterales	rhodobacteraceae	roseobacter	roseobactersp.
OTU_2444	0	0	0	0	0	0	0	0	0	0	2	0	0	0	3	0	0	0	0	0	bacteria	proteobacteria	gammaproteobacteria	xanthomonadales	xanthomonadaceae	lysobacter	lysobacterspp.
OTU_2455	0	0	0	0	0	4	0	0	0	0	0	0	1	0	0	0	0	0	0	0	bacteria	proteobacteria	gammaproteobacteria	pseudomonadales	moraxellaceae	psychrobacter	psychrobacterfaecalis
OTU_2462	0	0	0	0	0	0	0	1	2	1	0	0	0	0	0	0	0	1	0	0	bacteria	proteobacteria	betaproteobacteria	burkholderiales	burkholderiaceae	cupriavidus	cupriavidusspp.
OTU_2465	0	0	0	0	0	0	0	0	0	1	1	0	0	0	0	0	3	0	0	0	bacteria	proteobacteria	betaproteobacteria	ferrovales	ferrovaceae	ferrovum	ferrovumspp.
OTU_2512	0	0	2	0	0	0	0	1	0	0	0	0	0	0	0	1	1	0	0	0	bacteria	proteobacteria	gammaproteobacteria	alteromonadales	alteromonadaceae	haliea	halieasp.
OTU_2528	0	0	0	0	0	0	1	0	0	0	4	0	0	0	0	0	0	0	0	0	bacteria	firmicutes	erysipelotrichia	erysipelotrichales	erysipelotrichaceae	allobaculum	allobaculumstercoricanis
OTU_2546	0	0	0	1	0	0	1	0	0	2	0	0	0	0	0	1	0	0	0	0	bacteria	proteobacteria	gammaproteobacteria	oceanospirillales	halomonadaceae	cobetia	cobetiamarina
OTU_2573	0	0	0	0	0	0	0	0	0	0	0	2	3	0	0	0	0	0	0	0	bacteria	proteobacteria	alphaproteobacteria	rhodobacterales	rhodobacteraceae	octadecabacter	octadecabacterantarcticus
OTU_2578	0	0	1	0	0	0	0	2	0	0	0	0	0	0	0	0	2	0	0	0	bacteria	cyanobacteria	oscillatoriophycideae	chroococcales	cyanobacteriaceae	cyanobacterium	cyanobacteriumspp.
OTU_2581	0	0	2	0	0	0	1	0	0	1	0	0	0	0	0	0	1	0	0	0	bacteria	cyanobacteria	oscillatoriophycideae	chroococcales	cyanobacteriaceae	cyanobacterium	cyanobacteriumspp.
OTU_2583	0	2	0	0	0	0	0	0	0	0	0	0	0	0	0	2	1	0	0	0	bacteria	bacteroidetes	sphingobacteriia	sphingobacteriales	sphingobacteriaceae	pedobacter	pedobacterduraquae
OTU_2609	0	0	0	0	0	0	0	0	0	0	0	0	3	0	0	0	2	0	0	0	bacteria	bacteroidetes	flavobacteriia	flavobacteriales	flavobacteriaceae	maribacter	maribactersp.
OTU_2625	0	0	0	0	0	0	0	0	0	0	0	0	0	0	0	0	5	0	0	0	bacteria	proteobacteria	betaproteobacteria	burkholderiales	oxalobacteraceae	undibacterium	undibacteriumsp.
OTU_2627	0	5	0	0	0	0	0	0	0	0	0	0	0	0	0	0	0	0	0	0	bacteria	planctomycetes	planctomycetia	planctomycetales	planctomycetaceae	planctomyces	planctomycesspp.
OTU_2630	0	0	0	0	0	0	1	0	0	2	0	0	0	1	0	0	1	0	0	0	bacteria	tenericutes	mollicutes	mycoplasmatales	mycoplasmataceae	mycoplasma	mycoplasmaspp.
OTU_2636	4	0	0	0	0	0	0	0	1	0	0	0	0	0	0	0	0	0	0	0	bacteria	proteobacteria	gammaproteobacteria	alteromonadales	alteromonadaceae	glaciecola	glaciecolaspp.
OTU_2682	0	0	1	2	0	1	0	0	0	0	1	0	0	0	0	0	0	0	0	0	bacteria	proteobacteria	gammaproteobacteria	alteromonadales	idiomarinaceae	idiomarina	idiomarinaspp.
OTU_2717	0	0	0	1	0	4	0	0	0	0	0	0	0	0	0	0	0	0	0	0	bacteria	bacteroidetes	cytophagia	cytophagales	flammeovirgaceae	marivirga	microscillasericea
OTU_2725	0	0	0	0	0	0	0	0	0	0	0	0	0	0	0	2	0	0	0	3	bacteria	proteobacteria	gammaproteobacteria	alteromonadales	pseudoalteromonadaceae	pseudoalteromonas	pseudoalteromonassp.
OTU_2734	0	0	0	0	0	0	0	0	0	0	0	0	0	0	5	0	0	0	0	0	bacteria	bacteroidetes	cytophagia	cytophagales	cytophagaceae	microscilla	microscillasp.
OTU_2736	0	0	0	0	0	3	1	1	0	0	0	0	0	0	0	0	0	0	0	0	bacteria	cyanobacteria	oscillatoriophycideae	chroococcales	microcystaceae	microcystis	microcystisspp.
OTU_2738	5	0	0	0	0	0	0	0	0	0	0	0	0	0	0	0	0	0	0	0	bacteria	proteobacteria	alphaproteobacteria	sphingomonadales	sphingomonadaceae	sphingomonas	sphingomonasspp.
OTU_2764	0	0	0	0	5	0	0	0	0	0	0	0	0	0	0	0	0	0	0	0	bacteria	fusobacteria	fusobacteriia	fusobacteriales	fusobacteriaceae	fusobacterium	fusobacteriummortiferum
OTU_2775	0	0	0	0	0	0	1	0	0	0	0	0	0	0	0	1	1	0	0	2	bacteria	proteobacteria	gammaproteobacteria	alteromonadales	colwelliaceae	colwellia	colwelliaspp.
OTU_2789	0	0	0	0	0	5	0	0	0	0	0	0	0	0	0	0	0	0	0	0	bacteria	cyanobacteria	oscillatoriophycideae	oscillatoriales	oscillatoriaceae	phormidium	phormidiumlaetevirens
OTU_2831	0	0	0	0	1	2	1	0	0	0	0	1	0	0	0	0	0	0	0	0	bacteria	proteobacteria	alphaproteobacteria	rhizobiales	phyllobacteriaceae	aquamicrobium	aquamicrobiumahrensii
OTU_2880	0	0	1	0	0	0	0	0	0	1	0	0	1	0	0	0	2	0	0	0	bacteria	proteobacteria	epsilonproteobacteria	campylobacterales	campylobacteraceae	arcobacter	arcobactersp.
OTU_2918	0	0	0	0	0	0	0	0	0	0	1	1	0	0	0	0	2	1	0	0	bacteria	proteobacteria	alphaproteobacteria	rhodobacterales	rhodobacteraceae	roseobacter	roseobactersp.
OTU_2926	0	0	0	1	0	0	0	0	0	2	0	0	0	0	0	1	0	1	0	0	bacteria	proteobacteria	epsilonproteobacteria	campylobacterales	campylobacteraceae	arcobacter	arcobacterspp.
OTU_2943	0	0	1	0	0	0	1	0	0	3	0	0	0	0	0	0	0	0	0	0	bacteria	proteobacteria	alphaproteobacteria	rhodobacterales	rhodobacteraceae	roseobacter	roseobacterspp.
OTU_2973	0	5	0	0	0	0	0	0	0	0	0	0	0	0	0	0	0	0	0	0	bacteria	proteobacteria	gammaproteobacteria	vibrionales	vibrionaceae	vibrio	vibriosp.
OTU_2974	0	0	0	0	0	0	0	0	0	0	0	1	3	0	1	0	0	0	0	0	bacteria	proteobacteria	gammaproteobacteria	alteromonadales	colwelliaceae	colwellia	colwelliasp.
OTU_2999	0	0	0	0	0	0	0	0	0	0	0	0	2	1	2	0	0	0	0	0	bacteria	proteobacteria	gammaproteobacteria	alteromonadales	colwelliaceae	colwellia	colwelliasp.
OTU_3003	0	0	0	0	0	0	0	0	0	0	0	3	1	0	0	0	0	0	1	0	bacteria	proteobacteria	alphaproteobacteria	rhodobacterales	rhodobacteraceae	thalassobius	thalassobiussp.
OTU_3021	0	0	1	0	0	0	0	0	1	0	1	0	0	0	0	1	0	0	0	1	bacteria	proteobacteria	alphaproteobacteria	rhodospirillales	rhodospirillaceae	skermanella	skermanellasp.
OTU_3026	0	0	0	2	0	0	0	0	0	3	0	0	0	0	0	0	0	0	0	0	bacteria	proteobacteria	gammaproteobacteria	oceanospirillales	halomonadaceae	cobetia	cobetiamarina
OTU_3034	0	1	0	0	0	0	0	0	0	0	0	0	0	0	4	0	0	0	0	0	bacteria	proteobacteria	betaproteobacteria	rhodocyclales	rhodocyclaceae	methyloversatilis	methyloversatilisspp.
OTU_3083	0	1	0	0	0	0	0	0	0	0	0	4	0	0	0	0	0	0	0	0	bacteria	proteobacteria	deltaproteobacteria	bdellovibrionales	bacteriovoracaceae	peredibacter	peredibacterspp.
OTU_3107	0	0	0	0	0	0	1	0	1	0	1	0	0	0	1	0	0	0	0	1	bacteria	proteobacteria	alphaproteobacteria	rhodobacterales	hyphomonadaceae	hyphomonas	hyphomonassp.
OTU_3126	0	0	0	0	0	0	0	0	0	1	0	0	0	0	1	0	0	1	0	2	bacteria	proteobacteria	gammaproteobacteria	vibrionales	vibrionaceae	vibrio	vibriosp.
OTU_3130	0	0	0	0	0	0	0	1	1	0	0	0	0	0	1	2	0	0	0	0	bacteria	proteobacteria	gammaproteobacteria	alteromonadales	alteromonadaceae	haliea	halieasp.
OTU_3212	0	1	0	1	0	0	0	0	0	2	0	0	0	0	0	0	0	0	0	1	bacteria	proteobacteria	gammaproteobacteria	alteromonadales	psychromonadaceae	psychromonas	psychromonasspp.
OTU_3232	0	0	1	0	0	1	1	0	0	0	0	0	0	0	0	0	2	0	0	0	bacteria	proteobacteria	gammaproteobacteria	chromatiales	ectothiorhodospiraceae	thiohalomonas	thiohalomonasdenitrificans
OTU_3234	0	1	0	0	0	0	0	0	0	1	0	0	0	2	0	0	0	0	0	1	bacteria	proteobacteria	gammaproteobacteria	vibrionales	vibrionaceae	vibrio	vibriospp.
OTU_3247	0	0	0	0	0	0	0	0	0	0	1	1	0	0	0	2	0	0	0	1	bacteria	proteobacteria	gammaproteobacteria	alteromonadales	alteromonadaceae	haliea	halieasp.
OTU_3254	0	0	0	0	3	0	0	0	0	0	0	0	0	0	0	2	0	0	0	0	bacteria	bacteroidetes	flavobacteriia	flavobacteriales	flavobacteriaceae	flaviramulus	flaviramulussp.
OTU_3296	0	0	0	0	0	1	1	0	0	0	0	0	0	0	0	0	0	0	0	3	bacteria	proteobacteria	gammaproteobacteria	vibrionales	vibrionaceae	vibrio	vibriotasmaniensis
OTU_3324	0	0	0	0	1	0	0	0	0	0	1	0	0	0	0	2	1	0	0	0	bacteria	proteobacteria	alphaproteobacteria	sphingomonadales	sphingomonadaceae	kaistobacter	kaistobacterspp.
OTU_3436	0	0	0	0	0	1	0	1	2	0	0	0	0	0	0	0	0	1	0	0	bacteria	proteobacteria	betaproteobacteria	hydrogenophilales	hydrogenophilaceae	thiobacillus	thiobacillusspp.
OTU_3495	0	0	0	0	0	0	0	0	0	0	0	0	0	0	5	0	0	0	0	0	bacteria	proteobacteria	gammaproteobacteria	oceanospirillales	alcanivoracaceae	marinicella	marinicellasp.
OTU_3528	0	0	0	0	0	0	0	0	0	1	1	0	0	0	0	3	0	0	0	0	bacteria	proteobacteria	alphaproteobacteria	rhizobiales	phyllobacteriaceae	mesorhizobium	mesorhizobiumspp.
OTU_3594	4	0	0	0	0	1	0	0	0	0	0	0	0	0	0	0	0	0	0	0	bacteria	proteobacteria	gammaproteobacteria	alteromonadales	colwelliaceae	thalassomonas	thalassomonassp.
OTU_3622	2	0	0	0	0	2	0	0	0	1	0	0	0	0	0	0	0	0	0	0	bacteria	bacteroidetes	cytophagia	cytophagales	cytophagaceae	hymenobacter	hymenobactersp.
OTU_3680	0	0	3	0	0	0	0	0	1	0	0	0	0	0	0	1	0	0	0	0	bacteria	proteobacteria	alphaproteobacteria	rhodobacterales	rhodobacteraceae	roseobacter	roseobacterspp.
OTU_3782	1	0	0	0	0	0	1	0	0	1	0	1	0	1	0	0	0	0	0	0	bacteria	bacteroidetes	bacteroidia	bacteroidales	porphyromonadaceae	paludibacter	paludibacterspp.
OTU_152	0	1	0	0	0	0	0	0	0	0	0	1	0	0	0	0	0	1	0	1	bacteria	actinobacteria	actinobacteria	actinomycetales	corynebacteriaceae	corynebacterium	corynebacteriumsp.
OTU_305	0	4	0	0	0	0	0	0	0	0	0	0	0	0	0	0	0	0	0	0	bacteria	proteobacteria	alphaproteobacteria	rhodobacterales	hyphomonadaceae	litorimonas	robiginitomaculumsp.
OTU_311	0	0	0	0	0	0	0	0	1	0	1	0	0	0	0	0	0	0	2	0	bacteria	proteobacteria	alphaproteobacteria	rickettsiales	rickettsiaceae	rickettsia	rickettsiaspp.
OTU_361	0	1	0	0	0	0	0	0	1	1	0	1	0	0	0	0	0	0	0	0	bacteria	proteobacteria	deltaproteobacteria	desulfuromonadales	pelobacteraceae	pelobacter	pelobacterspp.
OTU_394	0	0	0	0	0	0	0	0	0	0	0	0	0	0	2	1	0	1	0	0	bacteria	proteobacteria	gammaproteobacteria	vibrionales	vibrionaceae	salinivibrio	salinivibriosp.
OTU_400	0	0	1	0	0	0	0	0	0	0	0	0	1	0	0	0	2	0	0	0	bacteria	bacteroidetes	flavobacteriia	flavobacteriales	cryomorphaceae	fluviicola	fluviicolaspp.
OTU_421	0	0	0	0	0	0	0	0	0	0	1	1	0	0	0	0	2	0	0	0	bacteria	firmicutes	clostridia	clostridiales	lachnospiraceae	roseburia	roseburiaspp.
OTU_422	0	1	0	0	0	0	1	1	0	0	1	0	0	0	0	0	0	0	0	0	bacteria	proteobacteria	deltaproteobacteria	desulfovibrionales	desulfonatronumaceae	desulfonatronum	desulfonatronumcooperativum
OTU_439	1	0	0	0	0	0	1	0	0	0	0	0	1	0	0	1	0	0	0	0	bacteria	bacteroidetes	bacteroidia	bacteroidales	bacteroidaceae	bacteroides	bacteroidesspp.
OTU_470	0	0	0	0	0	0	0	1	0	0	0	0	0	0	0	0	1	0	2	0	bacteria	bacteroidetes	cytophagia	cytophagales	flammeovirgaceae	flexithrix	flexithrixdorotheae
OTU_514	0	0	0	0	0	0	0	0	1	1	1	0	0	0	1	0	0	0	0	0	bacteria	actinobacteria	actinobacteria	coriobacteriales	coriobacteriaceae	eggerthella	eggerthellasp.
OTU_561	1	0	0	0	0	0	0	0	0	0	0	0	0	0	0	1	1	0	0	1	bacteria	proteobacteria	alphaproteobacteria	rhodobacterales	rhodobacteraceae	rhodobacter	rhodobactersp.
OTU_578	0	0	0	0	0	0	0	1	0	0	0	0	0	0	0	2	0	1	0	0	bacteria	verrucomicrobia	verrucomicrobiae	verrucomicrobiales	verrucomicrobiaceae	haloferula	haloferulaharenae
OTU_584	0	0	1	0	0	0	0	0	0	0	1	0	0	0	0	0	0	1	1	0	bacteria	proteobacteria	deltaproteobacteria	desulfuromonadales	pelobacteraceae	pelobacter	pelobacterspp.
OTU_591	0	0	0	0	1	0	0	0	1	1	0	0	0	0	0	0	0	1	0	0	bacteria	bacteroidetes	bacteroidia	bacteroidales	porphyromonadaceae	barnesiella	barnesiellaspp.
OTU_595	0	0	0	0	0	0	0	0	0	0	2	0	1	0	0	0	0	1	0	0	bacteria	bacteroidetes	bacteroidia	bacteroidales	porphyromonadaceae	parabacteroides	parabacteroidesdistasonis
OTU_604	0	0	0	0	0	0	2	1	0	0	0	0	0	0	0	0	1	0	0	0	bacteria	bacteroidetes	cytophagia	cytophagales	cytophagaceae	ekhidna	ekhidnasp.
OTU_611	0	0	0	0	1	0	0	0	1	0	0	0	0	0	1	0	0	0	1	0	bacteria	firmicutes	clostridia	clostridiales	clostridiales	epulopiscium	epulopisciumspp.
OTU_624	0	0	0	0	0	0	1	0	0	0	0	0	0	0	0	2	0	0	1	0	bacteria	proteobacteria	gammaproteobacteria	pseudomonadales	pseudomonadaceae	pseudomonas	pseudomonasluteola
OTU_627	0	0	0	0	0	0	0	1	0	1	0	0	1	0	0	0	0	0	1	0	bacteria	proteobacteria	alphaproteobacteria	rhodospirillales	acetobacteraceae	roseomonas	roseomonasspp.
OTU_656	0	0	0	0	0	0	0	0	0	1	0	0	0	0	0	1	0	0	1	1	bacteria	proteobacteria	gammaproteobacteria	thiotrichales	thiotrichaceae	cocleimonas	cocleimonasspp.
OTU_676	0	0	1	0	0	0	0	0	0	0	0	0	0	1	0	1	1	0	0	0	bacteria	proteobacteria	alphaproteobacteria	caulobacterales	caulobacteraceae	caulobacter	caulobacterspp.
OTU_708	0	0	0	0	0	0	1	1	0	0	1	0	0	0	0	0	0	0	1	0	bacteria	proteobacteria	gammaproteobacteria	oceanospirillales	alcanivoracaceae	alcanivorax	alcanivoraxsp.
OTU_720	0	0	0	0	0	0	1	0	0	1	0	1	0	0	0	0	1	0	0	0	bacteria	bacteroidetes	flavobacteriia	flavobacteriales	flavobacteriaceae	aquimarina	aquimarinasp.
OTU_730	0	0	0	0	0	0	0	0	1	0	0	0	0	0	1	0	1	0	0	1	bacteria	proteobacteria	alphaproteobacteria	rhizobiales	phyllobacteriaceae	thermovum	thermovumcomposti
OTU_748	0	0	0	0	3	0	0	0	0	0	0	0	0	0	0	1	0	0	0	0	bacteria	firmicutes	clostridia	clostridiales	lachnospiraceae	blautia	ruminococcustorques
OTU_756	0	0	0	0	0	0	0	0	1	1	0	0	1	0	0	0	0	0	0	1	bacteria	proteobacteria	deltaproteobacteria	bdellovibrionales	bacteriovoracaceae	bacteriovorax	bacteriovoraxsp.
OTU_759	1	0	0	0	0	0	0	0	0	0	0	0	0	0	0	1	0	1	0	1	bacteria	proteobacteria	alphaproteobacteria	sphingomonadales	sphingomonadaceae	sphingopyxis	sphingopyxissp.
OTU_777	0	0	0	0	0	0	1	0	1	0	1	0	0	1	0	0	0	0	0	0	bacteria	proteobacteria	alphaproteobacteria	rhizobiales	hyphomicrobiaceae	hyphomicrobium	hyphomicrobiumsp.
OTU_783	0	1	0	0	0	0	0	0	0	0	0	0	0	0	1	0	0	0	2	0	bacteria	proteobacteria	gammaproteobacteria	methylococcales	methylococcaceae	methylomicrobium	methylomicrobiumspp.
OTU_794	0	0	0	0	0	0	0	1	0	0	0	1	0	1	0	0	0	0	0	1	bacteria	proteobacteria	epsilonproteobacteria	campylobacterales	campylobacteraceae	sulfurospirillum	sulfurospirillumsp.
OTU_800	0	1	0	0	0	0	1	0	1	0	0	0	0	0	0	1	0	0	0	0	bacteria	proteobacteria	gammaproteobacteria	pasteurellales	pasteurellaceae	haemophilus	haemophilusparainfluenzae
OTU_810	0	0	0	0	0	0	0	0	0	0	0	0	1	1	0	0	0	1	1	0	bacteria	proteobacteria	alphaproteobacteria	sphingomonadales	sphingomonadaceae	sphingomonas	sphingomonasspp.
OTU_844	0	1	1	0	0	0	0	0	0	0	0	0	0	0	0	0	1	0	0	1	bacteria	proteobacteria	alphaproteobacteria	rhodobacterales	rhodobacteraceae	loktanella	loktanellasalsilacus
OTU_848	0	0	0	0	2	0	0	0	1	0	0	0	0	0	0	0	0	0	1	0	bacteria	proteobacteria	deltaproteobacteria	myxococcales	nannocystaceae	plesiocystis	plesiocystispacifica
OTU_858	0	0	0	0	0	0	0	0	0	0	0	0	1	0	0	1	0	1	1	0	bacteria	proteobacteria	alphaproteobacteria	sphingomonadales	sphingomonadaceae	sphingopyxis	sphingopyxissp.
OTU_866	0	0	0	0	0	0	0	0	0	0	0	0	0	0	1	0	1	0	0	2	bacteria	proteobacteria	gammaproteobacteria	alteromonadales	alteromonadaceae	aliiglaciecola	glaciecolalipolytica
OTU_875	1	0	0	0	0	0	2	0	0	0	0	0	0	0	0	0	0	1	0	0	bacteria	proteobacteria	gammaproteobacteria	thiotrichales	piscirickettsiaceae	methylophaga	methylophagaspp.
OTU_914	0	1	0	0	0	0	0	0	0	0	0	1	0	0	0	0	0	0	2	0	bacteria	proteobacteria	gammaproteobacteria	alteromonadales	alteromonadales	maricurvus	maricurvussp.
OTU_915	0	0	0	0	0	0	0	0	0	0	0	1	0	0	0	1	2	0	0	0	bacteria	proteobacteria	deltaproteobacteria	bdellovibrionales	bdellovibrionaceae	bdellovibrio	bdellovibriobacteriovorus
OTU_941	0	0	0	0	0	0	1	1	0	0	0	0	0	0	0	0	2	0	0	0	bacteria	proteobacteria	gammaproteobacteria	aeromonadales	aeromonadaceae	oceanisphaera	oceanisphaerasp.
OTU_942	0	0	0	0	0	0	0	0	0	1	0	0	0	1	0	0	1	1	0	0	bacteria	firmicutes	clostridia	clostridiales	ruminococcaceae	subdoligranulum	subdoligranulumspp.
OTU_973	0	0	0	0	0	0	2	0	0	0	0	0	1	0	0	0	0	0	0	1	bacteria	proteobacteria	deltaproteobacteria	desulfobacterales	desulfobulbaceae	desulfobulbus	desulfobulbusspp.
OTU_994	0	0	0	0	0	0	1	0	0	0	0	0	0	1	0	0	1	0	1	0	bacteria	acidobacteria	acidobacteriia	acidobacteriales	acidobacteriaceae	acidobacterium	acidobacteriumspp.
OTU_1001	0	0	0	0	0	0	0	0	1	0	0	0	0	1	1	0	0	0	0	1	bacteria	proteobacteria	alphaproteobacteria	rhizobiales	bartonellaceae	bartonella	bartonellasp.
OTU_1166	0	0	0	0	0	1	1	0	0	1	0	0	0	0	0	0	0	0	1	0	bacteria	proteobacteria	gammaproteobacteria	alteromonadales	alteromonadaceae	saccharophagus	saccharophagusdegradans
OTU_1259	0	0	0	0	0	0	0	0	0	0	0	0	0	0	0	0	0	0	0	4	bacteria	firmicutes	clostridia	clostridiales	clostridialesfamilyxi.incertaesedis	tissierella	tissierellapraeacuta
OTU_1345	0	0	0	0	1	0	0	0	0	0	0	0	0	1	1	0	0	1	0	0	bacteria	proteobacteria	alphaproteobacteria	sphingomonadales	sphingomonadaceae	sphingomonas	sphingomonassp.
OTU_1813	0	0	0	0	2	0	1	0	0	0	1	0	0	0	0	0	0	0	0	0	bacteria	proteobacteria	betaproteobacteria	burkholderiales	oxalobacteraceae	candidatuszinderia	candidatuszinderiainsecticola
OTU_1883	0	0	0	4	0	0	0	0	0	0	0	0	0	0	0	0	0	0	0	0	bacteria	bacteroidetes	flavobacteriia	flavobacteriales	flavobacteriaceae	aquimarina	aquimarinaagarilytica
OTU_1912	0	0	0	0	0	0	1	0	1	0	0	0	0	0	0	0	0	0	2	0	bacteria	tenericutes	mollicutes	mycoplasmatales	mycoplasmataceae	mycoplasma	mycoplasmazalophi
OTU_1970	0	0	0	1	0	0	0	0	0	1	0	0	0	0	0	0	0	0	1	1	bacteria	proteobacteria	gammaproteobacteria	xanthomonadales	xanthomonadaceae	dyella	dyellajaponica
OTU_1971	1	0	0	0	0	0	1	0	0	1	0	0	0	0	0	0	0	1	0	0	bacteria	proteobacteria	gammaproteobacteria	oceanospirillales	halomonadaceae	halomonas	halomonasspp.
OTU_1972	0	0	0	0	0	0	0	0	0	0	1	1	0	0	0	1	0	1	0	0	bacteria	proteobacteria	betaproteobacteria	burkholderiales	burkholderiaceae	ralstonia	ralstoniaspp.
OTU_1994	0	0	0	0	0	0	0	0	1	1	1	0	0	0	0	1	0	0	0	0	bacteria	proteobacteria	epsilonproteobacteria	campylobacterales	campylobacteraceae	arcobacter	arcobacterspp.
OTU_2044	0	0	0	0	1	0	0	0	0	0	0	0	0	0	0	0	2	0	0	1	bacteria	actinobacteria	actinobacteria	actinomycetales	microbacteriaceae	agromyces	agromycesterreus
OTU_2064	0	0	0	0	0	0	0	0	1	0	0	0	0	0	0	0	0	0	0	3	bacteria	actinobacteria	actinobacteria	actinomycetales	nocardioidaceae	nocardioides	nocardioidessp.
OTU_2127	0	0	0	0	0	0	0	3	0	0	0	0	1	0	0	0	0	0	0	0	bacteria	actinobacteria	actinobacteria	actinomycetales	pseudonocardiaceae	pseudonocardia	pseudonocardiasp.
OTU_2159	0	0	0	0	0	0	0	0	0	1	0	0	0	0	0	2	0	1	0	0	bacteria	proteobacteria	gammaproteobacteria	thiotrichales	thiotrichaceae	achromatium	achromatiumoxaliferum
OTU_2160	0	1	0	1	0	0	0	0	0	0	0	0	0	0	0	0	2	0	0	0	bacteria	proteobacteria	alphaproteobacteria	rickettsiales	rickettsiaceae	orientia	orientiachuto
OTU_2199	0	0	1	0	0	2	0	0	0	0	0	0	1	0	0	0	0	0	0	0	bacteria	proteobacteria	gammaproteobacteria	alteromonadales	alteromonadales	eionea	eioneasp.
OTU_2299	0	0	0	0	0	0	0	0	0	1	0	0	0	2	1	0	0	0	0	0	bacteria	proteobacteria	epsilonproteobacteria	campylobacterales	campylobacteraceae	arcobacter	arcobacterspp.
OTU_2362	0	0	0	0	0	0	1	0	0	0	0	0	0	0	0	0	2	1	0	0	bacteria	actinobacteria	actinobacteria	bifidobacteriales	bifidobacteriaceae	bifidobacterium	bifidobacteriumlongum
OTU_2368	0	0	1	1	0	0	0	0	0	0	0	0	0	0	0	0	0	2	0	0	bacteria	proteobacteria	gammaproteobacteria	xanthomonadales	xanthomonadaceae	stenotrophomonas	stenotrophomonasmaltophilia
OTU_2378	0	0	0	0	0	0	0	0	0	4	0	0	0	0	0	0	0	0	0	0	bacteria	proteobacteria	gammaproteobacteria	chromatiales	granulosicoccaceae	granulosicoccus	granulosicoccussp.
OTU_2414	0	0	0	0	0	0	0	0	0	0	1	0	1	0	0	0	0	1	1	0	bacteria	proteobacteria	gammaproteobacteria	oceanospirillales	oceanospirillaceae	pseudospirillum	pseudospirillumspp.
OTU_2476	1	0	0	0	0	0	1	0	0	1	1	0	0	0	0	0	0	0	0	0	bacteria	proteobacteria	gammaproteobacteria	xanthomonadales	sinobacteraceae	steroidobacter	steroidobacterspp.
OTU_2498	0	0	1	1	0	0	0	1	0	0	0	0	0	1	0	0	0	0	0	0	bacteria	proteobacteria	alphaproteobacteria	rhodobacterales	rhodobacteraceae	octadecabacter	octadecabacterantarcticus
OTU_2529	0	0	0	0	0	0	0	0	0	0	0	0	0	3	0	0	1	0	0	0	bacteria	proteobacteria	epsilonproteobacteria	campylobacterales	campylobacteraceae	arcobacter	arcobacterspp.
OTU_2558	3	0	0	0	0	0	0	0	0	1	0	0	0	0	0	0	0	0	0	0	bacteria	proteobacteria	gammaproteobacteria	alteromonadales	colwelliaceae	colwellia	colwelliamaris
OTU_2577	0	0	0	1	0	1	0	0	0	1	0	0	0	0	0	1	0	0	0	0	bacteria	proteobacteria	gammaproteobacteria	alteromonadales	alteromonadaceae	marinobacter	marinobactersp.
OTU_2584	0	0	1	0	0	0	0	0	1	0	1	0	0	0	0	1	0	0	0	0	bacteria	bacteroidetes	bacteroidia	bacteroidales	bacteroidaceae	bacteroides	bacteroidesacidifaciens
OTU_2604	0	0	2	0	0	1	0	0	0	0	0	0	0	0	0	0	0	0	0	1	bacteria	proteobacteria	gammaproteobacteria	alteromonadales	alteromonadales	eionea	eioneasp.
OTU_2607	0	0	0	0	0	0	0	0	1	0	2	1	0	0	0	0	0	0	0	0	bacteria	bacteroidetes	sphingobacteriia	sphingobacteriales	chitinophagaceae	chitinophaga	chitinophagapinensis
OTU_2610	0	0	0	0	0	0	0	0	0	0	0	0	0	1	0	0	1	0	0	2	bacteria	firmicutes	clostridia	clostridiales	ruminococcaceae	ruminococcus	ruminococcusflavefaciens
OTU_2647	0	0	0	0	0	0	0	0	0	0	0	0	0	0	0	0	0	0	0	4	bacteria	proteobacteria	gammaproteobacteria	pseudomonadales	pseudomonadaceae	pseudomonas	pseudomonasspp.
OTU_2650	0	0	0	0	0	0	2	0	0	0	0	0	1	0	0	1	0	0	0	0	bacteria	proteobacteria	gammaproteobacteria	alteromonadales	alteromonadaceae	agarivorans	agarivoranssp.
OTU_2670	0	0	0	0	0	2	2	0	0	0	0	0	0	0	0	0	0	0	0	0	bacteria	proteobacteria	gammaproteobacteria	alteromonadales	colwelliaceae	colwellia	colwelliasp.
OTU_2674	0	1	0	0	0	0	0	0	0	2	0	0	1	0	0	0	0	0	0	0	bacteria	proteobacteria	gammaproteobacteria	alteromonadales	colwelliaceae	colwellia	colwelliasp.
OTU_2691	0	0	0	0	0	1	0	0	0	0	0	0	1	0	1	0	0	0	1	0	bacteria	proteobacteria	gammaproteobacteria	vibrionales	vibrionaceae	vibrio	vibriosp.
OTU_2745	0	0	0	0	0	0	0	0	0	0	0	1	1	0	0	1	0	0	1	0	bacteria	proteobacteria	alphaproteobacteria	rhodobacterales	hyphomonadaceae	robiginitomaculum	robiginitomaculumantarcticum
OTU_2777	0	1	0	0	0	0	0	0	0	0	0	0	0	1	2	0	0	0	0	0	bacteria	proteobacteria	gammaproteobacteria	pseudomonadales	pseudomonadaceae	pseudomonas	pseudomonasfluorescens
OTU_2785	0	0	0	0	0	0	0	4	0	0	0	0	0	0	0	0	0	0	0	0	bacteria	proteobacteria	gammaproteobacteria	pseudomonadales	pseudomonadaceae	pseudomonas	pseudomonassp.
OTU_2805	0	0	2	1	0	0	0	1	0	0	0	0	0	0	0	0	0	0	0	0	bacteria	proteobacteria	alphaproteobacteria	rhodobacterales	hyphomonadaceae	hellea	helleabalneolensis
OTU_2838	0	1	1	0	0	0	0	0	0	1	0	0	0	1	0	0	0	0	0	0	bacteria	bacteroidetes	bacteroidia	bacteroidales	rikenellaceae	alistipes	alistipesspp.
OTU_2844	0	0	0	0	3	0	0	0	0	0	0	0	0	0	0	1	0	0	0	0	bacteria	proteobacteria	alphaproteobacteria	rhodobacterales	rhodobacteraceae	roseobacter	roseobactersp.
OTU_2849	0	0	0	0	0	1	0	0	0	1	0	0	0	0	2	0	0	0	0	0	bacteria	proteobacteria	gammaproteobacteria	oceanospirillales	oceanospirillaceae	oceaniserpentilla	oceaniserpentillaspp.
OTU_2861	0	0	0	0	0	0	0	0	0	0	4	0	0	0	0	0	0	0	0	0	bacteria	proteobacteria	alphaproteobacteria	caulobacterales	caulobacteraceae	brevundimonas	brevundimonasintermedia
OTU_2866	0	0	1	0	0	0	0	0	0	0	0	1	0	1	0	0	0	0	0	1	bacteria	proteobacteria	gammaproteobacteria	alteromonadales	colwelliaceae	thalassomonas	thalassomonassp.
OTU_2883	0	0	0	1	0	0	0	0	0	0	0	0	1	0	0	1	0	0	0	1	bacteria	proteobacteria	betaproteobacteria	burkholderiales	burkholderiaceae	ralstonia	ralstoniaspp.
OTU_2885	0	0	0	1	0	1	0	2	0	0	0	0	0	0	0	0	0	0	0	0	bacteria	proteobacteria	gammaproteobacteria	alteromonadales	alteromonadaceae	glaciecola	glaciecolasp.
OTU_2886	0	1	2	0	0	0	1	0	0	0	0	0	0	0	0	0	0	0	0	0	bacteria	proteobacteria	gammaproteobacteria	alteromonadales	colwelliaceae	colwellia	colwelliasp.
OTU_2908	0	0	0	0	0	0	0	0	0	0	0	0	0	4	0	0	0	0	0	0	bacteria	nitrospirae	nitrospira	nitrospirales	nitrospiraceae	nitrospira	nitrospirasp.
OTU_2915	0	0	0	0	0	0	0	0	0	0	0	0	0	0	0	0	0	0	4	0	bacteria	proteobacteria	gammaproteobacteria	vibrionales	vibrionaceae	vibrio	vibriospp.
OTU_2951	0	0	0	0	0	0	0	0	0	0	0	0	0	0	0	0	0	0	0	4	bacteria	actinobacteria	actinobacteria	actinomycetales	pseudonocardiaceae	saccharopolyspora	saccharopolysporarectivirgula
OTU_2977	0	0	0	0	0	0	0	4	0	0	0	0	0	0	0	0	0	0	0	0	bacteria	proteobacteria	alphaproteobacteria	sphingomonadales	sphingomonadaceae	novosphingobium	novosphingobiumstygium
OTU_2985	0	0	0	0	0	0	0	0	0	0	0	4	0	0	0	0	0	0	0	0	bacteria	chlamydiae	chlamydiia	chlamydiales	parachlamydiaceae	candidatusmetachlamydia	candidatusmetachlamydialacustris
OTU_2989	0	0	0	0	0	0	0	0	0	0	0	0	0	0	0	0	0	0	0	4	bacteria	proteobacteria	alphaproteobacteria	sphingomonadales	sphingomonadaceae	sphingopyxis	sphingopyxisspp.
OTU_3019	0	0	0	0	0	0	3	0	0	0	0	0	0	1	0	0	0	0	0	0	bacteria	proteobacteria	betaproteobacteria	burkholderiales	comamonadaceae	acidovorax	acidovoraxspp.
OTU_3036	0	0	1	0	0	0	0	0	0	0	0	0	0	1	0	0	2	0	0	0	bacteria	proteobacteria	gammaproteobacteria	alteromonadales	pseudoalteromonadaceae	pseudoalteromonas	pseudoalteromonasruthenica
OTU_3050	0	0	0	0	0	3	0	0	0	0	0	0	0	0	0	0	0	0	0	1	bacteria	planctomycetes	phycisphaerae	phycisphaerales	phycisphaeraceae	algisphaera	algisphaeraagarilytica
OTU_3051	0	0	0	1	0	0	1	0	0	0	0	0	0	0	1	0	1	0	0	0	bacteria	proteobacteria	gammaproteobacteria	alteromonadales	pseudoalteromonadaceae	pseudoalteromonas	pseudoalteromonasruthenica
OTU_3075	0	0	0	0	0	0	1	0	0	0	0	0	1	0	0	0	1	0	0	1	bacteria	proteobacteria	gammaproteobacteria	alteromonadales	colwelliaceae	colwellia	colwelliasp.
OTU_3091	0	0	1	0	0	0	0	1	0	0	0	0	1	0	0	0	1	0	0	0	bacteria	proteobacteria	gammaproteobacteria	oceanospirillales	oleiphilaceae	oleiphilus	oleiphilusmessinensis
OTU_3099	0	0	0	0	0	0	0	3	1	0	0	0	0	0	0	0	0	0	0	0	bacteria	proteobacteria	gammaproteobacteria	alteromonadales	colwelliaceae	thalassomonas	thalassomonassp.
OTU_3104	0	0	0	0	0	0	0	0	0	0	1	0	0	0	1	0	1	1	0	0	bacteria	firmicutes	bacilli	lactobacillales	lactobacillaceae	lactobacillus	lactobacillusreuteri
OTU_3109	0	1	0	0	0	0	0	0	0	0	0	0	0	0	0	3	0	0	0	0	bacteria	proteobacteria	gammaproteobacteria	vibrionales	vibrionaceae	vibrio	vibriolentus
OTU_3113	0	0	0	0	0	3	1	0	0	0	0	0	0	0	0	0	0	0	0	0	bacteria	proteobacteria	alphaproteobacteria	rhodobacterales	rhodobacteraceae	paracoccus	paracoccusmarcusii
OTU_3116	0	0	1	0	0	0	1	0	0	0	0	0	0	0	0	0	0	0	1	1	bacteria	firmicutes	clostridia	clostridiales	ruminococcaceae	ruminococcus	ruminococcusflavefaciens
OTU_3138	0	0	0	0	0	0	3	0	0	0	0	0	0	0	0	0	0	0	1	0	bacteria	proteobacteria	gammaproteobacteria	thiotrichales	thiotrichaceae	beggiatoa	beggiatoaspp.
OTU_3139	0	0	4	0	0	0	0	0	0	0	0	0	0	0	0	0	0	0	0	0	bacteria	bacteroidetes	cytophagia	cytophagales	cytophagaceae	cytophaga	cytophagahutchinsonii
OTU_3140	0	0	0	4	0	0	0	0	0	0	0	0	0	0	0	0	0	0	0	0	bacteria	firmicutes	clostridia	clostridiales	peptococcaceae	pelotomaculum	pelotomaculumspp.
OTU_3152	0	0	0	4	0	0	0	0	0	0	0	0	0	0	0	0	0	0	0	0	bacteria	proteobacteria	gammaproteobacteria	alteromonadales	alteromonadaceae	marinobacter	marinobactersp.
OTU_3160	0	0	0	0	0	0	0	1	0	0	1	0	1	0	0	0	1	0	0	0	bacteria	proteobacteria	betaproteobacteria	burkholderiales	oxalobacteraceae	undibacterium	undibacteriumsp.
OTU_3166	0	0	0	0	0	0	0	0	0	0	0	0	0	0	0	0	4	0	0	0	bacteria	proteobacteria	betaproteobacteria	burkholderiales	alcaligenaceae	derxia	derxiagummosa
OTU_3167	0	0	4	0	0	0	0	0	0	0	0	0	0	0	0	0	0	0	0	0	bacteria	proteobacteria	gammaproteobacteria	alteromonadales	alteromonadaceae	marinobacter	marinobactersp.
OTU_3179	0	0	0	0	0	0	0	0	0	0	0	4	0	0	0	0	0	0	0	0	bacteria	chloroflexi	thermomicrobia	sphaerobacterales	sphaerobacteraceae	sphaerobacter	sphaerobacterspp.
OTU_3219	0	0	0	0	0	0	0	0	0	0	0	0	0	0	0	0	0	0	4	0	bacteria	proteobacteria	gammaproteobacteria	vibrionales	vibrionaceae	vibrio	vibriospp.
OTU_3306	2	0	0	0	0	0	0	0	0	0	0	0	0	0	0	0	2	0	0	0	bacteria	proteobacteria	gammaproteobacteria	alteromonadales	colwelliaceae	thalassomonas	thalassomonasspp.
OTU_3395	0	0	0	0	0	0	0	0	0	0	0	0	0	0	0	0	0	0	0	4	bacteria	bacteroidetes	bacteroidia	bacteroidales	prevotellaceae	prevotella	prevotellaspp.
OTU_3396	0	0	0	0	0	0	0	0	0	0	0	0	1	0	0	2	0	1	0	0	bacteria	proteobacteria	gammaproteobacteria	pseudomonadales	pseudomonadaceae	pseudomonas	pseudomonasnitroreducens
OTU_3432	0	0	0	0	0	0	0	3	0	0	0	0	0	0	1	0	0	0	0	0	bacteria	proteobacteria	gammaproteobacteria	arenicellales	arenicellaceae	perspicuibacter	gammaproteobacterium
OTU_3483	0	0	0	0	0	0	0	0	0	0	0	0	0	4	0	0	0	0	0	0	bacteria	proteobacteria	alphaproteobacteria	rhodobacterales	rhodobacteraceae	rhodobacter	rhodobacterspp.
OTU_3487	0	0	0	0	0	1	0	0	0	0	0	1	0	1	0	0	1	0	0	0	bacteria	proteobacteria	betaproteobacteria	burkholderiales	oxalobacteraceae	herminiimonas	herminiimonassaxobsidens
OTU_3503	0	0	0	0	0	0	0	0	0	0	0	0	0	1	2	0	0	0	1	0	bacteria	proteobacteria	gammaproteobacteria	vibrionales	vibrionaceae	vibrio	vibriochagasii
OTU_3567	0	0	0	0	3	0	0	0	0	1	0	0	0	0	0	0	0	0	0	0	bacteria	proteobacteria	gammaproteobacteria	chromatiales	granulosicoccaceae	granulosicoccus	granulosicoccussp.
OTU_3570	0	0	0	0	0	0	0	0	0	0	0	0	1	0	0	0	0	1	0	2	bacteria	proteobacteria	epsilonproteobacteria	campylobacterales	campylobacteraceae	arcobacter	arcobacterspp.
OTU_3605	0	0	0	1	0	0	0	0	1	0	0	0	0	0	0	0	0	1	1	0	bacteria	proteobacteria	alphaproteobacteria	rhodobacterales	rhodobacteraceae	loktanella	loktanellakoreensis
OTU_3682	0	0	0	0	0	0	0	0	0	1	0	0	0	0	0	0	0	0	2	1	bacteria	tenericutes	mollicutes	mycoplasmatales	mycoplasmataceae	mycoplasma	mycoplasmaspp.
OTU_3717	0	1	0	0	0	0	3	0	0	0	0	0	0	0	0	0	0	0	0	0	bacteria	proteobacteria	gammaproteobacteria	alteromonadales	idiomarinaceae	idiomarina	idiomarinaloihiensis
OTU_3734	0	0	0	0	0	0	0	0	0	0	1	3	0	0	0	0	0	0	0	0	bacteria	proteobacteria	betaproteobacteria	nitrosomonadales	nitrosomonadaceae	nitrosovibrio	nitrosovibriospp.
OTU_3746	0	0	0	0	0	0	2	0	0	1	0	0	0	0	0	0	0	0	0	1	bacteria	proteobacteria	gammaproteobacteria	vibrionales	vibrionaceae	vibrio	vibriochagasii
OTU_3748	0	0	0	0	1	0	0	0	0	0	0	0	0	0	0	1	1	0	1	0	bacteria	verrucomicrobia	opitutae	opitutales	opitutaceae	opitutus	opitutusspp.
OTU_3802	0	0	0	0	0	0	1	0	0	1	0	0	1	0	0	0	1	0	0	0	bacteria	proteobacteria	gammaproteobacteria	alteromonadales	shewanellaceae	shewanella	shewanellaspp.
OTU_3811	0	0	0	0	0	0	0	0	0	1	0	0	0	0	0	1	0	0	0	2	bacteria	gemmatimonadetes	gemmatimonadetes	gemmatimonadales	gemmatimonadaceae	gemmatimonas	gemmatimonasspp.
OTU_3820	0	0	0	0	0	0	0	0	0	1	0	0	0	2	0	1	0	0	0	0	bacteria	proteobacteria	gammaproteobacteria	vibrionales	vibrionaceae	vibrio	vibriochagasii
OTU_3828	0	0	0	0	0	0	0	0	0	0	0	0	0	0	0	0	0	0	0	4	bacteria	actinobacteria	actinobacteria	actinomycetales	corynebacteriaceae	corynebacterium	corynebacteriumdiphtheriae
OTU_3845	0	0	0	0	0	0	2	0	0	1	0	0	1	0	0	0	0	0	0	0	bacteria	tenericutes	mollicutes	mycoplasmatales	mycoplasmataceae	mycoplasma	mycoplasmaspp.
OTU_3869	0	0	0	0	0	0	0	0	0	0	0	0	4	0	0	0	0	0	0	0	bacteria	verrucomicrobia	opitutae	opitutales	opitutaceae	opitutus	opitutusspp.
OTU_3871	1	0	1	0	0	0	0	0	1	0	0	0	1	0	0	0	0	0	0	0	bacteria	proteobacteria	alphaproteobacteria	caulobacterales	caulobacteraceae	phenylobacterium	phenylobacteriumspp.
OTU_155	0	0	0	0	0	0	3	0	0	0	0	0	0	0	0	0	0	0	0	0	bacteria	proteobacteria	gammaproteobacteria	cellvibrionales	cellvibrionaceae	teredinibacter	teredinibactersp.
OTU_295	0	0	0	0	0	0	0	0	0	0	0	0	0	0	0	1	1	0	1	0	bacteria	proteobacteria	gammaproteobacteria	oceanospirillales	alcanivoracaceae	marinicella	marinicellalitoralis
OTU_301	0	0	0	0	0	0	0	0	0	0	2	0	0	0	1	0	0	0	0	0	bacteria	proteobacteria	gammaproteobacteria	arenicellales	arenicellaceae	perspicuibacter	gammaproteobacterium
OTU_303	0	0	0	0	0	0	0	0	0	0	0	0	1	0	0	0	1	0	1	0	bacteria	chloroflexi	chloroflexia	chloroflexales	chloroflexaceae	chloroflexus	chloroflexusspp.
OTU_341	0	0	0	0	1	0	0	0	0	0	0	0	0	0	0	1	0	0	0	1	bacteria	proteobacteria	gammaproteobacteria	pseudomonadales	moraxellaceae	acinetobacter	acinetobacterlwoffii
OTU_391	0	0	0	0	0	0	0	0	0	0	1	0	0	0	0	0	1	0	1	0	bacteria	bacteroidetes	flavobacteriia	flavobacteriales	flavobacteriaceae	robiginitalea	robiginitaleabiformata
OTU_402	0	0	0	0	0	0	0	0	2	0	0	0	0	0	0	0	0	1	0	0	bacteria	proteobacteria	gammaproteobacteria	pseudomonadales	pseudomonadaceae	pseudomonas	pseudomonasspp.
OTU_435	1	0	0	0	0	0	0	0	0	0	0	0	0	0	0	0	0	0	2	0	bacteria	proteobacteria	deltaproteobacteria	bdellovibrionales	bacteriovoracaceae	bacteriovorax	bacteriovoraxsp.
OTU_446	0	0	0	0	0	0	0	3	0	0	0	0	0	0	0	0	0	0	0	0	bacteria	proteobacteria	alphaproteobacteria	rhizobiales	hyphomicrobiaceae	hyphomicrobium	hyphomicrobiumdenitrificans
OTU_465	0	1	0	0	0	0	0	0	1	0	0	0	1	0	0	0	0	0	0	0	bacteria	proteobacteria	deltaproteobacteria	desulfobacterales	desulfobulbaceae	desulforhopalus	desulforhopalusspp.
OTU_471	0	0	0	0	0	0	0	0	0	0	0	0	0	0	1	1	0	0	1	0	bacteria	bacteroidetes	flavobacteriia	flavobacteriales	flavobacteriaceae	flavobacterium	flavobacteriumspp.
OTU_472	0	0	0	1	0	0	0	0	0	0	0	0	0	0	1	0	0	1	0	0	bacteria	bacteroidetes	cytophagia	cytophagales	cytophagaceae	cytophaga	cytophagaspp.
OTU_485	0	0	0	0	0	0	0	0	0	0	1	0	0	1	0	0	0	1	0	0	bacteria	proteobacteria	alphaproteobacteria	rhizobiales	rhodobiaceae	anderseniella	anderseniellabaltica
OTU_497	0	0	0	1	0	0	0	1	1	0	0	0	0	0	0	0	0	0	0	0	bacteria	chloroflexi	anaerolineae	anaerolineales	anaerolineaceae	anaerolinea	anaerolineaspp.
OTU_502	0	0	0	0	0	0	0	1	0	0	0	0	0	0	0	0	0	0	2	0	bacteria	proteobacteria	alphaproteobacteria	rhizobiales	phyllobacteriaceae	mesorhizobium	mesorhizobiumsp.
OTU_506	0	0	0	0	0	2	0	0	0	1	0	0	0	0	0	0	0	0	0	0	bacteria	proteobacteria	deltaproteobacteria	syntrophobacterales	syntrophaceae	syntrophus	syntrophussp.
OTU_513	0	0	0	0	0	0	1	1	1	0	0	0	0	0	0	0	0	0	0	0	bacteria	proteobacteria	gammaproteobacteria	thiotrichales	piscirickettsiaceae	cycloclasticus	cycloclasticusspp.
OTU_515	0	0	0	0	0	0	0	0	0	0	0	0	1	0	0	0	1	0	0	1	bacteria	firmicutes	clostridia	clostridiales	clostridiaceae	clostridium	clostridiumspp.
OTU_525	0	0	0	0	0	0	0	1	0	0	0	0	0	1	0	0	1	0	0	0	bacteria	bacteroidetes	flavobacteriia	flavobacteriales	cryomorphaceae	owenweeksia	owenweeksiaspp.
OTU_532	0	0	0	0	0	0	0	0	0	0	0	0	0	0	0	0	0	0	2	1	bacteria	bacteroidetes	flavobacteriia	flavobacteriales	flavobacteriaceae	flavobacterium	flavobacteriumspp.
OTU_536	0	1	0	0	0	0	0	0	0	0	0	0	0	0	0	1	0	0	1	0	bacteria	proteobacteria	alphaproteobacteria	rhodobacterales	rhodobacteraceae	rhodovulum	rhodovulumsp.
OTU_559	0	0	0	0	0	0	0	0	0	0	1	0	0	1	0	0	1	0	0	0	bacteria	proteobacteria	deltaproteobacteria	desulfuromonadales	desulfuromonadaceae	desulfuromonas	desulfuromonasspp.
OTU_572	0	0	0	0	0	0	0	1	0	0	1	0	0	1	0	0	0	0	0	0	bacteria	proteobacteria	gammaproteobacteria	legionellales	legionellaceae	legionella	legionellasp.
OTU_596	0	0	0	0	0	0	1	0	0	1	0	0	0	0	0	1	0	0	0	0	bacteria	proteobacteria	deltaproteobacteria	desulfobacterales	desulfobulbaceae	desulforhopalus	desulforhopalusspp.
OTU_626	0	0	0	0	0	0	0	0	0	0	0	0	0	0	0	1	2	0	0	0	bacteria	proteobacteria	gammaproteobacteria	thiotrichales	piscirickettsiaceae	methylophaga	methylophagaspp.
OTU_642	0	0	0	0	0	0	0	0	0	0	0	0	0	1	0	1	0	0	1	0	bacteria	proteobacteria	deltaproteobacteria	desulfuromonadales	pelobacteraceae	pelobacter	pelobacterspp.
OTU_666	0	0	1	0	0	0	0	0	0	1	0	0	0	0	0	0	0	0	0	1	bacteria	fibrobacteres	fibrobacteria	fibrobacterales	fibrobacteraceae	fibrobacter	fibrobacterspp.
OTU_670	0	0	0	0	0	0	0	1	0	0	0	0	0	1	1	0	0	0	0	0	bacteria	proteobacteria	deltaproteobacteria	bdellovibrionales	bacteriovoracaceae	bacteriovorax	bacteriovoraxmarinus
OTU_689	0	0	0	0	0	0	0	1	0	0	0	0	0	0	0	0	0	0	1	1	bacteria	firmicutes	bacilli	bacillales	bacillaceae	geobacillus	geobacillusstearothermophilus
OTU_695	0	0	0	0	0	0	1	0	0	0	1	0	0	0	0	0	0	0	1	0	bacteria	spirochaetes	spirochaetia	spirochaetales	leptospiraceae	leptospira	leptospiraspp.
OTU_697	0	0	0	0	0	1	0	0	0	0	1	0	0	1	0	0	0	0	0	0	bacteria	cyanobacteria	cyanobacteria	prochlorales	prochlorococcaceae	prochlorococcus	prochlorococcusspp.
OTU_707	0	0	0	0	0	0	1	1	0	0	0	0	0	0	1	0	0	0	0	0	bacteria	proteobacteria	gammaproteobacteria	gammaproteobacteria	gammaproteobacteria	candidatusthioglobus	candidatusthioglobussingularis
OTU_732	0	0	0	1	0	0	0	0	0	0	0	0	0	0	0	0	0	0	1	1	bacteria	proteobacteria	deltaproteobacteria	desulfovibrionales	desulfovibrionaceae	desulfovibrio	desulfovibriocavernae
OTU_733	0	0	0	0	1	0	0	0	0	0	0	1	0	0	0	0	1	0	0	0	bacteria	verrucomicrobia	verrucomicrobiae	verrucomicrobiales	verrucomicrobiaceae	fucophilus	fucophilusfucoidanolyticus
OTU_734	0	0	0	0	0	0	0	0	1	0	0	0	0	0	2	0	0	0	0	0	bacteria	proteobacteria	gammaproteobacteria	methylococcales	methylococcaceae	methylomonas	methylomonassp.
OTU_750	0	0	0	0	0	0	2	1	0	0	0	0	0	0	0	0	0	0	0	0	bacteria	proteobacteria	alphaproteobacteria	sphingomonadales	sphingomonadaceae	blastomonas	blastomonasspp.
OTU_758	0	0	0	0	0	0	1	0	0	0	0	0	1	0	1	0	0	0	0	0	bacteria	proteobacteria	alphaproteobacteria	rhodobacterales	rhodobacteraceae	marivita	gaetbulicolabyunsanensis
OTU_772	0	0	0	0	0	0	1	1	1	0	0	0	0	0	0	0	0	0	0	0	bacteria	bacteroidetes	flavobacteriia	flavobacteriales	flavobacteriaceae	flavobacterium	flavobacteriumspp.
OTU_780	0	0	0	0	0	0	0	2	0	0	0	0	0	0	0	1	0	0	0	0	bacteria	verrucomicrobia	verrucomicrobiae	verrucomicrobiales	verrucomicrobiaceae	verrucomicrobium	verrucomicrobiumspp.
OTU_785	0	0	0	0	0	0	0	1	0	0	0	0	0	0	1	1	0	0	0	0	bacteria	bacteroidetes	flavobacteriia	flavobacteriales	flavobacteriaceae	flavobacterium	flavobacteriumspp.
OTU_807	0	0	0	0	0	0	0	0	2	0	0	0	0	0	0	1	0	0	0	0	bacteria	proteobacteria	gammaproteobacteria	chromatiales	thioalkalispiraceae	thioprofundum	thioprofundumspp.
OTU_814	0	1	0	0	0	1	0	0	0	0	0	0	0	1	0	0	0	0	0	0	bacteria	proteobacteria	alphaproteobacteria	rhizobiales	rhodobiaceae	lutibaculum	lutibaculumbaratangense
OTU_830	0	0	0	0	0	0	0	0	0	0	0	0	1	0	0	0	1	1	0	0	bacteria	proteobacteria	gammaproteobacteria	arenicellales	arenicellaceae	arenicella	arenicellaxantha
OTU_838	1	0	0	0	0	0	0	0	0	0	0	0	1	0	0	0	0	0	1	0	bacteria	proteobacteria	gammaproteobacteria	oceanospirillales	oceanospirillaceae	thalassolituus	thalassolituussp.
OTU_842	0	0	0	1	0	0	1	0	0	0	0	1	0	0	0	0	0	0	0	0	bacteria	firmicutes	clostridia	clostridiales	peptostreptococcaceae	peptostreptococcus	peptostreptococcusspp.
OTU_876	0	0	2	0	0	0	0	0	0	0	0	0	0	0	0	0	0	0	0	1	bacteria	proteobacteria	deltaproteobacteria	desulfobacterales	desulfobulbaceae	desulfocapsa	desulfocapsaspp.
OTU_878	0	0	0	0	0	3	0	0	0	0	0	0	0	0	0	0	0	0	0	0	bacteria	proteobacteria	deltaproteobacteria	bdellovibrionales	bacteriovoracaceae	bacteriovorax	bacteriovoraxspp.
OTU_888	0	0	0	0	0	0	0	0	0	0	1	0	1	0	0	0	0	0	0	1	bacteria	tenericutes	mollicutes	mycoplasmatales	mycoplasmataceae	mycoplasma	mycoplasmasp.
OTU_902	0	0	0	0	0	0	0	0	0	0	0	0	0	0	0	0	0	0	1	2	bacteria	proteobacteria	gammaproteobacteria	legionellales	coxiellaceae	coxiella	coxiellasp.
OTU_918	1	0	0	0	0	0	0	1	0	0	0	0	0	0	0	0	0	0	0	1	bacteria	bacteroidetes	sphingobacteriia	sphingobacteriales	sphingobacteriaceae	sphingobacterium	sphingobacteriumspp.
OTU_924	0	0	1	0	0	0	0	0	0	0	1	0	0	1	0	0	0	0	0	0	bacteria	bacteroidetes	sphingobacteriia	sphingobacteriales	saprospiraceae	haliscomenobacter	haliscomenobacterspp.
OTU_946	0	0	0	0	0	0	0	0	0	0	0	0	0	0	0	2	0	0	1	0	bacteria	proteobacteria	alphaproteobacteria	rhizobiales	rhizobiaceae	kaistia	kaistiaspp.
OTU_948	0	0	1	0	2	0	0	0	0	0	0	0	0	0	0	0	0	0	0	0	bacteria	firmicutes	clostridia	clostridiales	peptoniphilaceae	anaerococcus	anaerococcustetradius
OTU_950	0	0	0	0	0	0	0	0	0	0	0	0	1	0	0	0	0	0	1	1	bacteria	firmicutes	clostridia	clostridiales	lachnospiraceae	coprococcus	coprococcusspp.
OTU_954	0	0	0	0	0	0	1	0	1	0	0	0	0	0	0	0	0	0	0	1	bacteria	proteobacteria	gammaproteobacteria	oceanospirillales	saccharospirillaceae	reinekea	reinekeamarinisedimentorum
OTU_960	0	0	0	1	0	0	0	0	0	0	1	0	0	0	1	0	0	0	0	0	bacteria	proteobacteria	deltaproteobacteria	desulfuromonadales	pelobacteraceae	pelobacter	pelobacterspp.
OTU_977	0	0	0	0	0	0	0	1	0	0	0	0	0	0	0	0	0	1	1	0	bacteria	bacteroidetes	flavobacteriia	flavobacteriales	flavobacteriaceae	flavobacterium	flavobacteriumspp.
OTU_979	0	0	0	0	0	0	0	0	0	0	0	0	0	0	0	1	0	0	1	1	bacteria	bacteroidetes	sphingobacteriia	sphingobacteriales	saprospiraceae	lewinella	lewinellasp.
OTU_992	0	0	0	0	1	0	0	0	0	0	0	0	0	0	0	0	1	0	0	1	bacteria	planctomycetes	planctomycetia	planctomycetales	planctomycetaceae	planctomyces	planctomycesspp.
OTU_993	0	0	0	0	0	0	0	0	1	0	0	0	1	1	0	0	0	0	0	0	bacteria	bacteroidetes	cytophagia	cytophagales	cytophagaceae	cytophaga	cytophagasp.
OTU_1002	0	0	0	0	0	0	0	0	0	0	0	0	1	0	0	0	0	2	0	0	bacteria	proteobacteria	gammaproteobacteria	pseudomonadales	pseudomonadales	dasania	dasaniamarina
OTU_1004	0	0	0	0	0	0	0	0	0	0	1	0	0	0	0	0	0	0	0	2	bacteria	proteobacteria	gammaproteobacteria	alteromonadales	pseudoalteromonadaceae	psychrosphaera	psychrosphaerasaromensis
OTU_1014	0	0	1	0	0	0	0	0	0	0	0	0	0	0	0	0	1	0	0	1	bacteria	bacteroidetes	flavobacteriia	flavobacteriales	flavobacteriaceae	kordia	kordiaalgicida
OTU_1068	0	1	0	0	0	0	0	0	0	0	0	0	0	1	0	0	0	1	0	0	bacteria	firmicutes	bacilli	lactobacillales	lactobacillaceae	lactobacillus	lactobacillusjohnsonii
OTU_1075	0	1	0	0	0	0	0	0	0	0	0	0	0	0	0	1	0	0	0	1	bacteria	proteobacteria	gammaproteobacteria	alteromonadales	colwelliaceae	thalassomonas	thalassomonassp.
OTU_1106	0	0	0	0	0	0	0	0	0	0	0	0	1	0	1	0	0	0	1	0	bacteria	proteobacteria	alphaproteobacteria	rhodobacterales	rhodobacteraceae	roseobacter	roseobactersp.
OTU_1130	0	0	0	0	0	0	0	0	0	0	1	2	0	0	0	0	0	0	0	0	bacteria	verrucomicrobia	verrucomicrobiae	verrucomicrobiales	verrucomicrobiasubdivision3	pedosphaera	pedosphaeraspp.
OTU_1203	0	0	0	0	1	0	0	0	0	0	0	0	1	0	1	0	0	0	0	0	bacteria	verrucomicrobia	verrucomicrobiae	verrucomicrobiales	verrucomicrobiaceae	verrucomicrobium	verrucomicrobiumspp.
OTU_1231	0	0	0	0	0	0	0	0	0	0	1	0	0	0	1	0	0	0	0	1	bacteria	proteobacteria	gammaproteobacteria	chromatiales	ectothiorhodospiraceae	thioalkalivibrio	thioalkalivibrioparadoxus
OTU_1234	0	0	0	1	0	0	0	0	0	0	0	0	1	0	0	0	0	1	0	0	bacteria	proteobacteria	gammaproteobacteria	oceanospirillales	oceanospirillaceae	sinobacterium	sinobacteriumcaligoides
OTU_1260	0	0	0	0	0	0	0	0	0	0	0	0	0	0	0	0	0	0	1	2	bacteria	proteobacteria	deltaproteobacteria	myxococcales	nannocystaceae	plesiocystis	plesiocystispacifica
OTU_1297	0	0	0	0	0	0	0	0	0	0	0	1	0	0	0	1	0	0	0	1	bacteria	lentisphaerae	lentisphaeria	lentisphaerales	lentisphaeraceae	lentisphaera	lentisphaeraaraneosa
OTU_1322	0	0	0	0	0	0	0	0	0	1	0	0	0	0	0	1	0	0	1	0	bacteria	bacteroidetes	sphingobacteriia	sphingobacteriales	chitinophagaceae	niastella	niastellaspp.
OTU_1332	0	0	0	0	0	0	0	0	0	0	0	0	0	0	1	1	0	0	0	1	bacteria	proteobacteria	gammaproteobacteria	alteromonadales	alteromonadaceae	aliagarivorans	aliagarivoransmarinus
OTU_1368	0	0	0	0	0	0	0	0	1	0	0	0	1	0	1	0	0	0	0	0	bacteria	bacteroidetes	flavobacteriia	flavobacteriales	flavobacteriaceae	flavobacterium	flavobacteriumspp.
OTU_1385	0	0	0	0	0	0	0	0	0	0	1	0	0	1	0	0	0	0	0	1	bacteria	chlamydiae	chlamydiia	chlamydiales	parachlamydiaceae	parachlamydia	parachlamydiaacanthamoebae
OTU_1423	0	0	0	0	0	3	0	0	0	0	0	0	0	0	0	0	0	0	0	0	bacteria	planctomycetes	planctomycetia	planctomycetales	planctomycetaceae	planctomyces	planctomycesmaris
OTU_1479	0	0	1	0	0	0	0	0	0	0	0	0	0	0	1	0	0	0	0	1	bacteria	proteobacteria	deltaproteobacteria	desulfobacterales	desulfobulbaceae	desulforhopalus	desulforhopalussingaporensis
OTU_1514	0	0	0	0	1	0	0	0	0	1	0	0	0	0	0	0	1	0	0	0	bacteria	proteobacteria	alphaproteobacteria	rhodobacterales	rhodobacteraceae	roseobacter	roseobacterspp.
OTU_1587	0	0	1	0	0	0	0	0	0	0	0	0	0	0	1	0	0	0	1	0	bacteria	deinococcus_thermus	deinococci	thermales	thermaceae	meiothermus	meiothermusspp.
OTU_1608	0	0	0	0	0	0	0	0	0	1	0	0	0	0	0	0	1	0	0	1	bacteria	proteobacteria	gammaproteobacteria	enterobacteriales	enterobacteriaceae	buchnera	buchneraaphidicola
OTU_1623	0	0	0	0	0	0	1	0	0	0	1	0	0	0	1	0	0	0	0	0	bacteria	proteobacteria	alphaproteobacteria	rhizobiales	brucellaceae	brucella	brucellaspp.
OTU_1630	0	0	0	0	0	0	0	0	0	0	0	0	0	0	0	1	2	0	0	0	bacteria	proteobacteria	deltaproteobacteria	bdellovibrionales	bdellovibrionaceae	bdellovibrio	bdellovibriosp.
OTU_1682	0	0	0	0	0	3	0	0	0	0	0	0	0	0	0	0	0	0	0	0	bacteria	firmicutes	clostridia	clostridiales	clostridialesfamilyxi.incertaesedis	sedimentibacter	sedimentibacterspp.
OTU_1737	0	1	0	0	0	0	0	0	0	0	0	0	1	0	0	1	0	0	0	0	bacteria	tenericutes	mollicutes	mycoplasmatales	mycoplasmataceae	mycoplasma	mycoplasmaspp.
OTU_1798	0	0	0	0	0	0	1	0	1	0	0	0	0	0	0	0	0	1	0	0	bacteria	proteobacteria	gammaproteobacteria	chromatiales	chromatiaceae	rheinheimera	rheinheimerachironomi
OTU_1810	0	0	0	0	0	0	0	0	0	1	0	0	0	1	0	0	0	1	0	0	bacteria	proteobacteria	deltaproteobacteria	desulfuromonadales	desulfuromonadaceae	desulfuromonas	desulfuromonasspp.
OTU_2090	0	0	0	0	0	0	1	0	0	1	0	1	0	0	0	0	0	0	0	0	bacteria	tenericutes	mollicutes	mycoplasmatales	mycoplasmataceae	mycoplasma	mycoplasmaspp.
OTU_2141	0	0	0	0	1	0	0	1	0	0	0	0	0	0	0	0	0	0	0	1	bacteria	proteobacteria	alphaproteobacteria	rhodobacterales	rhodobacteraceae	loktanella	loktanellamarincola
OTU_2183	0	0	0	0	0	1	0	0	0	0	0	0	0	0	0	0	0	0	1	1	bacteria	proteobacteria	epsilonproteobacteria	campylobacterales	helicobacteraceae	helicobacter	helicobactercinaedi
OTU_2189	0	0	0	0	0	0	0	0	0	0	0	0	0	0	0	0	3	0	0	0	bacteria	bacteroidetes	bacteroidia	bacteroidales	porphyromonadaceae	paludibacter	paludibacterspp.
OTU_2220	0	0	0	0	0	0	0	0	0	0	0	0	0	0	0	0	3	0	0	0	bacteria	planctomycetes	planctomycetia	planctomycetales	planctomycetaceae	blastopirellula	blastopirellulaspp.
OTU_2365	0	0	0	0	0	0	0	0	0	0	0	1	0	0	1	0	0	1	0	0	bacteria	proteobacteria	alphaproteobacteria	rhizobiales	bradyrhizobiaceae	rhodopseudomonas	rhodopseudomonasspp.
OTU_2390	0	0	0	0	2	0	0	0	0	0	0	0	0	0	0	0	1	0	0	0	bacteria	proteobacteria	gammaproteobacteria	alteromonadales	colwelliaceae	thalassomonas	thalassomonassp.
OTU_2448	2	0	0	0	0	0	0	0	0	1	0	0	0	0	0	0	0	0	0	0	bacteria	bacteroidetes	flavobacteriia	flavobacteriales	flavobacteriaceae	bizionia	bizioniasp.
OTU_2468	0	0	0	0	0	0	0	0	0	0	0	0	0	3	0	0	0	0	0	0	bacteria	proteobacteria	gammaproteobacteria	oceanospirillales	alcanivoracaceae	kangiella	kangiellasp.
OTU_2470	0	0	1	0	0	0	0	0	0	0	0	0	1	0	0	1	0	0	0	0	bacteria	firmicutes	clostridia	clostridiales	lachnospiraceae	blautia	blautiaproducta
OTU_2482	0	0	0	2	1	0	0	0	0	0	0	0	0	0	0	0	0	0	0	0	bacteria	proteobacteria	gammaproteobacteria	alteromonadales	pseudoalteromonadaceae	pseudoalteromonas	pseudoalteromonassp.
OTU_2503	0	0	0	0	1	1	0	0	0	0	0	0	1	0	0	0	0	0	0	0	bacteria	cyanobacteria	oscillatoriophycideae	chroococcales	microcystaceae	microcystis	microcystisspp.
OTU_2603	0	0	0	0	0	0	0	0	0	0	0	0	0	0	0	0	2	0	0	1	bacteria	proteobacteria	gammaproteobacteria	alteromonadales	colwelliaceae	thalassomonas	thalassomonasspp.
OTU_2639	0	0	1	0	0	0	0	0	0	1	0	0	0	0	0	0	1	0	0	0	bacteria	proteobacteria	gammaproteobacteria	alteromonadales	alteromonadaceae	haliea	halieaspp.
OTU_2660	0	0	0	0	0	0	0	0	0	0	0	0	1	0	1	0	1	0	0	0	bacteria	proteobacteria	gammaproteobacteria	oceanospirillales	oceanospirillaceae	marinomonas	marinomonasspp.
OTU_2661	0	1	0	0	0	0	0	0	0	0	0	0	2	0	0	0	0	0	0	0	bacteria	proteobacteria	gammaproteobacteria	pseudomonadales	pseudomonadaceae	cellvibrio	cellvibriofulvus
OTU_2662	0	0	0	0	0	0	0	0	0	1	0	0	0	1	0	1	0	0	0	0	bacteria	proteobacteria	gammaproteobacteria	oceanospirillales	oceanospirillaceae	amphritea	amphriteaspp.
OTU_2663	0	0	0	0	0	0	0	0	1	0	0	0	2	0	0	0	0	0	0	0	bacteria	proteobacteria	gammaproteobacteria	oceanospirillales	saccharospirillaceae	reinekea	reinekeaaestuarii
OTU_2665	0	0	0	0	0	0	0	0	0	0	0	0	0	0	0	0	3	0	0	0	bacteria	cyanobacteria	oscillatoriophycideae	chroococcales	cyanobacteriaceae	cyanobacterium	cyanobacteriumspp.
OTU_2713	0	0	0	0	0	0	2	0	0	0	0	0	0	0	0	0	0	0	0	1	bacteria	proteobacteria	alphaproteobacteria	rhodobacterales	rhodobacteraceae	thioclava	thioclavapacifica
OTU_2719	0	0	0	0	0	0	0	0	0	0	1	0	2	0	0	0	0	0	0	0	bacteria	cyanobacteria	oscillatoriophycideae	chroococcales	microcystaceae	microcystis	microcystisspp.
OTU_2763	0	0	0	0	0	0	0	0	0	2	0	0	1	0	0	0	0	0	0	0	bacteria	proteobacteria	alphaproteobacteria	rhodobacterales	rhodobacteraceae	rhodobacter	rhodobacterspp.
OTU_2767	0	0	1	0	0	0	0	0	0	0	0	1	0	1	0	0	0	0	0	0	bacteria	proteobacteria	epsilonproteobacteria	campylobacterales	campylobacteraceae	arcobacter	arcobacterspp.
OTU_2772	0	1	0	0	0	0	0	0	0	0	0	0	0	0	0	1	0	0	0	1	bacteria	firmicutes	clostridia	clostridiales	clostridiaceae	clostridium	clostridiumspp.
OTU_2784	0	0	0	0	0	0	0	1	0	0	0	0	0	2	0	0	0	0	0	0	bacteria	cyanobacteria	oscillatoriophycideae	chroococcales	microcystaceae	microcystis	microcystisspp.
OTU_2823	0	0	0	0	0	0	0	0	3	0	0	0	0	0	0	0	0	0	0	0	bacteria	firmicutes	clostridia	clostridiales	lachnospiraceae	blautia	ruminococcusobeum
OTU_2830	0	0	0	0	0	0	0	0	0	0	2	0	0	0	0	1	0	0	0	0	bacteria	firmicutes	bacilli	lactobacillales	streptococcaceae	streptococcus	streptococcussanguinis
OTU_2835	0	0	0	0	0	0	0	2	0	0	0	0	0	0	0	0	1	0	0	0	bacteria	proteobacteria	gammaproteobacteria	alteromonadales	alteromonadaceae	alteromonas	alteromonasmacleodii
OTU_2845	0	0	0	0	0	1	0	0	0	0	0	0	0	0	0	0	0	0	2	0	bacteria	proteobacteria	gammaproteobacteria	alteromonadales	pseudoalteromonadaceae	pseudoalteromonas	pseudoalteromonasruthenica
OTU_2884	0	0	0	1	0	0	0	0	0	0	0	0	1	0	1	0	0	0	0	0	bacteria	proteobacteria	gammaproteobacteria	pseudomonadales	pseudomonadaceae	pseudomonas	pseudomonasveronii
OTU_2910	0	0	0	0	0	0	1	1	0	0	0	0	0	0	0	0	0	0	0	1	bacteria	proteobacteria	gammaproteobacteria	alteromonadales	alteromonadaceae	alteromonas	alteromonasmacleodii
OTU_2923	0	0	0	0	0	0	0	0	0	0	0	0	0	0	0	0	0	0	0	3	bacteria	actinobacteria	actinobacteria	acidimicrobiales	iamiaceae	iamia	iamiaspp.
OTU_2931	0	0	0	0	0	0	0	0	0	0	0	0	0	0	0	0	3	0	0	0	bacteria	cyanobacteria	oscillatoriophycideae	chroococcales	cyanobacteriaceae	cyanobacterium	cyanobacteriumspp.
OTU_2932	0	0	0	0	0	0	0	1	0	0	0	0	0	0	0	0	2	0	0	0	bacteria	proteobacteria	alphaproteobacteria	rhodobacterales	rhodobacteraceae	sulfitobacter	sulfitobacterlitoralis
OTU_2935	0	0	0	0	0	0	3	0	0	0	0	0	0	0	0	0	0	0	0	0	bacteria	proteobacteria	alphaproteobacteria	rhodospirillales	rhodospirillaceae	azospirillum	azospirillumspp.
OTU_2937	1	0	0	0	0	1	1	0	0	0	0	0	0	0	0	0	0	0	0	0	bacteria	proteobacteria	gammaproteobacteria	pseudomonadales	moraxellaceae	psychrobacter	psychrobacternivimaris
OTU_2955	0	0	0	0	0	0	0	0	0	0	0	0	0	0	1	0	2	0	0	0	bacteria	cyanobacteria	oscillatoriophycideae	chroococcales	cyanobacteriaceae	cyanobacterium	cyanobacteriumspp.
OTU_2979	0	0	0	0	0	0	0	3	0	0	0	0	0	0	0	0	0	0	0	0	bacteria	cyanobacteria	oscillatoriophycideae	oscillatoriales	oscillatoriaceae	phormidium	phormidiumsp.
OTU_2991	0	0	0	0	0	0	0	0	0	1	0	0	0	0	0	0	0	1	1	0	bacteria	proteobacteria	gammaproteobacteria	alteromonadales	psychromonadaceae	psychromonas	psychromonasprofunda
OTU_3011	0	0	0	0	0	0	0	0	0	1	0	0	0	0	2	0	0	0	0	0	bacteria	proteobacteria	gammaproteobacteria	alteromonadales	ferrimonadaceae	ferrimonas	ferrimonassedimenticola
OTU_3031	0	0	0	0	0	0	0	0	0	0	0	0	0	0	1	2	0	0	0	0	bacteria	proteobacteria	gammaproteobacteria	vibrionales	vibrionaceae	aliivibrio	vibriofischeri
OTU_3032	0	0	0	1	0	0	0	0	0	0	0	0	0	0	1	0	0	0	0	1	bacteria	proteobacteria	betaproteobacteria	burkholderiales	burkholderiaceae	cupriavidus	cupriavidusspp.
OTU_3039	0	0	0	0	0	0	0	0	0	0	0	0	0	3	0	0	0	0	0	0	bacteria	proteobacteria	gammaproteobacteria	oceanospirillales	alcanivoracaceae	kangiella	kangiellasp.
OTU_3077	0	0	0	0	0	1	0	0	0	0	0	0	0	0	0	0	1	0	1	0	bacteria	proteobacteria	alphaproteobacteria	rhodobacterales	rhodobacteraceae	thalassobius	thalassobiusaestuarii
OTU_3094	0	0	0	0	1	2	0	0	0	0	0	0	0	0	0	0	0	0	0	0	bacteria	proteobacteria	gammaproteobacteria	alteromonadales	idiomarinaceae	idiomarina	idiomarinaspp.
OTU_3105	0	0	0	0	0	0	0	0	0	0	0	0	0	0	0	1	1	0	0	1	bacteria	spirochaetes	spirochaetia	spirochaetales	spirochaetaceae	spirochaeta	spirochaetaspp.
OTU_3115	0	1	0	0	0	0	0	0	0	0	0	0	0	0	0	0	2	0	0	0	bacteria	proteobacteria	gammaproteobacteria	alteromonadales	alteromonadaceae	haliea	halieaspp.
OTU_3154	0	1	0	1	0	0	0	0	1	0	0	0	0	0	0	0	0	0	0	0	bacteria	proteobacteria	gammaproteobacteria	alteromonadales	idiomarinaceae	idiomarina	idiomarinaspp.
OTU_3159	0	0	0	0	0	1	0	0	0	0	0	0	0	2	0	0	0	0	0	0	bacteria	bacteroidetes	flavobacteriia	flavobacteriales	flavobacteriaceae	flavobacterium	flavobacteriumspp.
OTU_3165	0	0	0	0	0	0	0	0	0	0	0	0	0	0	0	1	0	0	2	0	bacteria	firmicutes	clostridia	clostridiales	lachnospiraceae	lachnoclostridium	clostridiumsaccharolyticum
OTU_3178	0	0	0	0	2	0	0	0	0	1	0	0	0	0	0	0	0	0	0	0	bacteria	proteobacteria	gammaproteobacteria	chromatiales	granulosicoccaceae	granulosicoccus	granulosicoccussp.
OTU_3188	0	0	0	0	0	0	0	0	0	0	0	3	0	0	0	0	0	0	0	0	bacteria	proteobacteria	alphaproteobacteria	rhizobiales	methylobacteriaceae	microvirga	microvirgaspp.
OTU_3197	0	0	0	0	0	0	0	0	0	0	0	0	0	3	0	0	0	0	0	0	bacteria	proteobacteria	gammaproteobacteria	chromatiales	thioalkalispiraceae	thioprofundum	thioprofundumlithotrophicum
OTU_3200	0	0	0	3	0	0	0	0	0	0	0	0	0	0	0	0	0	0	0	0	bacteria	proteobacteria	gammaproteobacteria	xanthomonadales	xanthomonadaceae	lysobacter	lysobacterconcretionis
OTU_3207	0	0	0	3	0	0	0	0	0	0	0	0	0	0	0	0	0	0	0	0	bacteria	verrucomicrobia	opitutae	opitutales	opitutaceae	opitutus	opitutusspp.
OTU_3221	0	0	0	0	0	1	0	0	0	0	0	2	0	0	0	0	0	0	0	0	bacteria	cyanobacteria	oscillatoriophycideae	chroococcales	cyanobacteriaceae	cyanobacterium	cyanobacteriumspp.
OTU_3223	0	0	0	0	0	0	0	0	0	0	3	0	0	0	0	0	0	0	0	0	bacteria	proteobacteria	alphaproteobacteria	sphingomonadales	erythrobacteraceae	porphyrobacter	porphyrobactersp.
OTU_3244	0	0	0	0	0	3	0	0	0	0	0	0	0	0	0	0	0	0	0	0	bacteria	proteobacteria	alphaproteobacteria	rickettsiales	anaplasmataceae	wolbachia	wolbachiaspp.
OTU_3256	0	0	0	0	0	0	0	0	0	2	0	0	1	0	0	0	0	0	0	0	bacteria	proteobacteria	alphaproteobacteria	rhodobacterales	rhodobacteraceae	jannaschia	jannaschiasp.
OTU_3258	0	0	0	0	0	0	0	3	0	0	0	0	0	0	0	0	0	0	0	0	bacteria	proteobacteria	gammaproteobacteria	arenicellales	arenicellaceae	arenicella	arenicellaxantha
OTU_3265	0	0	0	0	0	0	0	0	0	0	0	0	0	0	0	0	3	0	0	0	bacteria	proteobacteria	deltaproteobacteria	bdellovibrionales	bacteriovoracaceae	peredibacter	peredibacterspp.
OTU_3269	0	0	0	0	0	0	0	0	0	0	0	3	0	0	0	0	0	0	0	0	bacteria	acidobacteria	holophagae	holophagales	holophagaceae	holophaga	holophagaspp.
OTU_3293	0	0	0	0	0	0	0	0	0	0	0	1	1	0	0	1	0	0	0	0	bacteria	proteobacteria	betaproteobacteria	rhodocyclales	rhodocyclaceae	propionivibrio	propionivibriospp.
OTU_3303	0	0	0	0	0	3	0	0	0	0	0	0	0	0	0	0	0	0	0	0	bacteria	proteobacteria	gammaproteobacteria	pseudomonadales	pseudomonadaceae	pseudomonas	pseudomonassp.
OTU_3328	0	0	0	0	0	0	0	1	0	0	0	0	0	0	0	0	0	0	0	2	bacteria	proteobacteria	gammaproteobacteria	alteromonadales	pseudoalteromonadaceae	pseudoalteromonas	pseudoalteromonassp.
OTU_3329	0	0	0	0	0	0	0	0	0	0	0	0	0	0	0	0	0	0	0	3	bacteria	proteobacteria	gammaproteobacteria	alteromonadales	shewanellaceae	shewanella	shewanellamarinus
OTU_3330	0	0	0	0	0	3	0	0	0	0	0	0	0	0	0	0	0	0	0	0	bacteria	bacteroidetes	cytophagia	cytophagales	cytophagaceae	cytophaga	cytophagaspp.
OTU_3332	0	0	1	0	0	0	0	0	0	0	0	1	0	1	0	0	0	0	0	0	bacteria	bacteroidetes	bacteroidia	bacteroidales	prevotellaceae	alloprevotella	alloprevotellatannerae
OTU_3333	0	0	0	0	0	0	0	0	0	0	0	0	3	0	0	0	0	0	0	0	bacteria	bacteroidetes	sphingobacteriia	sphingobacteriales	saprospiraceae	lewinella	lewinellaspp.
OTU_3338	0	0	0	0	0	0	0	0	0	0	0	0	0	0	0	0	2	0	0	1	bacteria	proteobacteria	deltaproteobacteria	desulfuromonadales	pelobacteraceae	pelobacter	pelobacterspp.
OTU_3345	0	0	1	0	1	1	0	0	0	0	0	0	0	0	0	0	0	0	0	0	bacteria	proteobacteria	gammaproteobacteria	oceanospirillales	oleiphilaceae	oleiphilus	oleiphilusspp.
OTU_3346	0	0	0	0	0	0	0	0	0	0	0	1	0	0	0	0	0	1	0	1	bacteria	proteobacteria	alphaproteobacteria	rhodospirillales	rhodospirillaceae	azospirillum	azospirillumsp.
OTU_3351	0	0	0	0	0	0	0	0	0	0	0	1	1	0	0	0	0	1	0	0	bacteria	proteobacteria	alphaproteobacteria	rhodobacterales	rhodobacteraceae	haematobacter	haematobactermissouriensis
OTU_3357	0	1	0	0	0	0	0	0	0	0	0	1	0	0	1	0	0	0	0	0	bacteria	proteobacteria	gammaproteobacteria	alteromonadales	colwelliaceae	colwellia	colwelliasp.
OTU_3364	0	0	0	0	0	1	0	0	0	0	0	0	0	0	0	0	1	1	0	0	bacteria	proteobacteria	gammaproteobacteria	alteromonadales	alteromonadaceae	glaciecola	glaciecolasp.
OTU_3372	0	0	0	0	0	0	0	0	0	0	0	3	0	0	0	0	0	0	0	0	bacteria	proteobacteria	deltaproteobacteria	desulfuromonadales	desulfuromonadaceae	desulfuromonas	desulfuromonasspp.
OTU_3379	0	1	0	0	0	0	0	1	0	0	0	0	0	0	0	0	0	1	0	0	bacteria	proteobacteria	alphaproteobacteria	sphingomonadales	sphingomonadaceae	novosphingobium	novosphingobiumsp.
OTU_3400	0	0	0	0	0	0	0	0	0	0	3	0	0	0	0	0	0	0	0	0	bacteria	cyanobacteria	cyanobacteria	nostocales	nostocaceae	anabaena	anabaenaspp.
OTU_3411	0	0	0	0	2	0	0	0	0	1	0	0	0	0	0	0	0	0	0	0	bacteria	proteobacteria	gammaproteobacteria	chromatiales	granulosicoccaceae	granulosicoccus	granulosicoccussp.
OTU_3442	0	0	0	1	0	0	1	0	0	0	0	0	1	0	0	0	0	0	0	0	bacteria	proteobacteria	alphaproteobacteria	rhizobiales	rhizobiaceae	agrobacterium	agrobacteriumspp.
OTU_3463	0	0	0	0	0	0	0	0	0	1	0	0	0	0	0	1	0	0	0	1	bacteria	proteobacteria	gammaproteobacteria	vibrionales	vibrionaceae	vibrio	vibrioaestuarianus
OTU_3469	0	0	0	0	0	0	0	0	0	1	0	0	0	0	1	0	1	0	0	0	bacteria	proteobacteria	gammaproteobacteria	alteromonadales	shewanellaceae	shewanella	shewanellaspp.
OTU_3505	0	0	0	3	0	0	0	0	0	0	0	0	0	0	0	0	0	0	0	0	bacteria	planctomycetes	planctomycetia	planctomycetales	planctomycetaceae	candidatusanammoximicrobium	candidatusanammoximicrobiummoscowii
OTU_3511	0	1	0	0	0	0	0	1	0	0	0	0	1	0	0	0	0	0	0	0	bacteria	proteobacteria	gammaproteobacteria	pseudomonadales	pseudomonadaceae	pseudomonas	pseudomonassp.
OTU_3518	0	0	0	0	0	0	0	0	0	0	0	0	0	1	0	1	0	0	0	1	bacteria	proteobacteria	gammaproteobacteria	alteromonadales	pseudoalteromonadaceae	psychrosphaera	psychrosphaerasaromensis
OTU_3534	0	0	0	0	2	0	0	0	0	0	0	0	1	0	0	0	0	0	0	0	bacteria	proteobacteria	epsilonproteobacteria	campylobacterales	campylobacteraceae	arcobacter	arcobacterspp.
OTU_3571	0	0	0	0	0	0	0	0	0	0	0	0	0	3	0	0	0	0	0	0	bacteria	proteobacteria	gammaproteobacteria	pseudomonadales	pseudomonadaceae	pseudomonas	pseudomonasplecoglossicida
OTU_3607	0	0	0	0	0	0	0	0	0	0	0	2	0	0	0	0	1	0	0	0	bacteria	proteobacteria	deltaproteobacteria	desulfuromonadales	desulfuromonadaceae	desulfuromonas	desulfuromonasspp.
OTU_3609	0	0	0	0	0	3	0	0	0	0	0	0	0	0	0	0	0	0	0	0	bacteria	tenericutes	mollicutes	mycoplasmatales	mycoplasmataceae	mycoplasma	mycoplasmazalophi
OTU_3617	0	0	0	1	0	0	0	0	1	0	0	0	0	0	1	0	0	0	0	0	bacteria	gemmatimonadetes	gemmatimonadetes	gemmatimonadales	gemmatimonadaceae	gemmatimonas	gemmatimonasspp.
OTU_3618	0	0	0	3	0	0	0	0	0	0	0	0	0	0	0	0	0	0	0	0	bacteria	proteobacteria	betaproteobacteria	nitrosomonadales	nitrosomonadaceae	nitrosomonas	nitrosomonasspp.
OTU_3638	0	0	0	0	0	0	3	0	0	0	0	0	0	0	0	0	0	0	0	0	bacteria	proteobacteria	alphaproteobacteria	rhizobiales	hyphomicrobiaceae	maritalea	maritaleasp.
OTU_3640	0	0	0	0	0	0	0	0	0	0	0	0	0	0	0	0	0	0	0	3	bacteria	actinobacteria	actinobacteria	actinomycetales	microbacteriaceae	agrococcus	agrococcusjenensis
OTU_3656	0	0	0	0	0	3	0	0	0	0	0	0	0	0	0	0	0	0	0	0	bacteria	bacteroidetes	flavobacteriia	flavobacteriales	cryomorphaceae	crocinitomix	crocinitomixspp.
OTU_3667	0	0	0	0	0	0	0	0	0	0	0	0	0	0	0	0	3	0	0	0	bacteria	proteobacteria	deltaproteobacteria	desulfuromonadales	pelobacteraceae	pelobacter	pelobacterspp.
OTU_3670	0	0	0	0	0	0	0	0	0	0	0	3	0	0	0	0	0	0	0	0	bacteria	acidobacteria	holophagae	holophagales	holophagaceae	holophaga	holophagaspp.
OTU_3686	0	0	0	0	0	0	0	0	1	0	0	1	1	0	0	0	0	0	0	0	bacteria	proteobacteria	alphaproteobacteria	rhizobiales	hyphomicrobiaceae	hyphomicrobium	hyphomicrobiumhollandicum
OTU_3702	0	0	0	0	0	0	3	0	0	0	0	0	0	0	0	0	0	0	0	0	bacteria	proteobacteria	gammaproteobacteria	alteromonadales	colwelliaceae	colwellia	colwelliasp.
OTU_3711	0	0	0	0	0	0	0	0	0	0	0	0	0	0	3	0	0	0	0	0	bacteria	proteobacteria	deltaproteobacteria	syntrophobacterales	syntrophaceae	desulfomonile	desulfomoniletiedjei
OTU_3721	0	0	2	0	0	0	0	0	0	0	0	0	0	0	0	0	1	0	0	0	bacteria	proteobacteria	gammaproteobacteria	cellvibrionales	cellvibrionaceae	gilvimarinus	gilvimarinusagarilyticus
OTU_3738	0	0	0	0	0	0	0	0	0	0	0	3	0	0	0	0	0	0	0	0	bacteria	acidobacteria	holophagae	holophagales	holophagaceae	holophaga	holophagaspp.
OTU_3745	0	0	0	0	0	0	0	0	0	0	0	0	0	0	0	1	0	0	1	1	bacteria	proteobacteria	gammaproteobacteria	vibrionales	vibrionaceae	candidatusphotodesmus	candidatusphotodesmusblepharus
OTU_3763	0	0	0	0	0	0	0	0	0	0	0	0	0	1	0	0	0	2	0	0	bacteria	firmicutes	clostridia	clostridiales	ruminococcaceae	ruminococcus	ruminococcussp.
OTU_3767	0	0	0	0	0	0	0	0	0	0	0	0	0	0	0	0	0	0	0	3	bacteria	proteobacteria	gammaproteobacteria	methylococcales	methylococcaceae	methylomicrobium	methylomicrobiumspp.
OTU_3768	0	2	0	0	0	1	0	0	0	0	0	0	0	0	0	0	0	0	0	0	bacteria	bacteroidetes	flavobacteriia	flavobacteriales	cryomorphaceae	crocinitomix	crocinitomixspp.
OTU_3790	0	0	0	0	0	0	0	0	1	0	0	0	0	1	0	0	0	1	0	0	bacteria	nitrospirae	nitrospira	nitrospirales	nitrospiraceae	nitrospira	nitrospiraspp.
OTU_3803	0	0	0	0	0	0	0	0	0	0	0	3	0	0	0	0	0	0	0	0	bacteria	planctomycetes	planctomycetia	planctomycetales	planctomycetaceae	bythopirellula	bythopirellulagoksoyri
OTU_3808	0	0	0	0	0	0	0	0	1	0	0	0	0	1	0	0	0	0	1	0	bacteria	proteobacteria	alphaproteobacteria	caulobacterales	caulobacteraceae	phenylobacterium	phenylobacteriumspp.
OTU_3827	0	0	0	0	0	0	0	0	0	0	0	0	3	0	0	0	0	0	0	0	bacteria	cyanobacteria	oscillatoriophycideae	chroococcales	microcystaceae	microcystis	microcystisspp.
OTU_3843	0	0	0	0	0	0	0	1	0	0	1	0	1	0	0	0	0	0	0	0	bacteria	proteobacteria	gammaproteobacteria	alteromonadales	pseudoalteromonadaceae	psychrosphaera	psychrosphaerasaromensis
OTU_3849	0	0	0	0	0	0	0	0	0	0	0	0	0	0	0	0	3	0	0	0	bacteria	proteobacteria	gammaproteobacteria	chromatiales	ectothiorhodospiraceae	ectothiorhodospira	ectothiorhodospirasp.
OTU_3854	0	0	0	0	0	0	1	0	0	0	0	0	1	0	1	0	0	0	0	0	bacteria	tenericutes	mollicutes	mycoplasmatales	mycoplasmataceae	mycoplasma	mycoplasmaspp.
OTU_3860	0	0	0	0	0	0	0	0	0	0	0	0	0	0	0	0	2	0	1	0	bacteria	proteobacteria	gammaproteobacteria	xanthomonadales	xanthomonadaceae	lysobacter	lysobactersp.
OTU_3880	0	0	0	0	0	0	0	0	0	0	0	0	0	0	0	3	0	0	0	0	bacteria	proteobacteria	gammaproteobacteria	oceanospirillales	halomonadaceae	candidatuscarsonella	candidatuscarsonellaruddii
OTU_371	0	0	0	0	0	0	0	0	0	0	0	0	0	1	0	0	0	0	1	0	bacteria	proteobacteria	alphaproteobacteria	rhodobacterales	rhodobacteraceae	rhodovulum	rhodovulummarinum
OTU_464	0	0	1	0	0	0	0	0	0	0	0	0	1	0	0	0	0	0	0	0	bacteria	fusobacteria	fusobacteriia	fusobacteriales	fusobacteriaceae	propionigenium	propionigeniumspp.
OTU_475	0	0	0	0	0	0	0	0	0	0	0	0	0	0	1	0	1	0	0	0	bacteria	proteobacteria	alphaproteobacteria	sphingomonadales	erythrobacteraceae	erythrobacter	erythrobacterspp.
OTU_498	0	0	0	0	0	0	0	0	0	1	0	0	1	0	0	0	0	0	0	0	bacteria	proteobacteria	deltaproteobacteria	bdellovibrionales	bacteriovoracaceae	bacteriovorax	bacteriovoraxmarinus
OTU_512	0	0	0	0	0	0	0	0	0	0	0	0	0	0	0	0	1	0	0	1	bacteria	firmicutes	clostridia	clostridiales	clostridiaceae	clostridium	clostridiumsp.
OTU_526	0	0	0	0	0	0	0	1	0	0	0	0	1	0	0	0	0	0	0	0	bacteria	proteobacteria	alphaproteobacteria	rhodobacterales	rhodobacteraceae	citreicella	citreicellaspp.
OTU_541	0	0	0	0	0	0	0	0	1	0	0	0	0	0	0	1	0	0	0	0	bacteria	proteobacteria	deltaproteobacteria	myxococcales	sandaracinaceae	sandaracinus	sandaracinusamylolyticus
OTU_544	0	0	0	0	0	0	0	0	0	0	0	0	0	1	0	0	0	1	0	0	bacteria	proteobacteria	deltaproteobacteria	bdellovibrionales	bacteriovoracaceae	peredibacter	peredibacterspp.
OTU_546	1	0	0	0	0	0	0	0	0	0	0	0	0	1	0	0	0	0	0	0	bacteria	cyanobacteria	oscillatoriophycideae	oscillatoriales	oscillatoriaceae	phormidium	phormidiumterebriforme
OTU_551	0	0	0	0	0	0	0	0	0	0	0	0	1	0	0	0	0	0	0	1	bacteria	planctomycetes	phycisphaerae	phycisphaerales	phycisphaeraceae	phycisphaera	phycisphaeraspp.
OTU_553	0	0	0	0	0	0	0	0	0	0	0	0	0	0	0	1	0	0	0	1	bacteria	firmicutes	clostridia	clostridiales	clostridiaceae	clostridium	clostridiumsp.
OTU_605	0	0	0	0	0	0	1	0	0	0	1	0	0	0	0	0	0	0	0	0	bacteria	proteobacteria	deltaproteobacteria	myxococcales	kofleriaceae	kofleria	kofleriaspp.
OTU_606	0	0	0	0	0	0	0	0	0	0	0	0	0	1	0	0	0	0	0	1	bacteria	proteobacteria	alphaproteobacteria	kordiimonadales	kordiimonadaceae	kordiimonas	kordiimonasaquimaris
OTU_615	0	0	0	0	0	0	0	0	0	0	0	0	0	1	0	0	0	0	1	0	bacteria	planctomycetes	planctomycetia	planctomycetales	planctomycetaceae	blastopirellula	blastopirellulaspp.
OTU_621	0	0	0	0	0	0	0	1	0	0	0	0	0	1	0	0	0	0	0	0	bacteria	bacteroidetes	bacteroidia	bacteroidales	bacteroidaceae	bacteroides	bacteroidesstercoris
OTU_637	0	1	0	0	0	0	0	0	0	0	0	0	0	0	0	0	0	1	0	0	bacteria	planctomycetes	planctomycetia	planctomycetales	planctomycetaceae	blastopirellula	blastopirellulaspp.
OTU_638	0	0	0	0	0	0	0	0	1	0	0	0	0	0	1	0	0	0	0	0	bacteria	actinobacteria	actinobacteria	solirubrobacterales	conexibacteraceae	conexibacter	conexibacterspp.
OTU_674	0	0	0	0	0	0	0	0	1	0	0	0	0	0	0	0	0	0	0	1	bacteria	proteobacteria	deltaproteobacteria	bdellovibrionales	bacteriovoracaceae	bacteriovorax	bacteriovoraxspp.
OTU_680	0	1	0	0	0	0	0	0	0	0	0	0	1	0	0	0	0	0	0	0	bacteria	firmicutes	clostridia	clostridiales	lachnospiraceae	coprococcus	coprococcuscatus
OTU_685	0	0	0	1	1	0	0	0	0	0	0	0	0	0	0	0	0	0	0	0	bacteria	planctomycetes	phycisphaerae	phycisphaerales	phycisphaeraceae	phycisphaera	phycisphaeraspp.
OTU_700	0	0	0	0	0	0	0	0	1	0	0	0	0	0	0	0	0	0	1	0	bacteria	bacteroidetes	bacteroidia	bacteroidales	porphyromonadaceae	butyricimonas	butyricimonassp.
OTU_706	0	0	0	0	0	0	0	0	0	0	0	0	0	0	0	1	0	0	1	0	bacteria	proteobacteria	alphaproteobacteria	sphingomonadales	sphingomonadaceae	sphingomonas	sphingomonassp.
OTU_712	0	0	0	0	0	0	0	0	0	0	0	0	0	1	0	0	1	0	0	0	bacteria	firmicutes	clostridia	thermoanaerobacterales	thermoanaerobacteraceae	carboxydothermus	carboxydothermusspp.
OTU_741	0	0	0	0	0	0	0	0	0	0	1	0	0	1	0	0	0	0	0	0	bacteria	proteobacteria	deltaproteobacteria	syntrophobacterales	syntrophaceae	syntrophus	syntrophusspp.
OTU_768	1	0	0	0	0	0	0	0	0	0	0	0	0	0	0	1	0	0	0	0	bacteria	proteobacteria	alphaproteobacteria	rhodospirillales	rhodospirillaceae	rhodospirillum	rhodospirillumrubrum
OTU_769	0	0	0	0	0	0	0	0	1	0	0	0	0	0	0	0	0	0	1	0	bacteria	proteobacteria	alphaproteobacteria	rhodobacterales	rhodobacteraceae	rhodovulum	rhodovulumstrictum
OTU_778	0	0	0	0	2	0	0	0	0	0	0	0	0	0	0	0	0	0	0	0	bacteria	proteobacteria	gammaproteobacteria	alteromonadales	alteromonadaceae	haliea	halieaspp.
OTU_811	1	0	0	0	0	0	0	0	0	1	0	0	0	0	0	0	0	0	0	0	bacteria	actinobacteria	actinobacteria	actinomycetales	nocardioidaceae	aeromicrobium	aeromicrobiumginsengisoli
OTU_822	0	0	0	0	0	0	0	2	0	0	0	0	0	0	0	0	0	0	0	0	bacteria	proteobacteria	alphaproteobacteria	alphaproteobacteria	alphaproteobacteria	micavibrio	micavibriosp.
OTU_832	0	0	0	0	0	0	0	0	0	0	1	0	0	0	0	0	0	0	1	0	bacteria	proteobacteria	alphaproteobacteria	sphingomonadales	sphingomonadaceae	novosphingobium	novosphingobiumspp.
OTU_839	0	0	0	0	0	0	0	0	1	0	0	0	0	0	0	0	0	0	0	1	bacteria	bacteroidetes	flavobacteriia	flavobacteriales	flavobacteriaceae	gramella	gramellasp.
OTU_868	0	0	0	0	0	0	0	0	0	0	0	0	0	0	0	1	0	1	0	0	bacteria	acidobacteria	holophagae	holophagales	holophagaceae	holophaga	holophagasp.
OTU_870	0	0	0	0	0	0	0	0	0	0	1	0	0	0	0	0	0	0	1	0	bacteria	proteobacteria	alphaproteobacteria	rhodobacterales	hyphomonadaceae	litorimonas	litorimonassp.
OTU_872	0	0	0	0	0	0	0	0	1	0	0	0	0	0	0	0	1	0	0	0	bacteria	bacteroidetes	cytophagia	cytophagales	cytophagaceae	pontibacter	pontibacterpopuli
OTU_873	0	0	0	0	0	0	0	0	0	0	0	0	0	0	0	2	0	0	0	0	bacteria	proteobacteria	alphaproteobacteria	rhodobacterales	rhodobacteraceae	maribius	maribiusspp.
OTU_883	0	0	0	0	0	2	0	0	0	0	0	0	0	0	0	0	0	0	0	0	bacteria	chloroflexi	anaerolineae	anaerolineales	anaerolineaceae	bellilinea	bellilineaspp.
OTU_886	0	0	0	0	0	0	0	0	0	0	0	0	0	0	0	0	1	1	0	0	bacteria	proteobacteria	deltaproteobacteria	myxococcales	polyangiaceae	byssovorax	byssovoraxspp.
OTU_889	0	0	0	0	0	0	0	0	0	1	0	0	0	0	0	0	0	0	1	0	bacteria	bacteroidetes	sphingobacteriia	sphingobacteriales	saprospiraceae	lewinella	lewinellasp.
OTU_908	0	0	0	0	0	0	0	0	1	0	0	0	1	0	0	0	0	0	0	0	bacteria	proteobacteria	gammaproteobacteria	oceanospirillales	saccharospirillaceae	saccharospirillum	saccharospirillumspp.
OTU_909	0	0	0	0	0	0	0	0	0	0	0	0	0	0	0	1	0	0	1	0	bacteria	verrucomicrobia	verrucomicrobiae	verrucomicrobiales	verrucomicrobiaceae	luteolibacter	luteolibacteralgae
OTU_910	2	0	0	0	0	0	0	0	0	0	0	0	0	0	0	0	0	0	0	0	bacteria	cyanobacteria	cyanobacteria	pleurocapsales	pleurocapsales	stanieria	stanieriasp.
OTU_912	0	0	0	0	0	0	0	0	0	2	0	0	0	0	0	0	0	0	0	0	bacteria	cyanobacteria	cyanobacteria	pleurocapsales	pleurocapsales	chroococcidiopsis	chroococcidiopsisspp.
OTU_922	0	0	0	0	0	0	0	1	0	0	0	0	0	0	1	0	0	0	0	0	bacteria	lentisphaerae	lentisphaeria	lentisphaerales	lentisphaeraceae	lentisphaera	lentisphaeraaraneosa
OTU_937	0	0	0	0	0	0	0	0	0	0	1	0	0	0	0	0	0	0	0	1	bacteria	proteobacteria	alphaproteobacteria	caulobacterales	caulobacteraceae	brevundimonas	brevundimonasvariabilis
OTU_938	0	0	0	0	0	0	0	0	0	0	0	0	0	1	0	0	0	1	0	0	bacteria	bacteroidetes	sphingobacteriia	sphingobacteriales	saprospiraceae	lewinella	lewinellasp.
OTU_939	0	0	0	0	0	0	0	0	0	1	0	0	0	0	0	1	0	0	0	0	bacteria	proteobacteria	deltaproteobacteria	desulfuromonadales	pelobacteraceae	pelobacter	pelobacterspp.
OTU_956	0	1	0	0	0	0	0	0	0	0	0	0	0	0	0	1	0	0	0	0	bacteria	planctomycetes	planctomycetia	candidatusbrocadiales	candidatusbrocadiaceae	candidatuskuenenia	unculturedcandidatuskueneniasp.
OTU_962	0	0	0	0	0	0	0	0	0	0	0	0	0	0	1	0	0	1	0	0	bacteria	proteobacteria	deltaproteobacteria	desulfovibrionales	desulfomicrobiaceae	desulfomicrobium	desulfomicrobiumspp.
OTU_970	0	0	0	0	0	0	0	0	0	0	1	0	0	1	0	0	0	0	0	0	bacteria	proteobacteria	alphaproteobacteria	magnetococcales	magnetococcaceae	magnetococcus	magnetococcusspp.
OTU_985	0	0	0	0	0	0	0	0	0	0	0	0	0	1	0	0	0	1	0	0	bacteria	verrucomicrobia	verrucomicrobiae	verrucomicrobiales	verrucomicrobiaceae	roseibacillus	roseibacillusponti
OTU_996	0	0	0	0	0	0	0	0	0	0	0	0	0	0	0	0	0	0	1	1	bacteria	proteobacteria	deltaproteobacteria	myxococcales	nannocystaceae	plesiocystis	plesiocystisspp.
OTU_1015	0	0	0	0	0	0	0	0	0	0	0	0	0	0	0	0	1	0	0	1	bacteria	proteobacteria	gammaproteobacteria	pseudomonadales	moraxellaceae	alkanindiges	alkanindigesspp.
OTU_1020	0	0	0	0	0	0	0	0	2	0	0	0	0	0	0	0	0	0	0	0	bacteria	firmicutes	bacilli	lactobacillales	streptococcaceae	streptococcus	streptococcusparauberis
OTU_1033	0	0	1	0	0	0	0	1	0	0	0	0	0	0	0	0	0	0	0	0	bacteria	proteobacteria	deltaproteobacteria	deltaproteobacteria	deltaproteobacteria	candidatusbabela	deltaproteobacteriumbabl1
OTU_1035	0	0	0	0	0	0	0	0	0	0	0	0	0	1	0	1	0	0	0	0	bacteria	planctomycetes	planctomycetia	planctomycetales	planctomycetaceae	pirellula	pirellulaspp.
OTU_1038	0	0	0	0	0	0	0	1	0	0	0	0	0	0	0	0	0	0	1	0	bacteria	bacteroidetes	cytophagia	cytophagales	cytophagaceae	adhaeribacter	adhaeribacterspp.
OTU_1043	0	0	0	0	0	0	0	0	0	0	1	0	0	0	0	0	0	0	1	0	bacteria	firmicutes	clostridia	clostridiales	ruminococcaceae	subdoligranulum	subdoligranulumspp.
OTU_1077	1	0	0	0	0	0	0	0	0	0	0	0	0	0	0	0	0	0	1	0	bacteria	proteobacteria	gammaproteobacteria	oceanospirillales	oceanospirillaceae	oleibacter	oleibacterspp.
OTU_1082	0	0	0	0	0	0	0	0	0	0	0	0	0	1	0	0	0	0	0	1	bacteria	actinobacteria	actinobacteria	actinomycetales	corynebacteriaceae	corynebacterium	corynebacteriumpseudodiphtheriticum
OTU_1097	0	0	0	0	0	1	0	0	0	0	0	0	0	0	0	1	0	0	0	0	bacteria	verrucomicrobia	verrucomicrobiae	verrucomicrobiales	verrucomicrobiaceae	roseibacillus	roseibacilluspersicicus
OTU_1110	0	0	0	0	0	0	1	0	0	0	0	0	0	0	0	1	0	0	0	0	bacteria	planctomycetes	planctomycetia	planctomycetales	planctomycetaceae	pirellula	pirellulaspp.
OTU_1117	0	0	0	0	0	0	1	1	0	0	0	0	0	0	0	0	0	0	0	0	bacteria	bacteroidetes	cytophagia	cytophagales	cytophagaceae	marinoscillum	marinoscillumluteum
OTU_1123	0	0	0	0	0	0	1	0	0	1	0	0	0	0	0	0	0	0	0	0	bacteria	acidobacteria	acidobacteriia	acidobacteriales	acidobacteriaceae	acidobacterium	acidobacteriumspp.
OTU_1124	0	0	0	0	0	0	1	0	0	0	0	0	0	0	0	0	1	0	0	0	bacteria	proteobacteria	alphaproteobacteria	rickettsiales	candidatusmidichloriaceae	candidatuslariskella	lariskellaendosymbiontofcurculiookumai
OTU_1150	0	0	0	0	0	0	0	0	0	0	1	0	0	0	0	0	0	0	0	1	bacteria	proteobacteria	gammaproteobacteria	pseudomonadales	pseudomonadaceae	pseudomonas	pseudomonasmarincola
OTU_1151	0	0	0	0	0	0	0	0	0	0	0	0	2	0	0	0	0	0	0	0	bacteria	proteobacteria	gammaproteobacteria	alteromonadales	alteromonadaceae	haliea	halieaspp.
OTU_1156	0	0	0	0	0	0	0	0	0	0	1	0	0	0	0	1	0	0	0	0	bacteria	bacteroidetes	cytophagia	cytophagales	flammeovirgaceae	reichenbachiella	reichenbachiellaagariperforans
OTU_1158	0	0	0	0	0	0	1	0	0	0	0	0	0	0	0	0	1	0	0	0	bacteria	firmicutes	clostridia	clostridiales	clostridiaceae	clostridium	clostridiumspp.
OTU_1170	0	0	0	0	0	0	0	0	0	0	0	0	0	0	0	1	0	0	1	0	bacteria	actinobacteria	actinobacteria	actinomycetales	nocardiopsaceae	streptomonospora	streptomonosporasp.
OTU_1178	0	0	0	0	0	0	0	0	0	0	0	0	0	0	0	0	0	1	1	0	bacteria	proteobacteria	gammaproteobacteria	methylococcales	methylococcaceae	methylococcus	methylococcusspp.
OTU_1183	1	0	0	0	0	0	0	0	0	0	0	0	0	1	0	0	0	0	0	0	bacteria	firmicutes	clostridia	clostridiales	clostridiaceae	clostridium	clostridiumspp.
OTU_1191	0	0	0	0	0	2	0	0	0	0	0	0	0	0	0	0	0	0	0	0	bacteria	tenericutes	mollicutes	acholeplasmatales	acholeplasmataceae	candidatusphytoplasma	candidatusphytoplasmasolani
OTU_1215	0	0	0	0	0	0	0	0	0	0	0	0	0	0	0	0	1	0	0	1	bacteria	proteobacteria	gammaproteobacteria	gammaproteobacteria	gammaproteobacteria	alkalimonas	alkalimonascollagenimarina
OTU_1216	0	0	0	0	0	0	0	0	0	0	1	0	0	0	0	0	0	0	0	1	bacteria	proteobacteria	alphaproteobacteria	sphingomonadales	erythrobacteraceae	erythrobacter	erythrobactermarinus
OTU_1236	0	0	1	0	0	0	0	0	0	0	0	0	0	0	0	0	1	0	0	0	bacteria	chloroflexi	anaerolineae	anaerolineales	anaerolineaceae	longilinea	longilineaspp.
OTU_1245	0	0	1	0	0	0	0	0	0	0	0	0	0	0	0	0	0	0	1	0	bacteria	bacteroidetes	sphingobacteriia	sphingobacteriales	saprospiraceae	lewinella	lewinellaagarilytica
OTU_1254	0	0	0	0	0	0	0	0	2	0	0	0	0	0	0	0	0	0	0	0	bacteria	firmicutes	clostridia	clostridiales	peptococcaceae	pelotomaculum	pelotomaculumspp.
OTU_1267	0	0	0	0	0	0	1	0	0	0	1	0	0	0	0	0	0	0	0	0	bacteria	proteobacteria	deltaproteobacteria	desulfuromonadales	geobacteraceae	geobacter	geobacterspp.
OTU_1272	0	0	0	0	0	0	0	0	0	0	0	0	0	0	0	0	1	0	1	0	bacteria	chlamydiae	chlamydiia	chlamydiales	parachlamydiaceae	parachlamydia	parachlamydiaacanthamoebae
OTU_1281	0	0	0	0	1	0	0	0	0	0	0	1	0	0	0	0	0	0	0	0	bacteria	firmicutes	clostridia	clostridiales	lachnospiraceae	blautia	blautiaspp.
OTU_1310	0	0	1	0	0	0	1	0	0	0	0	0	0	0	0	0	0	0	0	0	bacteria	proteobacteria	betaproteobacteria	burkholderiales	alcaligenaceae	pigmentiphaga	pigmentiphagadaeguensis
OTU_1312	0	0	0	0	0	0	0	0	0	0	1	0	0	0	0	0	0	1	0	0	bacteria	actinobacteria	actinobacteria	actinomycetales	corynebacteriaceae	corynebacterium	corynebacteriumsp.
OTU_1349	0	0	0	0	0	0	0	0	0	0	0	0	0	0	0	0	0	0	1	1	bacteria	proteobacteria	alphaproteobacteria	rhizobiales	brucellaceae	brucella	brucellaspp.
OTU_1354	0	0	0	0	0	0	0	0	1	0	0	0	0	0	0	0	0	0	1	0	bacteria	proteobacteria	deltaproteobacteria	bdellovibrionales	bacteriovoracaceae	peredibacter	peredibacterspp.
OTU_1377	0	0	1	0	0	0	0	0	0	1	0	0	0	0	0	0	0	0	0	0	bacteria	bacteroidetes	sphingobacteriia	sphingobacteriales	sphingobacteriaceae	sphingobacterium	sphingobacteriumspp.
OTU_1389	0	0	0	0	0	0	0	0	0	1	1	0	0	0	0	0	0	0	0	0	bacteria	firmicutes	clostridia	clostridiales	ruminococcaceae	ruminococcus	ruminococcussp.
OTU_1394	0	0	0	0	0	0	0	0	0	0	0	0	0	0	0	0	0	0	0	2	bacteria	actinobacteria	actinobacteria	actinomycetales	microbacteriaceae	microcella	microcellaspp.
OTU_1411	0	0	0	0	0	0	0	0	0	1	0	0	1	0	0	0	0	0	0	0	bacteria	proteobacteria	alphaproteobacteria	caulobacterales	caulobacteraceae	woodsholea	woodsholeamaritima
OTU_1439	0	0	0	0	0	0	0	1	0	0	0	0	0	0	0	0	0	1	0	0	bacteria	planctomycetes	phycisphaerae	phycisphaerales	phycisphaeraceae	algisphaera	algisphaeraagarilytica
OTU_1456	0	0	0	0	0	0	0	0	0	0	0	1	0	1	0	0	0	0	0	0	bacteria	bacteroidetes	cytophagia	cytophagales	cytophagaceae	flexibacter	flexibacterpolymorphus
OTU_1475	0	0	0	0	0	0	0	0	1	0	0	0	0	0	0	0	0	1	0	0	bacteria	bacteroidetes	flavobacteriia	flavobacteriales	flavobacteriaceae	flavimarina	flavobacteriaceaebacteriumidsw_73
OTU_1480	0	0	0	0	0	0	0	0	0	2	0	0	0	0	0	0	0	0	0	0	bacteria	proteobacteria	alphaproteobacteria	rhodobacterales	hyphomonadaceae	maricaulis	maricaulissp.
OTU_1482	0	0	0	0	0	0	0	0	0	0	2	0	0	0	0	0	0	0	0	0	bacteria	planctomycetes	planctomycetia	planctomycetales	planctomycetaceae	blastopirellula	blastopirellulaspp.
OTU_1487	0	2	0	0	0	0	0	0	0	0	0	0	0	0	0	0	0	0	0	0	bacteria	verrucomicrobia	verrucomicrobiae	verrucomicrobiales	verrucomicrobiaceae	persicirhabdus	persicirhabdussediminis
OTU_1511	0	0	0	0	0	0	0	0	0	0	0	0	0	0	0	0	0	0	2	0	bacteria	proteobacteria	deltaproteobacteria	desulfobacterales	desulfobacteraceae	desulforegula	desulforegulaspp.
OTU_1526	0	0	0	0	0	0	0	1	0	0	0	0	0	0	1	0	0	0	0	0	bacteria	bacteroidetes	cytophagia	cytophagales	flammeovirgaceae	marivirga	microscillasericea
OTU_1529	0	0	0	0	0	0	0	0	1	0	1	0	0	0	0	0	0	0	0	0	bacteria	proteobacteria	gammaproteobacteria	legionellales	coxiellaceae	coxiella	coxiellacheraxi
OTU_1542	0	0	0	0	0	1	0	0	0	0	0	0	0	0	0	1	0	0	0	0	bacteria	firmicutes	clostridia	clostridiales	clostridiaceae	clostridium	clostridiumsp.
OTU_1550	0	0	0	0	0	0	0	0	0	0	0	0	0	0	0	0	1	1	0	0	bacteria	proteobacteria	gammaproteobacteria	vibrionales	vibrionaceae	salinivibrio	salinivibriocosticola
OTU_1569	0	0	0	0	0	0	0	0	0	1	0	0	0	0	0	0	1	0	0	0	bacteria	proteobacteria	deltaproteobacteria	bdellovibrionales	bacteriovoracaceae	bacteriovorax	bacteriovoraxsp.
OTU_1581	0	0	0	0	0	0	0	0	0	0	2	0	0	0	0	0	0	0	0	0	bacteria	actinobacteria	actinobacteria	actinomycetales	corynebacteriaceae	corynebacterium	corynebacteriumconfusum
OTU_1582	0	0	0	0	0	0	0	0	1	0	0	0	0	0	0	0	0	0	1	0	bacteria	actinobacteria	actinobacteria	acidimicrobiales	iamiaceae	iamia	iamiaspp.
OTU_1612	0	0	0	0	0	0	0	0	0	1	0	0	0	0	0	0	0	0	0	1	bacteria	deinococcus_thermus	deinococci	thermales	thermaceae	thermus	thermusthiopara
OTU_1743	1	1	0	0	0	0	0	0	0	0	0	0	0	0	0	0	0	0	0	0	bacteria	proteobacteria	betaproteobacteria	burkholderiales	comamonadaceae	curvibacter	curvibactersp.
OTU_1745	0	0	0	0	0	0	0	0	0	0	0	0	1	0	0	0	1	0	0	0	bacteria	proteobacteria	gammaproteobacteria	methylococcales	methylococcaceae	methylococcus	methylococcusspp.
OTU_1755	0	0	0	0	0	0	0	1	1	0	0	0	0	0	0	0	0	0	0	0	bacteria	acidobacteria	acidobacteriia	acidobacteriales	acidobacteriaceae	acidobacterium	acidobacteriumspp.
OTU_1809	0	0	0	0	0	0	0	0	0	0	0	1	0	0	1	0	0	0	0	0	bacteria	bacteroidetes	cytophagia	cytophagales	cytophagaceae	ekhidna	ekhidnasp.
OTU_1823	0	0	0	0	0	1	0	0	0	0	0	0	0	0	0	1	0	0	0	0	bacteria	bacteroidetes	bacteroidia	bacteroidales	prolixibacteraceae	prolixibacter	prolixibacterspp.
OTU_1877	0	0	0	0	0	0	0	1	0	0	0	0	0	0	0	1	0	0	0	0	bacteria	proteobacteria	alphaproteobacteria	rhizobiales	rhizobiaceae	sinorhizobium	sinorhizobiumspp.
OTU_1888	0	0	0	0	0	0	1	0	0	0	0	0	0	0	0	1	0	0	0	0	bacteria	proteobacteria	betaproteobacteria	burkholderiales	oxalobacteraceae	herminiimonas	herminiimonassaxobsidens
OTU_1942	0	1	0	0	0	0	0	0	0	0	0	0	0	0	0	1	0	0	0	0	bacteria	proteobacteria	gammaproteobacteria	oceanospirillales	halomonadaceae	cobetia	cobetiasp.
OTU_1948	0	0	0	0	0	0	0	0	0	0	1	0	0	0	0	1	0	0	0	0	bacteria	bacteroidetes	flavobacteriia	flavobacteriales	flavobacteriaceae	pricia	priciaantarctica
OTU_1949	0	0	0	1	0	0	0	0	0	0	0	0	0	0	0	0	1	0	0	0	bacteria	proteobacteria	alphaproteobacteria	alphaproteobacteria	alphaproteobacteria	candidatuspelagibacter	unculturedpelagibactersp.
OTU_1951	0	0	0	0	0	0	1	0	0	0	0	0	0	0	0	1	0	0	0	0	bacteria	proteobacteria	alphaproteobacteria	rhodobacterales	rhodobacteraceae	thioclava	thioclavapacifica
OTU_2036	1	0	0	0	0	0	0	0	0	1	0	0	0	0	0	0	0	0	0	0	bacteria	bacteroidetes	bacteroidia	bacteroidales	porphyromonadaceae	porphyromonas	porphyromonasbennonis
OTU_2071	0	0	0	0	0	0	0	0	0	0	0	0	0	0	0	0	0	0	0	2	bacteria	proteobacteria	deltaproteobacteria	desulfovibrionales	desulfomicrobiaceae	desulfomicrobium	desulfomicrobiumspp.
OTU_2114	0	0	0	0	0	0	0	0	0	0	1	1	0	0	0	0	0	0	0	0	bacteria	verrucomicrobia	opitutae	opitutales	opitutaceae	opitutus	opitutussp.
OTU_2172	0	0	0	0	0	0	0	0	0	0	0	0	0	0	0	2	0	0	0	0	bacteria	proteobacteria	gammaproteobacteria	alteromonadales	pseudoalteromonadaceae	pseudoalteromonas	pseudoalteromonassp.
OTU_2192	0	0	0	0	0	0	0	1	0	0	0	1	0	0	0	0	0	0	0	0	bacteria	acidobacteria	holophagae	holophagales	holophagaceae	holophaga	holophagaspp.
OTU_2216	0	0	0	0	0	0	0	0	0	1	0	0	0	0	0	0	0	0	0	1	bacteria	proteobacteria	gammaproteobacteria	pseudomonadales	pseudomonadaceae	pseudomonas	pseudomonasspp.
OTU_2248	0	0	0	0	0	0	0	0	0	0	0	0	0	0	0	0	0	1	0	1	bacteria	proteobacteria	gammaproteobacteria	oceanospirillales	oceanospirillaceae	oceaniserpentilla	oceaniserpentillaspp.
OTU_2328	0	0	0	0	0	0	0	0	0	0	0	0	0	2	0	0	0	0	0	0	bacteria	firmicutes	bacilli	lactobacillales	streptococcaceae	lactococcus	lactococcuslactis
OTU_2381	0	0	0	0	0	0	0	0	0	1	0	0	0	0	0	0	1	0	0	0	bacteria	proteobacteria	alphaproteobacteria	rhizobiales	rhizobiaceae	ensifer	ensiferspp.
OTU_2389	0	0	1	0	0	0	0	0	0	0	0	0	1	0	0	0	0	0	0	0	bacteria	proteobacteria	gammaproteobacteria	pseudomonadales	pseudomonadaceae	pseudomonas	pseudomonasfluorescens
OTU_2396	0	0	0	0	0	0	1	0	0	0	0	1	0	0	0	0	0	0	0	0	bacteria	tenericutes	mollicutes	mycoplasmatales	mycoplasmataceae	mycoplasma	mycoplasmaspp.
OTU_2413	0	0	0	1	0	0	0	0	0	0	0	0	0	1	0	0	0	0	0	0	bacteria	fusobacteria	fusobacteriia	fusobacteriales	fusobacteriaceae	fusobacterium	fusobacteriumspp.
OTU_2440	0	0	0	0	0	0	0	0	0	0	0	0	0	1	0	1	0	0	0	0	bacteria	proteobacteria	gammaproteobacteria	alteromonadales	alteromonadales	eionea	eioneasp.
OTU_2451	0	0	0	0	1	0	0	0	1	0	0	0	0	0	0	0	0	0	0	0	bacteria	firmicutes	bacilli	lactobacillales	streptococcaceae	streptococcus	streptococcusdentirousetti
OTU_2481	0	0	0	0	0	0	0	1	1	0	0	0	0	0	0	0	0	0	0	0	bacteria	bacteroidetes	flavobacteriia	flavobacteriales	flavobacteriaceae	cloacibacterium	cloacibacteriumspp.
OTU_2490	0	0	0	0	0	0	1	0	0	0	0	0	0	0	0	1	0	0	0	0	bacteria	proteobacteria	gammaproteobacteria	chromatiales	thioalkalispiraceae	thioprofundum	thioprofundumspp.
OTU_2501	0	0	1	0	0	1	0	0	0	0	0	0	0	0	0	0	0	0	0	0	bacteria	proteobacteria	alphaproteobacteria	rhodobacterales	rhodobacteraceae	thalassobius	thalassobiusaestuarii
OTU_2506	0	0	0	1	0	0	0	0	0	0	0	0	1	0	0	0	0	0	0	0	bacteria	firmicutes	clostridia	clostridiales	clostridiaceae	clostridium	clostridiumsp.
OTU_2531	0	0	0	0	0	0	0	0	0	0	0	0	1	0	0	0	0	0	1	0	bacteria	bacteroidetes	flavobacteriia	flavobacteriales	cryomorphaceae	crocinitomix	crocinitomixspp.
OTU_2551	0	0	0	0	0	0	0	0	0	0	0	0	0	2	0	0	0	0	0	0	bacteria	proteobacteria	alphaproteobacteria	rhodobacterales	rhodobacteraceae	rhodobacter	rhodobacterspp.
OTU_2555	0	0	0	0	0	0	0	0	0	0	0	0	0	0	0	1	1	0	0	0	bacteria	proteobacteria	gammaproteobacteria	alteromonadales	colwelliaceae	thalassomonas	thalassomonassp.
OTU_2556	0	0	0	0	1	0	1	0	0	0	0	0	0	0	0	0	0	0	0	0	bacteria	spirochaetes	spirochaetia	spirochaetales	spirochaetaceae	spirochaeta	spirochaetaspp.
OTU_2560	0	0	0	0	0	0	0	0	0	0	0	1	0	1	0	0	0	0	0	0	bacteria	proteobacteria	epsilonproteobacteria	campylobacterales	campylobacteraceae	arcobacter	arcobacterspp.
OTU_2563	0	0	0	0	0	0	0	0	0	0	0	0	0	0	1	1	0	0	0	0	bacteria	proteobacteria	epsilonproteobacteria	campylobacterales	campylobacteraceae	arcobacter	arcobacterspp.
OTU_2565	0	0	0	0	1	0	0	0	0	1	0	0	0	0	0	0	0	0	0	0	bacteria	cyanobacteria	oscillatoriophycideae	chroococcales	cyanobacteriaceae	cyanobacterium	cyanobacteriumspp.
OTU_2598	0	0	0	0	1	0	0	0	0	0	0	0	0	0	0	0	1	0	0	0	bacteria	lentisphaerae	lentisphaeria	lentisphaerales	lentisphaeraceae	lentisphaera	lentisphaeraaraneosa
OTU_2638	0	0	0	0	0	0	0	0	0	0	1	0	0	0	0	0	0	1	0	0	bacteria	proteobacteria	alphaproteobacteria	rhodospirillales	rhodospirillaceae	magnetospirillum	magnetospirillumspp.
OTU_2659	0	0	0	2	0	0	0	0	0	0	0	0	0	0	0	0	0	0	0	0	bacteria	proteobacteria	betaproteobacteria	burkholderiales	burkholderiaceae	ralstonia	ralstoniasolanacearum
OTU_2687	0	0	0	0	0	0	0	0	0	0	0	0	0	0	0	0	0	1	0	1	bacteria	proteobacteria	alphaproteobacteria	rhodobacterales	hyphomonadaceae	algimonas	algimonasampicilliniresistens
OTU_2694	0	0	0	0	0	0	0	0	0	0	0	0	0	0	0	2	0	0	0	0	bacteria	firmicutes	clostridia	clostridiales	clostridiaceae	clostridium	clostridiumspp.
OTU_2743	0	0	1	0	0	0	0	0	1	0	0	0	0	0	0	0	0	0	0	0	bacteria	cyanobacteria	oscillatoriophycideae	oscillatoriales	microcoleaceae	microcoleus	microcoleusspp.
OTU_2747	0	0	0	0	0	0	0	0	0	0	0	0	0	1	0	0	0	0	0	1	bacteria	firmicutes	bacilli	lactobacillales	leuconostocaceae	leuconostoc	leuconostocpseudomesenteroides
OTU_2760	0	0	0	1	0	0	0	0	1	0	0	0	0	0	0	0	0	0	0	0	bacteria	proteobacteria	gammaproteobacteria	arenicellales	arenicellaceae	arenicella	arenicellaxantha
OTU_2794	0	0	0	0	1	0	1	0	0	0	0	0	0	0	0	0	0	0	0	0	bacteria	cyanobacteria	oscillatoriophycideae	chroococcales	microcystaceae	microcystis	microcystisspp.
OTU_2800	0	0	0	0	0	0	0	0	0	0	0	1	0	0	1	0	0	0	0	0	bacteria	proteobacteria	betaproteobacteria	burkholderiales	burkholderiaceae	burkholderia	burkholderiaferrariae
OTU_2804	0	0	0	0	0	0	0	0	0	1	0	0	1	0	0	0	0	0	0	0	bacteria	cyanobacteria	oscillatoriophycideae	chroococcales	cyanobacteriaceae	cyanobacterium	cyanobacteriumspp.
OTU_2810	0	0	0	0	1	0	1	0	0	0	0	0	0	0	0	0	0	0	0	0	bacteria	cyanobacteria	cyanobacteria	syneschococcales	leptolyngbyaceae	leptolyngbya	leptolyngbyasp.
OTU_2811	0	0	0	0	0	0	0	0	0	0	0	0	0	0	0	0	0	0	1	1	bacteria	proteobacteria	betaproteobacteria	burkholderiales	sutterellaceae	parasutterella	parasutterellaexcrementihominis
OTU_2825	0	0	0	0	0	0	0	0	0	0	0	0	0	1	1	0	0	0	0	0	bacteria	proteobacteria	gammaproteobacteria	pseudomonadales	pseudomonadaceae	pseudomonas	pseudomonassp.
OTU_2846	0	0	0	0	0	1	0	0	0	0	0	0	0	0	0	1	0	0	0	0	bacteria	proteobacteria	alphaproteobacteria	rhizobiales	phyllobacteriaceae	mesorhizobium	mesorhizobiumspp.
OTU_2848	0	0	0	0	0	2	0	0	0	0	0	0	0	0	0	0	0	0	0	0	bacteria	proteobacteria	alphaproteobacteria	rhodobacterales	rhodobacteraceae	thioclava	thioclavapacifica
OTU_2859	0	0	0	0	0	0	0	0	0	0	0	0	2	0	0	0	0	0	0	0	bacteria	proteobacteria	alphaproteobacteria	rhodobacterales	rhodobacteraceae	roseobacter	roseobacterspp.
OTU_2872	0	0	0	0	0	2	0	0	0	0	0	0	0	0	0	0	0	0	0	0	bacteria	proteobacteria	betaproteobacteria	burkholderiales	burkholderiaceae	burkholderia	burkholderiaferrariae
OTU_2873	0	0	0	0	0	0	0	0	0	0	0	0	0	0	0	0	2	0	0	0	bacteria	cyanobacteria	oscillatoriophycideae	oscillatoriales	microcoleaceae	trichodesmium	trichodesmiumspp.
OTU_2882	0	0	0	0	0	0	0	0	0	1	0	0	0	0	0	0	0	0	1	0	bacteria	proteobacteria	alphaproteobacteria	rhodobacterales	rhodobacteraceae	pseudophaeobacter	phaeobacterarcticus
OTU_2890	0	0	1	0	0	0	0	0	0	0	0	0	0	0	1	0	0	0	0	0	bacteria	proteobacteria	deltaproteobacteria	myxococcales	anaeromyxobacteraceae	anaeromyxobacter	anaeromyxobacterspp.
OTU_2904	0	0	0	0	0	0	0	0	0	0	0	0	0	0	0	2	0	0	0	0	bacteria	proteobacteria	gammaproteobacteria	chromatiales	thioalkalispiraceae	thiohalophilus	thiohalophilusspp.
OTU_2905	0	0	0	0	0	0	0	0	0	1	0	0	0	0	0	0	0	1	0	0	bacteria	proteobacteria	betaproteobacteria	nitrosomonadales	nitrosomonadaceae	nitrosospira	nitrosospiraspp.
OTU_2913	0	0	0	0	0	2	0	0	0	0	0	0	0	0	0	0	0	0	0	0	bacteria	proteobacteria	gammaproteobacteria	vibrionales	vibrionaceae	vibrio	vibrioatlanticus
OTU_2924	0	0	0	0	0	0	0	0	0	0	0	0	0	1	0	0	0	0	0	1	bacteria	deinococcus_thermus	deinococci	deinococcales	deinococcaceae	deinococcus	deinococcusnavajonensis
OTU_2928	0	0	0	0	0	0	2	0	0	0	0	0	0	0	0	0	0	0	0	0	bacteria	tenericutes	mollicutes	mycoplasmatales	mycoplasmataceae	mycoplasma	mycoplasmaspp.
OTU_2930	0	0	0	0	0	0	1	0	0	0	0	0	0	0	1	0	0	0	0	0	bacteria	proteobacteria	gammaproteobacteria	oceanospirillales	oceanospirillaceae	balneatrix	balneatrixspp.
OTU_2948	0	0	0	0	0	0	0	0	1	1	0	0	0	0	0	0	0	0	0	0	bacteria	bacteroidetes	cytophagia	cytophagales	cytophagaceae	cytophaga	cytophagaspp.
OTU_2964	0	0	0	0	0	0	0	0	0	2	0	0	0	0	0	0	0	0	0	0	bacteria	proteobacteria	gammaproteobacteria	vibrionales	vibrionaceae	vibrio	vibrioshilonii
OTU_2970	0	0	0	0	0	0	0	0	0	0	0	1	0	0	0	0	0	1	0	0	bacteria	acidobacteria	acidobacteriia	acidobacteriales	acidobacteriaceae	acidobacterium	acidobacteriumspp.
OTU_3007	0	0	0	0	0	0	1	0	0	0	0	0	0	0	0	1	0	0	0	0	bacteria	proteobacteria	gammaproteobacteria	vibrionales	vibrionaceae	aliivibrio	vibriofischeri
OTU_3018	0	0	0	0	0	0	0	2	0	0	0	0	0	0	0	0	0	0	0	0	bacteria	proteobacteria	alphaproteobacteria	rhodobacterales	rhodobacteraceae	thalassobius	thalassobiussp.
OTU_3086	0	0	0	0	0	0	0	0	0	1	0	0	0	0	0	0	0	0	0	1	bacteria	proteobacteria	epsilonproteobacteria	campylobacterales	campylobacteraceae	arcobacter	arcobacterspp.
OTU_3121	0	0	0	0	0	1	1	0	0	0	0	0	0	0	0	0	0	0	0	0	bacteria	proteobacteria	gammaproteobacteria	thiotrichales	thiotrichaceae	achromatium	achromatiumsp.
OTU_3129	0	1	0	0	0	0	0	0	0	0	0	0	0	0	0	0	0	0	0	1	bacteria	proteobacteria	gammaproteobacteria	enterobacteriales	enterobacteriaceae	arsenophonus	arsenophonusspp.
OTU_3132	0	0	0	0	0	0	0	0	1	0	0	0	0	0	1	0	0	0	0	0	bacteria	cyanobacteria	oscillatoriophycideae	chroococcales	microcystaceae	microcystis	microcystisspp.
OTU_3133	0	0	0	0	0	2	0	0	0	0	0	0	0	0	0	0	0	0	0	0	bacteria	proteobacteria	gammaproteobacteria	pseudomonadales	pseudomonadaceae	pseudomonas	pseudomonasspp.
OTU_3135	0	0	0	0	0	0	0	0	0	0	0	1	0	0	0	0	1	0	0	0	bacteria	bacteroidetes	bacteroidia	bacteroidales	porphyromonadaceae	barnesiella	barnesiellaspp.
OTU_3146	2	0	0	0	0	0	0	0	0	0	0	0	0	0	0	0	0	0	0	0	bacteria	proteobacteria	gammaproteobacteria	xanthomonadales	sinobacteraceae	steroidobacter	steroidobacterspp.
OTU_3147	0	0	0	2	0	0	0	0	0	0	0	0	0	0	0	0	0	0	0	0	bacteria	proteobacteria	alphaproteobacteria	rhodobacterales	rhodobacteraceae	phaeobacter	phaeobactersp.
OTU_3191	0	0	0	0	0	0	0	0	0	0	2	0	0	0	0	0	0	0	0	0	bacteria	proteobacteria	alphaproteobacteria	rhizobiales	phyllobacteriaceae	mesorhizobium	mesorhizobiumsp.
OTU_3195	0	0	1	0	0	0	0	0	0	0	0	0	0	0	0	0	1	0	0	0	bacteria	proteobacteria	gammaproteobacteria	alteromonadales	psychromonadaceae	psychromonas	psychromonasprofunda
OTU_3209	0	0	0	1	0	0	0	0	0	0	0	0	0	1	0	0	0	0	0	0	bacteria	proteobacteria	gammaproteobacteria	chromatiales	thioalkalispiraceae	thioalkalispira	thioalkalispiraspp.
OTU_3235	0	0	0	0	0	0	0	0	0	1	0	0	0	0	0	1	0	0	0	0	bacteria	verrucomicrobia	verrucomicrobiae	verrucomicrobiales	verrucomicrobiaceae	akkermansia	akkermansiamuciniphila
OTU_3251	2	0	0	0	0	0	0	0	0	0	0	0	0	0	0	0	0	0	0	0	bacteria	proteobacteria	alphaproteobacteria	rhodobacterales	rhodobacteraceae	thalassobius	thalassobiussp.
OTU_3276	0	0	0	0	2	0	0	0	0	0	0	0	0	0	0	0	0	0	0	0	bacteria	proteobacteria	gammaproteobacteria	alteromonadales	alteromonadales	eionea	eioneasp.
OTU_3282	0	0	0	0	0	0	0	0	0	0	0	0	0	0	0	0	2	0	0	0	bacteria	bacteroidetes	flavobacteriia	flavobacteriales	flavobacteriaceae	flavobacterium	flavobacteriumspp.
OTU_3340	0	0	0	1	0	0	0	0	0	0	0	0	0	0	0	1	0	0	0	0	bacteria	proteobacteria	gammaproteobacteria	vibrionales	vibrionaceae	vibrio	vibriosp.
OTU_3359	1	0	0	0	0	0	0	0	0	0	0	0	0	0	0	0	0	0	1	0	bacteria	proteobacteria	deltaproteobacteria	syntrophobacterales	syntrophaceae	syntrophus	syntrophusspp.
OTU_3369	0	0	0	0	0	0	1	0	0	0	0	0	1	0	0	0	0	0	0	0	bacteria	proteobacteria	alphaproteobacteria	rhodobacterales	rhodobacteraceae	sulfitobacter	sulfitobactersp.
OTU_3373	0	0	0	0	0	0	0	0	0	1	0	0	0	0	0	0	0	1	0	0	bacteria	bacteroidetes	flavobacteriia	flavobacteriales	flavobacteriaceae	wenyingzhuangia	wenyingzhuangiamarina
OTU_3376	0	0	0	0	0	0	0	0	0	0	0	0	0	0	0	0	0	0	1	1	bacteria	proteobacteria	gammaproteobacteria	vibrionales	vibrionaceae	vibrio	vibriosp.
OTU_3407	0	0	0	0	0	0	0	0	0	0	0	0	1	0	0	1	0	0	0	0	bacteria	proteobacteria	gammaproteobacteria	pseudomonadales	pseudomonadaceae	pseudomonas	pseudomonasstutzeri
OTU_3409	0	0	0	2	0	0	0	0	0	0	0	0	0	0	0	0	0	0	0	0	bacteria	proteobacteria	alphaproteobacteria	rhodobacterales	rhodobacteraceae	thalassobacter	thalassobacterstenotrophicus
OTU_3410	0	0	2	0	0	0	0	0	0	0	0	0	0	0	0	0	0	0	0	0	bacteria	proteobacteria	gammaproteobacteria	alteromonadales	shewanellaceae	shewanella	shewanellasp.
OTU_3412	0	0	0	0	0	0	0	0	0	0	0	0	0	0	0	0	0	0	1	1	bacteria	verrucomicrobia	verrucomicrobiae	verrucomicrobiales	verrucomicrobiaceae	prosthecobacter	prosthecobacterspp.
OTU_3482	0	0	0	0	0	0	0	1	0	0	0	0	0	0	0	0	0	1	0	0	bacteria	proteobacteria	alphaproteobacteria	rhodobacterales	rhodobacteraceae	roseobacter	roseobacterspp.
OTU_3489	0	0	0	0	0	0	0	0	0	0	0	0	0	0	2	0	0	0	0	0	bacteria	proteobacteria	betaproteobacteria	burkholderiales	burkholderiaceae	ralstonia	ralstoniaspp.
OTU_3533	0	0	0	0	0	0	0	0	0	0	0	0	0	0	0	1	0	0	1	0	bacteria	proteobacteria	gammaproteobacteria	vibrionales	vibrionaceae	vibrio	vibriosp.
OTU_3550	0	0	0	0	1	1	0	0	0	0	0	0	0	0	0	0	0	0	0	0	bacteria	proteobacteria	gammaproteobacteria	chromatiales	granulosicoccaceae	granulosicoccus	granulosicoccussp.
OTU_3555	0	0	0	0	0	0	0	0	0	0	1	0	0	0	0	0	1	0	0	0	bacteria	proteobacteria	gammaproteobacteria	gammaproteobacteria	gammaproteobacteria	candidatusruthia	candidatusruthiamagnifica
OTU_3603	0	0	0	0	1	0	1	0	0	0	0	0	0	0	0	0	0	0	0	0	bacteria	proteobacteria	deltaproteobacteria	myxococcales	anaeromyxobacteraceae	anaeromyxobacter	anaeromyxobacterspp.
OTU_3604	0	0	0	0	0	0	0	0	0	0	0	0	0	0	0	1	0	0	0	1	bacteria	actinobacteria	actinobacteria	acidimicrobiales	iamiaceae	iamia	iamiaspp.
OTU_3627	0	0	0	0	0	0	1	0	0	0	0	0	0	1	0	0	0	0	0	0	bacteria	cyanobacteria	cyanobacteria	pleurocapsales	pleurocapsales	chroococcidiopsis	chroococcidiopsisspp.
OTU_3628	0	0	0	0	0	0	0	0	0	0	0	0	2	0	0	0	0	0	0	0	bacteria	proteobacteria	alphaproteobacteria	rhodobacterales	rhodobacteraceae	octadecabacter	octadecabacterantarcticus
OTU_3630	0	0	0	0	0	0	0	0	0	0	0	0	0	0	0	0	1	0	1	0	bacteria	bacteroidetes	flavobacteriia	flavobacteriales	cryomorphaceae	fluviicola	fluviicolaspp.
OTU_3643	0	0	0	0	0	0	0	1	0	0	0	0	0	0	0	0	0	1	0	0	bacteria	proteobacteria	betaproteobacteria	nitrosomonadales	nitrosomonadaceae	nitrosospira	nitrosospiraspp.
OTU_3652	1	0	0	0	0	0	0	0	0	0	0	1	0	0	0	0	0	0	0	0	bacteria	proteobacteria	betaproteobacteria	burkholderiales	burkholderiaceae	ralstonia	ralstoniaspp.
OTU_3703	0	0	0	0	0	0	0	0	0	0	0	0	0	0	0	0	0	1	1	0	bacteria	proteobacteria	gammaproteobacteria	pseudomonadales	pseudomonadaceae	pseudomonas	pseudomonasstutzeri
OTU_3707	0	0	0	0	0	0	1	1	0	0	0	0	0	0	0	0	0	0	0	0	bacteria	firmicutes	clostridia	clostridiales	ruminococcaceae	ruminococcus	ruminococcusspp.
OTU_3714	0	0	0	0	0	0	1	0	0	0	0	0	0	0	0	0	1	0	0	0	bacteria	proteobacteria	betaproteobacteria	nitrosomonadales	nitrosomonadaceae	nitrosovibrio	nitrosovibriospp.
OTU_3723	0	0	0	0	0	0	2	0	0	0	0	0	0	0	0	0	0	0	0	0	bacteria	proteobacteria	betaproteobacteria	methylophilales	methylophilaceae	methylobacillus	methylobacillusspp.
OTU_3733	0	0	1	0	0	0	0	0	0	0	1	0	0	0	0	0	0	0	0	0	bacteria	cyanobacteria	cyanobacteria	synechococcales	synechococcaceae	synechococcus	synechococcusspp.
OTU_3739	1	0	0	0	0	0	0	0	0	0	0	0	0	1	0	0	0	0	0	0	bacteria	proteobacteria	betaproteobacteria	burkholderiales	burkholderiaceae	burkholderia	burkholderiaspp.
OTU_3750	0	0	0	0	0	0	0	0	0	0	0	0	2	0	0	0	0	0	0	0	bacteria	proteobacteria	betaproteobacteria	burkholderiales	burkholderiaceae	ralstonia	ralstoniaspp.
OTU_3752	0	0	0	0	0	0	1	0	0	0	0	0	0	0	0	1	0	0	0	0	bacteria	firmicutes	clostridia	clostridiales	clostridiaceae	clostridium	clostridiumsp.
OTU_3754	0	0	0	0	0	2	0	0	0	0	0	0	0	0	0	0	0	0	0	0	bacteria	planctomycetes	planctomycetia	planctomycetales	planctomycetaceae	planctomyces	planctomycessp.
OTU_3762	0	0	0	0	0	0	0	0	0	1	0	1	0	0	0	0	0	0	0	0	bacteria	gemmatimonadetes	gemmatimonadetes	gemmatimonadales	gemmatimonadaceae	gemmatimonas	gemmatimonasspp.
OTU_3770	0	0	0	0	0	0	0	0	0	0	0	0	0	0	0	0	0	0	1	1	bacteria	actinobacteria	actinobacteria	gaiellales	gaiellaceae	gaiella	gaiellaspp.
OTU_3784	0	0	0	0	0	0	0	0	0	0	0	0	1	0	1	0	0	0	0	0	bacteria	proteobacteria	gammaproteobacteria	alteromonadales	colwelliaceae	colwellia	colwelliaspp.
OTU_3792	0	0	0	1	0	0	0	0	0	0	0	0	1	0	0	0	0	0	0	0	bacteria	proteobacteria	gammaproteobacteria	alteromonadales	shewanellaceae	shewanella	shewanellasp.
OTU_3795	0	0	0	0	0	0	0	0	0	0	0	0	0	0	0	2	0	0	0	0	bacteria	proteobacteria	alphaproteobacteria	rhodobacterales	rhodobacteraceae	roseobacter	roseobactersp.
OTU_3799	0	0	0	0	0	0	1	0	1	0	0	0	0	0	0	0	0	0	0	0	bacteria	proteobacteria	deltaproteobacteria	desulfuromonadales	pelobacteraceae	pelobacter	pelobacterspp.
OTU_3805	0	0	0	0	0	0	0	0	0	0	0	0	0	0	0	1	0	0	0	1	bacteria	proteobacteria	gammaproteobacteria	alteromonadales	colwelliaceae	thalassomonas	thalassomonassp.
OTU_3824	0	0	0	0	0	2	0	0	0	0	0	0	0	0	0	0	0	0	0	0	bacteria	proteobacteria	deltaproteobacteria	myxococcales	polyangiaceae	byssovorax	byssovoraxcruenta
OTU_3833	0	0	0	0	0	0	0	0	1	0	1	0	0	0	0	0	0	0	0	0	bacteria	proteobacteria	betaproteobacteria	rhodocyclales	rhodocyclaceae	azoarcus	azoarcusspp.
OTU_3842	0	0	0	0	0	0	0	0	0	0	0	1	0	0	0	0	1	0	0	0	bacteria	bacteroidetes	bacteroidia	bacteroidales	porphyromonadaceae	barnesiella	barnesiellaspp.
OTU_3848	0	0	0	0	0	0	0	0	0	0	0	0	2	0	0	0	0	0	0	0	bacteria	firmicutes	clostridia	clostridiales	clostridiaceae	clostridium	clostridiumsp.
OTU_3853	0	0	0	0	1	0	0	0	0	0	0	0	0	0	1	0	0	0	0	0	bacteria	cyanobacteria	oscillatoriophycideae	chroococcales	cyanobacteriaceae	cyanobacterium	cyanobacteriumspp.
OTU_3873	0	0	0	1	0	0	0	0	0	0	0	0	1	0	0	0	0	0	0	0	bacteria	proteobacteria	betaproteobacteria	burkholderiales	burkholderiales	ideonella	ideonellasp.
OTU_3883	0	0	0	0	0	0	0	0	0	1	0	0	1	0	0	0	0	0	0	0	bacteria	proteobacteria	gammaproteobacteria	alteromonadales	colwelliaceae	colwellia	colwelliasp.
OTU_3884	0	0	0	0	0	0	0	0	0	1	0	1	0	0	0	0	0	0	0	0	bacteria	proteobacteria	gammaproteobacteria	oceanospirillales	oceanospirillaceae	marinomonas	marinomonasdokdonensis

## Sheet: Table S2
Table S2. PERMANOVA main test (F value and P value) between salmon skin samples with and without anesthesia, for each OTU.
		ANE vs CTR
	OTU	F value	P value
	1	3.505	0.048
	2	4.157	0.023
	4	1.328	0.26
	427	7.488	0.007
	3097	4.63	0.028
	3110	3.041	0.062

## Sheet: Table S3
Table S3. Taxonomic affiliation of the most abundant OTUs in salmon skin mucus and water samples ( ≥ 20000 sequences) including OTU-numbers (OTU); number of sequence reads; taxonomic assignment; their closest relatives (using Blast); with respective accession number (Acession); sequence identity (Sq ident); and their source.
otuname	Sequence reads		Phylum	Class	Order	Family	Genus	Acession	Sq ident	Source
	Skin	Water
OTU 1	84680	749	proteobacteria	gammaproteobacteria	vibrionales	vibrionaceae	vibrio	MN974046	98	coastal seawater
OTU 2	217593	378	proteobacteria	betaproteobacteria	burkholderiales	burkholderiaceae	ralstonia	MN122283	98	Ralstonia solanacearum strain
OTU 4	45708	1	proteobacteria	betaproteobacteria	burkholderiales	burkholderiaceae	burkholderia	KY682033	99	boreal forest mushrooms
OTU 7	34656	368	proteobacteria	gammaproteobacteria	alteromonadales	pseudoalteromonadaceae	pseudoalteromonas	MK577323	99	Pseudoalteromonas sp. strain
OTU 8	27329	0	proteobacteria	gammaproteobacteria	pseudomonadales	pseudomonadaceae	pseudomonas	MT626363	99	sediment
OTU 14	32574	0	firmicutes	bacilli	bacillales	bacillaceae	bacillus	MT105334	87	Paenibacillus sp.culture
OTU 427	92585	25	proteobacteria	gammaproteobacteria	alteromonadales	psychromonadaceae	psychromonas	KC462947	98	Psychromonas marina strain
OTU 3097	552593	589	proteobacteria	gammaproteobacteria	vibrionales	vibrionaceae	aliivibrio	JQ361731	99	Oncorhynchus mykiss
OTU 3110	240327	786	proteobacteria	gammaproteobacteria	vibrionales	vibrionaceae	vibrio	DQ408399	99	marine farm

## Sheet: Table S4
Table S4. Values of temperature, pH, dissolved oxygen (DO), salinity, oxi-redution potential, ammonia, nitrites, nitrates and phosphates in the aquaculture compartments. Sup - Supply water samples; Bio - Biofilter water samples
		Temperature (ºC)	pH	DO (mg/L)	Salinity	Oxi-reduction potential (mV)	Ammonia (µmol/L)	Nitrates (µmol/L)	Nitrites (µmol/L)	Phosfates (µmol/L)
Water Supply (sup)	Sup1	14.60	8.18	9.40	34.60	256.00	3.91	4.19	0.49	0.47
	Sup2	14.70	8.25	9.90	34.80	243.90	6.42	2.50	0.52	0.37
	Sup3	14.60	8.28	10.0	34.70	230.80	3.85	2.16	0.49	0.28
Biofilter (Bio)	Bio1	13.90	7.62	8.30	34.90	249.90	5.05	52.37	0.43	6.18
	Bio2	13.70	7.65	8.80	34.90	228.60	6.96	52.88	0.48	6.22
	Bio3	13.70	7.67	8.80	35.00	253.30	6.14	52.64	0.47	6.48

## Sheet: Table S5
Table S5. OTU table with taxonomic classification (Skin - salmon skin mucus; Water - water samples).
otuname	Skin01	Skin02	Skin03	Skin04	Skin05	Skin06	Skin07	Skin08	Skin09	Skin10	Water1	Water2	Water3	Water4	Water5	Water6	Water7	Water8	Water9	Water10	Domain	Phylum	Class	Order	Family	Genus	Species
OTU_1	925	431	2079	4660	3729	19577	9845	10561	15970	16903	6	73	11	11	12	10	435	152	17	22	bacteria	proteobacteria	gammaproteobacteria	vibrionales	vibrionaceae	vibrio	vibriosp.
OTU_2	31484	25096	35008	22433	17961	19609	29809	30119	2981	3093	1	1	0	364	8	1	2	0	1	0	bacteria	proteobacteria	betaproteobacteria	burkholderiales	burkholderiaceae	ralstonia	ralstoniaspp.
OTU_3	137	57	633	475	352	476	457	507	166	781	0	0	0	0	0	0	0	0	0	0	bacteria	proteobacteria	gammaproteobacteria	alteromonadales	psychromonadaceae	psychromonas	psychromonasprofunda
OTU_4	169	5546	5392	6019	5117	4280	11753	6091	210	1131	0	0	0	0	0	1	0	0	0	0	bacteria	proteobacteria	betaproteobacteria	burkholderiales	burkholderiaceae	burkholderia	burkholderiaxenovorans
OTU_5	29169	1167	656	646	384	585	2494	5406	3457	143	632	3	2	5	3	2	4	219	693	187	bacteria	cyanobacteria	cyanobacteria	oscillatoriales	oscillatoriales	halospirulina	halospirulinasp.
OTU_6	50	624	1826	505	80	1080	1053	860	482	197	0	0	0	0	0	0	0	0	0	0	bacteria	tenericutes	mollicutes	mycoplasmatales	mycoplasmataceae	mycoplasma	mycoplasmaspp.
OTU_7	215	163	423	2027	2648	6652	4970	5415	1266	10877	29	44	33	28	29	18	39	29	22	97	bacteria	proteobacteria	gammaproteobacteria	alteromonadales	pseudoalteromonadaceae	pseudoalteromonas	pseudoalteromonastetraodonis
OTU_8	15630	833	569	1817	1062	829	2874	1256	2269	190	0	0	0	0	0	0	0	0	0	0	bacteria	proteobacteria	gammaproteobacteria	pseudomonadales	pseudomonadaceae	pseudomonas	pseudomonasstutzeri
OTU_9	2	133	489	1062	511	596	609	667	14	988	1	1	0	0	344	1	0	2	0	2	bacteria	proteobacteria	epsilonproteobacteria	campylobacterales	campylobacteraceae	arcobacter	arcobacterspp.
OTU_10	11245	11	44	5	7	179	321	4966	12	38	7	7	1689	12	8	7	6	10	13	6	bacteria	proteobacteria	gammaproteobacteria	xanthomonadales	xanthomonadaceae	stenotrophomonas	stenotrophomonasmaltophilia
OTU_11	25	8	153	28	204	45	1221	92	43	169	2	0	1	0	2	4	1	0	0	3	bacteria	proteobacteria	gammaproteobacteria	alteromonadales	idiomarinaceae	idiomarina	idiomarinaloihiensis
OTU_12	15	418	12	17	210	65	22	105	30	74	3	27	0	0	1	0	1	1	1	1	bacteria	proteobacteria	gammaproteobacteria	pseudomonadales	moraxellaceae	psychrobacter	psychrobactersp.
OTU_13	29	920	1391	1546	732	1571	2045	1196	55	1274	1	0	1	4	1	2	5	3	0	1	bacteria	proteobacteria	gammaproteobacteria	alteromonadales	colwelliaceae	thalassomonas	thalassomonassp.
OTU_14	29849	0	2	1	1	5	11	6	2691	8	0	0	0	0	0	0	0	0	0	0	bacteria	firmicutes	bacilli	bacillales	bacillaceae	bacillus	bacillusspp.
OTU_15	0	9	54	37	16	53	94	110	5	150	1	3	1	0	0	0	0	0	0	81	bacteria	proteobacteria	gammaproteobacteria	alteromonadales	colwelliaceae	colwellia	colwelliasp.
OTU_16	14831	312	282	8	276	5	157	718	1076	18	0	0	0	0	0	0	0	0	0	0	bacteria	proteobacteria	alphaproteobacteria	sphingomonadales	erythrobacteraceae	altererythrobacter	altererythrobacteraestuarii
OTU_17	21	10	22	19	19	155	40	41	37	64	0	0	0	0	0	0	0	0	0	0	bacteria	proteobacteria	gammaproteobacteria	oceanospirillales	halomonadaceae	cobetia	cobetiamarina
OTU_18	15	8	938	958	518	1032	1723	1622	2243	5404	0	2	1	3	2	1	0	3	1	25	bacteria	proteobacteria	gammaproteobacteria	oceanospirillales	oceanospirillaceae	oleispira	oleispiraspp.
OTU_19	7478	4	127	14	2164	15	10	10	15	8	0	0	0	0	0	0	0	0	0	0	bacteria	proteobacteria	betaproteobacteria	burkholderiales	oxalobacteraceae	massilia	massiliatimonae
OTU_20	14	1277	873	1341	1043	1394	2264	4743	14	1827	2	0	1	0	4	1	2	199	0	487	bacteria	proteobacteria	epsilonproteobacteria	campylobacterales	campylobacteraceae	arcobacter	arcobacterspp.
OTU_21	1	1	0	4	319	69	175	1	2	10	17	282	16	11	94	12	374	16	14	17	bacteria	proteobacteria	alphaproteobacteria	sphingomonadales	sphingomonadaceae	sphingomonas	caulobacterleidyia
OTU_22	8686	106	685	1646	723	1783	1626	15	908	1527	4	1	884	5	2	3	0	47	0	2	bacteria	proteobacteria	gammaproteobacteria	alteromonadales	pseudoalteromonadaceae	algicola	algicolabacteriolytica
OTU_23	1559	9	28	9	139	11	28	3	4	45	688	164	4	757	5	16	7	8	8	44	bacteria	proteobacteria	betaproteobacteria	burkholderiales	comamonadaceae	pelomonas	pelomonasaquatica
OTU_24	6707	936	675	138	140	197	522	2329	909	65	0	0	0	0	0	0	0	0	0	0	bacteria	proteobacteria	gammaproteobacteria	pseudomonadales	pseudomonadaceae	pseudomonas	pseudomonasstutzeri
OTU_25	17	203	1636	915	275	44	1646	16	12	365	3	1	2	1	0	1	2	0	0	214	bacteria	proteobacteria	epsilonproteobacteria	campylobacterales	campylobacteraceae	arcobacter	arcobacterspp.
OTU_30	15	12	9	21	8	233	14	19	984	44	0	0	0	0	0	0	0	1	0	0	bacteria	bacteroidetes	flavobacteriia	flavobacteriales	flavobacteriaceae	tenacibaculum	tenacibaculumdicentrarchi
OTU_31	2	0	1	3	121	171	2	4	1	6	2	5	5	8	5	4	4	6	6	223	bacteria	actinobacteria	actinobacteria	actinomycetales	micrococcaceae	kocuria	kocuriapalustris
OTU_32	37	459	2187	2814	1384	2353	2255	3552	506	3541	1	0	0	1	2	0	4	0	2	147	bacteria	proteobacteria	gammaproteobacteria	alteromonadales	colwelliaceae	colwellia	colwelliasp.
OTU_33	13	596	651	352	798	3	133	1964	9	24	0	0	0	0	0	0	0	0	0	0	bacteria	proteobacteria	gammaproteobacteria	chromatiales	ectothiorhodospiraceae	thiohalomonas	thiohalomonasspp.
OTU_34	0	0	0	133	1	1	713	2	1	24	7	65	10	7622	738	8	14	94	4186	121	bacteria	proteobacteria	gammaproteobacteria	pseudomonadales	moraxellaceae	acinetobacter	acinetobacterjunii
OTU_35	17	13	206	22	18	138	34	36	29	95	453	4	5	4	6	8	4	9	9	3	bacteria	proteobacteria	gammaproteobacteria	oceanospirillales	halomonadaceae	halomonas	halomonasaquamarina
OTU_36	9	217	1375	602	277	693	883	1290	1020	718	2	3	3	1	3	6	2077	142	3	2	bacteria	proteobacteria	gammaproteobacteria	alteromonadales	colwelliaceae	colwellia	colwelliasp.
OTU_37	9359	330	2	3	3	153	256	1193	589	8	0	0	0	0	0	0	0	0	0	0	bacteria	proteobacteria	alphaproteobacteria	caulobacterales	caulobacteraceae	brevundimonas	brevundimonasvesicularis
OTU_38	5	1	6	3	2	3	3	4	13	4021	0	0	0	0	0	0	0	0	0	0	bacteria	actinobacteria	actinobacteria	actinomycetales	corynebacteriaceae	corynebacterium	corynebacteriumdiphtheriae
OTU_39	3066	181	518	240	2	254	190	2	950	4	1661	107	4	2	8	7	9	9	5	6	bacteria	proteobacteria	alphaproteobacteria	rhizobiales	bradyrhizobiaceae	bradyrhizobium	bradyrhizobiumspp.
OTU_40	3	3	3	2	1	3	5	6	364	15	9	7	6	9	12	6596	15	9	10	20	bacteria	proteobacteria	betaproteobacteria	burkholderiales	burkholderiales	tepidimonas	tepidimonasspp.
OTU_42	7	1	3	3	0	164	1	6	4	3	1	1	1	3	1	2	3	348	2	4	bacteria	proteobacteria	alphaproteobacteria	rhizobiales	methylobacteriaceae	methylobacterium	methylobacteriumtardum
OTU_43	3303	1	380	166	334	341	705	8	1199	673	0	0	0	0	0	0	2	0	0	1	bacteria	proteobacteria	gammaproteobacteria	alteromonadales	colwelliaceae	colwellia	colwelliasp.
OTU_44	2	33	118	285	180	442	366	239	159	891	0	0	0	0	0	0	4	0	0	0	bacteria	proteobacteria	gammaproteobacteria	vibrionales	vibrionaceae	vibrio	vibriotapetis
OTU_45	6	2	248	968	2356	1486	1193	927	3	1052	0	0	0	0	0	0	1	0	0	0	bacteria	proteobacteria	gammaproteobacteria	alteromonadales	shewanellaceae	shewanella	shewanellahalifaxensis
OTU_47	2	5	3	1	11	2	0	3	2267	2038	2	2	3	3935	2	361	6	4	2	5	bacteria	actinobacteria	actinobacteria	actinomycetales	microbacteriaceae	cryocola	cryocolaspp.
OTU_48	3	0	3	0	0	154	3	1	7	59	818	7	2	6	181	7	3	9	6560	426	bacteria	firmicutes	bacilli	bacillales	staphylococcaceae	staphylococcus	staphylococcusepidermidis
OTU_49	3	1	0	0	12	0	1	0	0	0	0	0	0	0	0	0	0	0	0	0	bacteria	proteobacteria	gammaproteobacteria	pseudomonadales	moraxellaceae	psychrobacter	psychrobacterpulmonis
OTU_50	0	1	0	88	0	0	1	0	127	40	7	3251	2573	8	1384	7	11	83	10	13	bacteria	proteobacteria	alphaproteobacteria	rhodobacterales	rhodobacteraceae	roseobacter	roseobacterspp.
OTU_51	7	2	6	11	4	55	7	11	11	9	1	2	1	0	36	0	0	12	0	4	bacteria	proteobacteria	alphaproteobacteria	rhodobacterales	rhodobacteraceae	sulfitobacter	sulfitobactersp.
OTU_52	0	29	0	0	0	42	0	0	1	1	3	8	1	4	7	4	4	1	4	2	bacteria	proteobacteria	gammaproteobacteria	enterobacteriales	enterobacteriaceae	pantoea	pantoeadispersa
OTU_54	3	606	382	263	112	89	208	488	9	35	0	0	0	0	0	0	1	0	0	0	bacteria	proteobacteria	betaproteobacteria	rhodocyclales	rhodocyclaceae	sulfuritalea	sulfuritaleaspp.
OTU_55	3	4	5	2	1	2	4	4	1348	138	2490	6	4	105	7	2340	11	8	5	5	bacteria	bacteroidetes	flavobacteriia	flavobacteriales	flavobacteriaceae	cloacibacterium	cloacibacteriumspp.
OTU_56	3	1	1	1	1	4	3	2	7077	643	0	1	2	2	2	1	0	1	3	0	bacteria	firmicutes	bacilli	lactobacillales	enterococcaceae	enterococcus	enterococcuscecorum
OTU_57	3	4	4	3	4	2	4	7	3	5	5	5	4	7	0	6	3652	655	5	683	bacteria	proteobacteria	gammaproteobacteria	chromatiales	granulosicoccaceae	granulosicoccus	granulosicoccussp.
OTU_58	5	1	688	182	71	148	127	594	9	1954	0	0	0	0	0	0	0	1	0	0	bacteria	proteobacteria	gammaproteobacteria	alteromonadales	alteromonadaceae	agarivorans	agarivoransalbus
OTU_59	8	1	21	3	2	13	12	3	12	13	1	70	0	0	0	1	0	2	0	0	bacteria	proteobacteria	gammaproteobacteria	alteromonadales	alteromonadaceae	alteromonas	alteromonassp.
OTU_60	4	1	2	2	1	10	3	7	5	6	0	0	0	0	0	0	0	0	0	0	bacteria	spirochaetes	spirochaetia	spirochaetales	spirochaetaceae	spirochaeta	spirochaetaspp.
OTU_61	16	988	74	333	337	115	612	18	12	22	0	0	0	0	0	0	0	0	0	0	bacteria	proteobacteria	betaproteobacteria	burkholderiales	burkholderiaceae	burkholderia	burkholderiaferrariae
OTU_62	1	0	13	47	2	3	4	1	8	8	0	0	0	0	0	0	0	0	0	0	bacteria	proteobacteria	alphaproteobacteria	rhodobacterales	rhodobacteraceae	oceanicola	oceanicolasp.
OTU_63	3556	0	1	2	1	60	3	4	0	3	4	149	1	7106	5	4	5	156	12	6	bacteria	firmicutes	bacilli	lactobacillales	streptococcaceae	streptococcus	streptococcusparasanguinis
OTU_64	19	322	302	660	246	683	699	830	762	80	0	0	0	0	0	0	0	0	0	1	bacteria	proteobacteria	gammaproteobacteria	pseudomonadales	pseudomonadaceae	pseudomonas	pseudomonasspp.
OTU_65	3	2	3	324	4	5	6	3	8	38	0	0	0	0	17	1	0	34	0	0	bacteria	proteobacteria	alphaproteobacteria	rhodobacterales	rhodobacteraceae	pseudophaeobacter	phaeobacterarcticus
OTU_66	4	1	142	79	331	306	615	42	2963	274	0	0	2	0	0	2	6	0	0	0	bacteria	proteobacteria	gammaproteobacteria	alteromonadales	pseudoalteromonadaceae	pseudoalteromonas	pseudoalteromonassp.
OTU_67	12	3	12	10	5	14	14	11	14	22	0	1	0	0	0	0	0	0	0	3	bacteria	proteobacteria	alphaproteobacteria	rhodobacterales	rhodobacteraceae	paracoccus	paracoccussp.
OTU_68	7	276	7	6	7	168	11	5	3	8	0	0	0	0	0	0	0	0	0	0	bacteria	proteobacteria	alphaproteobacteria	rhodobacterales	rhodobacteraceae	rhodovulum	rhodovulumstrictum
OTU_70	4	1	0	2	1	3	3	1	1	3	0	0	0	0	0	0	0	0	0	0	bacteria	proteobacteria	alphaproteobacteria	rhizobiales	rhizobiaceae	rhizobium	rhizobiumsp.
OTU_71	6777	0	1	2	0	2	1	1	5	7	1	0	428	0	0	0	0	0	0	0	bacteria	actinobacteria	actinobacteria	actinomycetales	corynebacteriaceae	corynebacterium	corynebacteriumtuberculostearicum
OTU_73	6	174	198	339	293	94	373	842	5	208	0	0	0	0	0	0	0	0	0	0	bacteria	proteobacteria	gammaproteobacteria	alteromonadales	colwelliaceae	colwellia	colwelliasp.
OTU_74	9	122	466	230	574	79	981	3	16	81	0	0	0	0	0	0	0	0	0	0	bacteria	proteobacteria	betaproteobacteria	burkholderiales	burkholderiaceae	burkholderia	burkholderiakururiensis
OTU_75	3	0	3	1	3	0	4	3	2723	5	0	0	0	0	2	0	0	0	0	0	bacteria	firmicutes	bacilli	bacillales	planococcaceae	planococcus	planococcusspp.
OTU_76	3	1	0	3	3	3	22	1	5	9	1	867	934	0	191	5	2	1	0	3	bacteria	proteobacteria	alphaproteobacteria	rhodobacterales	rhodobacteraceae	loktanella	loktanellatamlensis
OTU_77	6	3	196	7	3	12	344	9	12	39	1	0	0	3	1	0	2	124	1	1	bacteria	proteobacteria	gammaproteobacteria	cellvibrionales	cellvibrionaceae	gilvimarinus	gilvimarinusagarilyticus
OTU_78	3	3	1	1	0	2	2	5	3734	76	2	1	1	1	3	733	0	0	0	1	bacteria	proteobacteria	alphaproteobacteria	rhizobiales	brucellaceae	daeguia	daeguiacaeni
OTU_79	0	0	0	0	0	0	0	0	0	1	2	5	4	2	3	4	4	3786	5	2663	bacteria	bacteroidetes	sphingobacteriia	sphingobacteriales	saprospiraceae	haliscomenobacter	haliscomenobacterspp.
OTU_80	3	0	4	5	5	8	5	2	6	37	0	0	0	0	0	0	0	0	0	1	bacteria	proteobacteria	alphaproteobacteria	rhodobacterales	rhodobacteraceae	thioclava	thioclavapacifica
OTU_81	4	1	2	7	204	258	167	3	10	188	1	133	0	1	1	0	0	185	2	1	bacteria	proteobacteria	gammaproteobacteria	oceanospirillales	oceanospirillaceae	marinomonas	marinomonasspp.
OTU_82	4	1	1	1	3	2	7	2	2686	15	1	0	0	0	0	44	0	1	0	163	bacteria	bacteroidetes	flavobacteriia	flavobacteriales	flavobacteriaceae	empedobacter	empedobactersp.
OTU_85	512	0	111	0	0	1	1	1	2	0	1	0	0	2289	1	4	3	3	1	2	bacteria	proteobacteria	betaproteobacteria	burkholderiales	alcaligenaceae	achromobacter	achromobacterxylosoxidans
OTU_86	1	1	90	184	33	11	149	5	1	514	0	0	0	0	0	0	0	152	0	0	bacteria	proteobacteria	gammaproteobacteria	alteromonadales	colwelliaceae	thalassomonas	thalassomonassp.
OTU_87	3	1	119	298	2	83	11	4	1	8	0	1	0	0	1	0	0	258	1	156	bacteria	proteobacteria	alphaproteobacteria	rhodobacterales	rhodobacteraceae	rhodobacter	rhodobacterspp.
OTU_88	0	6	6	8	6	8	12	4	0	88	0	0	0	0	0	0	0	0	0	0	bacteria	proteobacteria	betaproteobacteria	burkholderiales	burkholderiaceae	burkholderia	burkholderiasp.
OTU_90	3	1	112	301	362	163	831	3	3	771	2	2	1952	2	3	4	6	6	1	2	bacteria	proteobacteria	epsilonproteobacteria	campylobacterales	campylobacteraceae	arcobacter	arcobactersp.
OTU_91	5	1	3	4	2	4	1	2115	10	18	0	15	17	1	16	0	1	70	1	258	bacteria	proteobacteria	alphaproteobacteria	rhodobacterales	rhodobacteraceae	jannaschia	jannaschiasp.
OTU_92	5	1	4	2	1	7	11	6	5	4	0	1	1	1	0	1	0	1	1	1	bacteria	acidobacteria	holophagae	holophagales	holophagaceae	holophaga	holophagasp.
OTU_93	4	1	0	0	0	1	323	1	4	5	1	0	0	0	0	0	0	0	0	0	bacteria	firmicutes	clostridia	clostridiales	ruminococcaceae	faecalibacterium	faecalibacteriumprausnitzii
OTU_94	5	4	4	3	83	9	8	8	10	3	0	0	0	0	1	0	1	145	0	0	bacteria	proteobacteria	gammaproteobacteria	arenicellales	arenicellaceae	perspicuibacter	gammaproteobacterium
OTU_95	4775	4	1	1	3	2	0	3	1024	3	0	0	0	0	0	0	0	0	0	0	bacteria	proteobacteria	gammaproteobacteria	xanthomonadales	xanthomonadaceae	dyella	dyellajaponica
OTU_96	0	0	0	0	0	0	0	0	0	0	2	4	2	1	3	6	5	4	5740	2	bacteria	proteobacteria	betaproteobacteria	nitrosomonadales	nitrosomonadaceae	nitrosospira	nitrosospiraspp.
OTU_97	2	1	1	3	27	0	0	0	1	4	0	0	0	0	0	0	0	0	0	0	bacteria	bacteroidetes	cytophagia	cytophagales	cytophagaceae	hymenobacter	hymenobacterspp.
OTU_98	0	0	0	0	0	0	0	0	0	0	2	23	3	6	67	5	10	81	4	5	bacteria	proteobacteria	betaproteobacteria	burkholderiales	comamonadaceae	variovorax	variovoraxparadoxus
OTU_99	0	0	0	0	0	0	0	0	0	0	1	11	9	7	1	5220	2	5	9	9	bacteria	firmicutes	clostridia	clostridiales	ruminococcaceae	ruminococcus	ruminococcusbromii
OTU_100	0	0	0	0	0	0	0	0	0	0	5	386	6	1	5	4	4	4	3	4	bacteria	proteobacteria	gammaproteobacteria	oceanospirillales	hahellaceae	hahella	hahellaspp.
OTU_101	1	2	0	2	1	0	2	2	0	124	4064	7	7	11	9	8	11	2	4	10	bacteria	actinobacteria	actinobacteria	bifidobacteriales	bifidobacteriaceae	bifidobacterium	bifidobacteriumthermophilum
OTU_102	3	27	306	267	1	23	6	1	226	133	0	1	0	1	0	0	2	0	0	0	bacteria	lentisphaerae	lentisphaeria	lentisphaerales	lentisphaeraceae	lentisphaera	lentisphaeraaraneosa
OTU_103	9	5	67	162	127	317	285	147	323	1230	1	1	0	1	2	0	0	0	0	0	bacteria	proteobacteria	gammaproteobacteria	vibrionales	vibrionaceae	vibrio	vibriorumoiensis
OTU_104	0	0	0	0	0	0	0	0	0	0	4846	7	8	6	13	9	11	13	7	5	bacteria	bacteroidetes	cytophagia	cytophagales	cytophagaceae	dyadobacter	dyadobacterspp.
OTU_105	4	1	2	5	4	160	562	4	12	6	0	0	0	0	0	0	0	0	1	104	bacteria	proteobacteria	alphaproteobacteria	sphingomonadales	erythrobacteraceae	erythrobacter	erythrobacterseohaensis
OTU_106	2	2	6	2	0	73	7	0	3	4	2	1	0	0	1	1	0	335	0	197	bacteria	proteobacteria	gammaproteobacteria	chromatiales	granulosicoccaceae	granulosicoccus	granulosicoccussp.
OTU_107	4298	94	0	1	1	0	1	1	1	1	0	0	0	0	0	0	0	0	0	0	bacteria	proteobacteria	betaproteobacteria	nitrosomonadales	nitrosomonadaceae	nitrosovibrio	nitrosovibriospp.
OTU_108	1	1	2	0	2	4	2	2	4	5	0	0	0	0	0	0	0	0	0	0	bacteria	firmicutes	clostridia	clostridiales	eubacteriaceae	eubacterium	eubacteriumrectale
OTU_109	0	0	1	0	0	0	4	0	0	0	2	5	3	5	3	2	2093	341	5	1558	bacteria	chloroflexi	dehalococcoidia	dehalococcoidales	dehalococcoidaceae	dehalococcoides	dehalococcoidesspp.
OTU_110	0	0	0	0	0	0	0	0	0	0	3860	425	13	5	395	9	9	7	10	11	bacteria	proteobacteria	gammaproteobacteria	alteromonadales	alteromonadaceae	haliea	halieaspp.
OTU_111	0	4745	1	0	0	0	1	1	1	3	0	0	0	0	0	0	0	0	0	0	bacteria	firmicutes	clostridia	clostridiales	clostridiaceae	clostridium	clostridiummetallolevans
OTU_112	0	0	0	0	0	0	0	0	0	0	3	1	7	6	4	2	4	0	2	1	bacteria	actinobacteria	actinobacteria	solirubrobacterales	conexibacteraceae	conexibacter	conexibacterspp.
OTU_113	1	0	254	112	3	3	10	4	7	5	0	0	1	1	0	0	0	40	1	204	bacteria	proteobacteria	alphaproteobacteria	rhodobacterales	rhodobacteraceae	sulfitobacter	sulfitobactersp.
OTU_114	0	1	0	1	0	0	1	4	698	34	0	0	0	0	0	0	0	0	0	0	bacteria	bacteroidetes	sphingobacteriia	sphingobacteriales	sphingobacteriaceae	sphingobacterium	sphingobacteriumsp.
OTU_115	4	0	2	2	2	3	4	1	5	4	0	0	0	0	147	0	0	0	0	0	bacteria	proteobacteria	alphaproteobacteria	rhodobacterales	rhodobacteraceae	jannaschia	jannaschiapohangensis
OTU_116	1	2	199	1	0	244	1	4	3	1	0	1	1	1	0	1	0	0	0	88	bacteria	proteobacteria	alphaproteobacteria	rhizobiales	rhizobiaceae	agrobacterium	agrobacteriumspp.
OTU_117	3746	1	1	2	166	3	1	2	2	1	0	0	0	0	0	0	0	0	0	0	bacteria	proteobacteria	gammaproteobacteria	xanthomonadales	xanthomonadaceae	luteimonas	luteimonasspp.
OTU_118	0	0	0	0	1	0	0	1	1250	0	3049	7	8	7	10	3	5	3	1	5	bacteria	proteobacteria	alphaproteobacteria	rhizobiales	methylocystaceae	pleomorphomonas	pleomorphomonasspp.
OTU_119	1593	0	1	0	0	242	1	3	1	0	0	1	1	0	2	3	1	1	1896	2	bacteria	proteobacteria	alphaproteobacteria	rhizobiales	phyllobacteriaceae	mesorhizobium	mesorhizobiumsp.
OTU_120	4	0	2	0	1	4	2	2	1	3	0	0	0	0	0	0	0	0	0	0	bacteria	actinobacteria	actinobacteria	actinomycetales	dietziaceae	dietzia	dietziaspp.
OTU_121	0	0	0	0	0	0	0	0	0	0	1	5	4	2	0	3	3	2	4378	3	bacteria	proteobacteria	deltaproteobacteria	myxococcales	polyangiaceae	byssovorax	byssovoraxspp.
OTU_122	2	2	4	149	2	3	5	4	1046	29	0	0	1	0	0	0	0	0	0	2	bacteria	proteobacteria	gammaproteobacteria	alteromonadales	alteromonadaceae	marinobacter	marinobacterspp.
OTU_123	4	1	1	2	2	0	2	1	0	2648	839	159	0	3	2	2	1	0	1	1	bacteria	firmicutes	clostridia	clostridiales	ruminococcaceae	ethanoligenens	ethanoligenensspp.
OTU_124	1	0	3	0	2	75	1	1	5	17	5	3	2	2	2	1196	1	212	2	28	bacteria	proteobacteria	gammaproteobacteria	thiotrichales	thiotrichaceae	achromatium	achromatiumoxaliferum
OTU_125	3817	0	1	0	1	0	0	0	0	0	0	0	0	0	0	0	0	0	0	0	bacteria	actinobacteria	actinobacteria	actinomycetales	streptomycetaceae	streptomyces	streptomycessp.
OTU_126	5	0	1	5	3	6	4	3	2	6	1	26	0	0	1	0	0	31	0	329	bacteria	proteobacteria	gammaproteobacteria	oceanospirillales	oceanospirillaceae	pseudospirillum	pseudospirillumspp.
OTU_128	3	0	225	5	2	84	3	3	6	87	0	0	0	0	0	0	0	0	0	0	bacteria	proteobacteria	gammaproteobacteria	alteromonadales	alteromonadaceae	alteromonas	alteromonasspp.
OTU_129	2	342	1	3	0	79	586	2	547	67	0	0	0	0	0	0	0	0	0	0	bacteria	proteobacteria	deltaproteobacteria	bdellovibrionales	bacteriovoracaceae	bacteriovorax	bacteriovoraxsp.
OTU_130	1	4	8	167	186	233	210	8	2	465	2	2	1004	0	0	2	4	2	0	1	bacteria	proteobacteria	epsilonproteobacteria	campylobacterales	campylobacteraceae	arcobacter	arcobacterspp.
OTU_131	0	0	1	0	0	0	2	0	1	0	3	3	8	6	3558	1	7	6	1	5	bacteria	proteobacteria	gammaproteobacteria	xanthomonadales	xanthomonadaceae	thermomonas	thermomonasspp.
OTU_132	14	0	2	2	2	3	6	167	3	4	0	0	0	0	1	0	0	1	0	122	bacteria	proteobacteria	gammaproteobacteria	alteromonadales	alteromonadales	eionea	eioneasp.
OTU_133	2	2	2	5	1	4	5	0	3	4	0	4	6	0	4	0	0	0	0	0	bacteria	proteobacteria	alphaproteobacteria	rhodobacterales	rhodobacteraceae	ruegeria	ruegeriaatlantica
OTU_134	1	3	2	2	2	3	4	4	0	2	0	0	0	0	0	0	0	0	0	0	bacteria	proteobacteria	alphaproteobacteria	sphingomonadales	sphingomonadaceae	sphingomonas	sphingomonassp.
OTU_135	2	2	16	3	0	4	2	4	3	14	0	0	0	0	0	0	0	0	0	0	bacteria	bacteroidetes	cytophagia	cytophagales	flammeovirgaceae	roseivirga	roseivirgasp.
OTU_136	1	71	0	2	1	0	3	4	481	1	0	0	0	0	0	0	0	0	0	0	bacteria	tenericutes	mollicutes	mycoplasmatales	mycoplasmataceae	mycoplasma	mycoplasmazalophi
OTU_137	4	2	1	4	0	56	2	9	12	43	0	0	0	0	0	0	0	0	0	0	bacteria	proteobacteria	gammaproteobacteria	alteromonadales	alteromonadaceae	marinobacter	marinobactersp.
OTU_138	0	296	4	3	194	1	1	2	0	0	1	1	0	0	0	0	1	199	0	0	bacteria	actinobacteria	actinobacteria	acidimicrobiales	acidimicrobiaceae	acidimicrobium	acidimicrobiumspp.
OTU_139	3	1	1	3	68	1	502	1683	7	1	0	0	0	0	0	0	0	0	0	0	bacteria	verrucomicrobia	verrucomicrobiae	verrucomicrobiales	verrucomicrobiaceae	rubritalea	rubritaleaspp.
OTU_140	2802	0	0	0	1	1	3	0	3	1	0	0	0	0	0	0	0	0	0	0	bacteria	proteobacteria	gammaproteobacteria	thiotrichales	thiotrichaceae	leucothrix	leucothrixspp.
OTU_141	4	272	3	1	4	5	4	1	8	62	0	0	0	0	0	0	0	0	0	0	bacteria	proteobacteria	alphaproteobacteria	rhodobacterales	rhodobacteraceae	loktanella	loktanellamarincola
OTU_142	1	0	3	2	0	2	2	1	2	1	0	0	0	0	0	0	0	0	0	0	bacteria	bacteroidetes	cytophagia	cytophagales	flammeovirgaceae	marivirga	marivirgatractuosa
OTU_143	2	257	287	0	0	0	1	0	1265	2	0	1	0	0	36	0	1	146	1	267	bacteria	proteobacteria	alphaproteobacteria	rhodobacterales	hyphomonadaceae	algimonas	algimonasporphyrae
OTU_144	0	0	0	0	0	0	2	1	0	61	2	0	0	1613	1	41	4	1	0	1	bacteria	actinobacteria	actinobacteria	actinomycetales	cellulomonadaceae	actinotalea	actinotaleafermentans
OTU_145	3	0	1	1	2	3	5	2	1	3	0	0	0	0	0	2	1	0	1	100	bacteria	proteobacteria	gammaproteobacteria	alteromonadales	alteromonadaceae	haliea	halieasp.
OTU_147	0	1	0	2	0	2	3	0	909	41	0	0	0	0	0	0	0	0	0	0	bacteria	firmicutes	bacilli	bacillales	bacillalesfamilyx.incertaesedis	thermicanus	thermicanusaegyptius
OTU_148	5	0	4	4	5	8	4	2	6	6	0	0	0	0	0	0	0	0	0	0	bacteria	proteobacteria	alphaproteobacteria	sphingomonadales	sphingomonadaceae	novosphingobium	novosphingobiumstygium
OTU_149	0	0	0	0	0	0	0	0	0	0	4	4	4	1	2830	3	4	5	3	2	bacteria	acidobacteria	acidobacteriia	acidobacteriales	acidobacteriaceae	acidobacterium	acidobacteriumspp.
OTU_150	1	0	0	0	1	0	0	0	0	12	4	20	1	4	1	2	1401	88	6	1	bacteria	proteobacteria	gammaproteobacteria	pseudomonadales	pseudomonadaceae	pseudomonas	pseudomonasspp.
OTU_151	2	1	4	1	1	5	2	3	8	17	0	0	0	0	0	0	0	0	0	0	bacteria	proteobacteria	gammaproteobacteria	xanthomonadales	xanthomonadaceae	pseudoxanthomonas	pseudoxanthomonastaiwanensis
OTU_152	0	1	0	0	0	0	0	1	0	1	7	9	6	4	3	3	2664	6	6	67	bacteria	actinobacteria	actinobacteria	actinomycetales	corynebacteriaceae	corynebacterium	corynebacteriumsp.
OTU_153	2	389	198	147	1	1	278	1	4	20	0	0	0	0	0	0	0	0	0	127	bacteria	verrucomicrobia	verrucomicrobiae	verrucomicrobiales	verrucomicrobiaceae	rubritalea	rubritaleaspp.
OTU_154	0	0	0	0	0	0	0	0	0	0	3	4	2	5	1	2775	1	3	4	1	bacteria	actinobacteria	actinobacteria	gaiellales	gaiellaceae	gaiella	gaiellaspp.
OTU_155	0	0	0	0	0	0	0	0	0	0	4	5	4	2	3	5	2244	3	2	2	bacteria	proteobacteria	gammaproteobacteria	cellvibrionales	cellvibrionaceae	teredinibacter	teredinibactersp.
OTU_156	4	1	3	3	1	4	2	3	3	7	0	0	0	0	0	0	0	1	0	0	bacteria	proteobacteria	alphaproteobacteria	rhodobacterales	rhodobacteraceae	antarctobacter	antarctobacterheliothermus
OTU_157	0	1	0	1	2	1	2	0	4	2	0	0	0	1	1	0	0	1	0	0	bacteria	bacteroidetes	sphingobacteriia	sphingobacteriales	chitinophagaceae	sediminibacterium	sediminibacteriumspp.
OTU_158	5	54	16	8	1	15	8	5	8	24	0	1	0	1	3	0	0	0	0	2	bacteria	proteobacteria	gammaproteobacteria	alteromonadales	colwelliaceae	colwellia	colwelliasp.
OTU_159	3	103	0	4	1	68	2	4	1	4	0	0	0	0	0	0	0	0	0	0	bacteria	proteobacteria	gammaproteobacteria	oceanospirillales	alcanivoracaceae	alcanivorax	alcanivoraxvenustensis
OTU_160	2	1	1	0	165	16	1	0	1	0	2	1	2	3	0	2	0	1	0	86	bacteria	proteobacteria	alphaproteobacteria	rhodobacterales	rhodobacteraceae	ahrensia	ahrensiasp.
OTU_161	1	0	2	67	5	4	4	1	1	1	0	0	0	0	0	0	0	0	0	0	bacteria	firmicutes	bacilli	bacillales	bacillales	exiguobacterium	exiguobacteriumprofundum
OTU_162	2	1	5	4	1	4	2	3	3	9	0	0	0	0	0	0	0	0	0	0	bacteria	bacteroidetes	flavobacteriia	flavobacteriales	flavobacteriaceae	flavobacterium	flavobacteriumspp.
OTU_163	1	2	0	1	2	4	3	2	6	3	0	0	0	0	0	0	0	351	0	1	bacteria	proteobacteria	alphaproteobacteria	sphingomonadales	erythrobacteraceae	erythrobacter	erythrobactersp.
OTU_164	1	2	120	1	1	0	2	5	4	40	0	0	0	0	0	0	0	0	0	0	bacteria	proteobacteria	epsilonproteobacteria	campylobacterales	campylobacteraceae	arcobacter	arcobacterspp.
OTU_165	1	0	7	1	2	5	4	4	2	0	1	2	1	3	3	4	3	1	1	0	bacteria	proteobacteria	betaproteobacteria	burkholderiales	oxalobacteraceae	herbaspirillum	herbaspirillumrubrisubalbicans
OTU_166	5	4	4	400	3	5	55	2	7	37	0	116	0	0	0	0	0	0	1	0	bacteria	bacteroidetes	flavobacteriia	flavobacteriales	flavobacteriaceae	polaribacter	polaribacterspp.
OTU_167	0	0	0	0	0	0	0	0	0	0	0	1	1	1	3	2	3	3	2788	1	bacteria	proteobacteria	alphaproteobacteria	rhodobacterales	hyphomonadaceae	hyphomonas	hyphomonasspp.
OTU_169	198	0	100	0	0	0	0	0	0	11	1	3	2	41	1	3	947	1	2	1	bacteria	firmicutes	bacilli	lactobacillales	streptococcaceae	streptococcus	streptococcussalivarius
OTU_170	0	1	1	0	210	0	1	1	2	2	0	0	0	0	0	0	0	0	0	0	bacteria	firmicutes	bacilli	bacillales	bacillales	exiguobacterium	exiguobacteriumundae
OTU_172	1	0	4	2	0	250	4	3	1	37	0	9	0	2	0	0	0	0	2	0	bacteria	proteobacteria	gammaproteobacteria	alteromonadales	alteromonadaceae	alteromonas	alteromonasmarina
OTU_173	5	13	527	246	34	224	69	85	57	353	0	2	0	0	0	0	0	0	0	0	bacteria	proteobacteria	gammaproteobacteria	alteromonadales	colwelliaceae	colwellia	colwelliaspp.
OTU_174	3	0	1	1	1	5	0	0	5	3	0	1	0	0	0	0	0	99	0	0	bacteria	proteobacteria	gammaproteobacteria	cellvibrionales	cellvibrionaceae	teredinibacter	teredinibacterturnerae
OTU_175	4	0	2	1	5	3	1	3	5	4	0	0	0	0	0	0	0	0	0	0	bacteria	proteobacteria	gammaproteobacteria	thiotrichales	piscirickettsiaceae	cycloclasticus	cycloclasticusspp.
OTU_176	2	2	0	2	4	1	0	3	6	1	0	0	0	0	0	0	0	0	0	0	bacteria	proteobacteria	alphaproteobacteria	rickettsiales	rickettsiaceae	rickettsia	rickettsiaspp.
OTU_177	0	0	0	0	0	0	0	0	0	0	0	2	3	1	2	1542	1	566	2	248	bacteria	proteobacteria	alphaproteobacteria	caulobacterales	caulobacteraceae	phenylobacterium	phenylobacteriumimmobile
OTU_178	0	0	0	0	0	0	0	0	0	0	2	6	2	4	5	4	2340	3	1	4	bacteria	proteobacteria	gammaproteobacteria	alteromonadales	alteromonadaceae	saccharophagus	saccharophagussp.
OTU_179	0	0	0	0	2	4	1	1	11	2	2	1	1	0	2	2	0	0	1	2	bacteria	proteobacteria	betaproteobacteria	burkholderiales	burkholderiaceae	cupriavidus	cupriavidusrespiraculi
OTU_180	2	0	1	0	0	64	1	4	0	2	0	1	1	1	0	0	0	160	0	182	bacteria	proteobacteria	alphaproteobacteria	rhodobacterales	hyphomonadaceae	litorimonas	litorimonascladophorae
OTU_181	0	0	0	0	0	0	0	0	0	0	6	471	1923	3	2	2	3	7	2	1	bacteria	proteobacteria	betaproteobacteria	neisseriales	chromobacteriaceae	aquaspirillum	aquaspirillumsp.
OTU_182	3	3	1	6	2	4	1	4	4	51	0	0	0	0	0	0	0	0	0	0	bacteria	proteobacteria	gammaproteobacteria	alteromonadales	alteromonadaceae	marinobacter	marinobactersp.
OTU_183	1	2	370	210	93	5	3	5	4	16	0	0	0	1	1	0	0	0	0	0	bacteria	proteobacteria	alphaproteobacteria	rhodobacterales	rhodobacteraceae	tateyamaria	tateyamariaomphalii
OTU_184	1	0	1	1	0	2	0	1	0	3	1	227	1	2	658	1	1	2	4	3	bacteria	proteobacteria	alphaproteobacteria	rhodobacterales	hyphomonadaceae	hellea	helleabalneolensis
OTU_185	0	1	39	0	0	1	1	915	5	2	1	1	0	1	3	0	0	2	1	1	bacteria	proteobacteria	betaproteobacteria	burkholderiales	burkholderiales	piscinibacter	piscinibacteraquaticus
OTU_186	1	1	3	2	0	0	0	1	1	2	0	0	0	1	0	1	2	832	3	300	bacteria	chloroflexi	dehalococcoidia	dehalococcoidales	dehalococcoidaceae	dehalococcoides	dehalococcoidesspp.
OTU_187	2	0	0	1	2	1	3	0	5	28	2054	3	4	7	6	4	0	4	8	145	bacteria	actinobacteria	actinobacteria	actinomycetales	micrococcaceae	micrococcus	micrococcusluteus
OTU_188	0	2	1	15	54	80	1	1307	2	42	0	0	0	0	0	0	0	0	0	0	bacteria	bacteroidetes	flavobacteriia	flavobacteriales	flavobacteriaceae	wenyingzhuangia	wenyingzhuangiamarina
OTU_189	2337	0	0	0	0	0	0	0	1	0	0	0	0	0	0	0	0	0	0	0	bacteria	firmicutes	clostridia	clostridiales	peptococcaceae	pelotomaculum	pelotomaculumspp.
OTU_190	0	0	0	1	0	3	5	3	1	8	0	0	0	0	0	0	0	1	0	0	bacteria	proteobacteria	epsilonproteobacteria	campylobacterales	campylobacteraceae	arcobacter	arcobacterspp.
OTU_191	0	1	0	0	0	261	1	1	4	1	0	0	0	0	0	0	0	0	0	0	bacteria	proteobacteria	alphaproteobacteria	rhizobiales	phyllobacteriaceae	mesorhizobium	mesorhizobiumspp.
OTU_192	2	1	2	1	0	3	3	2	1	0	0	1	0	0	0	0	0	0	0	0	bacteria	proteobacteria	betaproteobacteria	hydrogenophilales	hydrogenophilaceae	tepidiphilus	petrobactersp.
OTU_193	1	1	1	1	1	0	2	0	0	2	0	0	0	0	0	0	0	0	0	0	bacteria	proteobacteria	alphaproteobacteria	rickettsiales	rickettsiaceae	rickettsia	rickettsiaspp.
OTU_195	0	0	0	0	0	0	0	0	0	0	2	1816	4	6	343	3	0	2	4	1	bacteria	cyanobacteria	cyanobacteria	chroococcales	aphanothecaceae	candidatusatelocyanobacterium	cyanobacteriumucyn_a
OTU_196	0	0	0	0	0	0	0	0	0	0	1	0	2	1	1	0	0	0	2	0	bacteria	actinobacteria	actinobacteria	acidimicrobiales	acidimicrobiaceae	ilumatobacter	ilumatobacterspp.
OTU_197	0	0	0	0	0	0	981	0	0	3	0	0	0	0	0	1	1	163	0	279	bacteria	cyanobacteria	oscillatoriophycideae	chroococcales	cyanobacteriaceae	cyanobacterium	cyanobacteriumspp.
OTU_198	1	66	138	240	2	143	234	184	1	113	0	0	0	0	0	0	0	0	0	0	bacteria	proteobacteria	gammaproteobacteria	aeromonadales	aeromonadaceae	aeromonas	aeromonasspp.
OTU_199	0	0	190	1	13	1	2	1	0	1	0	0	0	0	0	0	0	0	0	0	bacteria	planctomycetes	planctomycetia	planctomycetales	planctomycetaceae	planctomyces	planctomycesspp.
OTU_200	2	0	0	0	0	3	1	0	1	17	0	0	0	0	0	0	0	0	0	0	bacteria	proteobacteria	alphaproteobacteria	sphingomonadales	sphingomonadaceae	sphingomonas	sphingomonassp.
OTU_201	0	0	1	0	160	1	1	1	1	1	0	0	0	0	0	0	0	0	0	0	bacteria	firmicutes	clostridia	clostridiales	ruminococcaceae	subdoligranulum	subdoligranulumspp.
OTU_202	0	0	0	0	0	0	0	0	0	0	4	3	1	3	3	1953	3	2	1	0	bacteria	proteobacteria	gammaproteobacteria	pseudomonadales	moraxellaceae	moraxella	moraxellacatarrhalis
OTU_203	0	1	2	1	1	1	2	1	1	2	0	0	0	0	0	0	0	0	0	0	bacteria	cyanobacteria	cyanobacteria	syneschococcales	leptolyngbyaceae	leptolyngbya	leptolyngbyasp.
OTU_204	0	0	0	0	0	122	0	0	0	0	1743	2	5	1	2	3	5	1	1	4	bacteria	actinobacteria	actinobacteria	actinomycetales	micrococcaceae	rothia	rothiamucilaginosa
OTU_205	0	0	1	4	130	3	5	2	3	14	0	0	0	0	0	0	0	0	0	0	bacteria	proteobacteria	alphaproteobacteria	sphingomonadales	erythrobacteraceae	erythrobacter	erythrobactersp.
OTU_206	0	1	0	0	1	2	3	0	2	1	0	0	0	0	1	0	0	1	0	76	bacteria	proteobacteria	gammaproteobacteria	cellvibrionales	cellvibrionaceae	teredinibacter	teredinibacterturnerae
OTU_207	2	0	0	1	0	2	4	2	0	2	0	0	0	0	0	0	0	0	0	0	bacteria	proteobacteria	alphaproteobacteria	sphingomonadales	erythrobacteraceae	erythrobacter	erythrobactervulgaris
OTU_208	4	0	1	2	0	2	1	0	4	2	0	0	1	0	0	0	0	0	0	64	bacteria	actinobacteria	actinobacteria	actinomycetales	corynebacteriaceae	corynebacterium	corynebacteriummucifaciens
OTU_209	0	0	0	0	0	0	0	0	0	0	2	691	1039	2	118	3	0	2	3	5	bacteria	proteobacteria	gammaproteobacteria	alteromonadales	alteromonadaceae	marinobacter	marinobacterspp.
OTU_210	0	0	0	0	1	3	2	1	2	1	0	1	0	0	0	1	0	0	0	0	bacteria	proteobacteria	alphaproteobacteria	rhodobacterales	rhodobacteraceae	pseudoruegeria	pseudoruegeriasp.
OTU_211	0	1	7	14	48	93	228	314	1	246	0	0	1	0	0	0	1	0	1	0	bacteria	proteobacteria	gammaproteobacteria	oceanospirillales	oceanospirillaceae	oceaniserpentilla	oceaniserpentillaspp.
OTU_212	3	0	0	0	0	1	1	2	1025	0	0	0	0	0	0	0	0	0	0	0	bacteria	proteobacteria	alphaproteobacteria	rhizobiales	beijerinckiaceae	chelatococcus	chelatococcussp.
OTU_213	2	1	1	1	1	2	0	1	5	1	0	143	1	1	0	0	1	0	0	0	bacteria	proteobacteria	alphaproteobacteria	rhodobacterales	rhodobacteraceae	roseovarius	roseovariussp.
OTU_214	0	0	1	0	1	1	0	0	1	1	0	1	2	1	2	1	0	0	0	2	bacteria	proteobacteria	alphaproteobacteria	kiloniellales	kiloniellaceae	kiloniella	kiloniellasp.
OTU_215	0	0	0	0	0	0	0	0	0	0	8	409	1303	3	77	2	5	5	2	0	bacteria	proteobacteria	gammaproteobacteria	oceanospirillales	oceanospirillaceae	oleibacter	oleibactermarinus
OTU_216	0	1	2	2	2	3	2	1	4	2	0	0	0	0	0	0	0	0	0	0	bacteria	proteobacteria	gammaproteobacteria	chromatiales	ectothiorhodospiraceae	thiohalomonas	thiohalomonasdenitrificans
OTU_217	0	0	0	0	0	1	0	2	0	53	0	0	0	0	0	0	0	0	0	0	bacteria	firmicutes	bacilli	lactobacillales	leuconostocaceae	leuconostoc	leuconostocinhae
OTU_218	2	0	2	1	1	2	0	0	0	1	0	0	0	0	0	0	0	0	0	0	bacteria	proteobacteria	alphaproteobacteria	kordiimonadales	kordiimonadaceae	kordiimonas	kordiimonasspp.
OTU_220	1	0	0	0	0	1	0	0	1908	2	0	0	0	0	0	0	0	0	0	0	bacteria	verrucomicrobia	verrucomicrobiae	verrucomicrobiales	verrucomicrobiaceae	verrucomicrobium	verrucomicrobiumspp.
OTU_221	2	0	0	382	0	2	1	3	2	3	1	1	0	0	0	0	1	0	0	0	bacteria	proteobacteria	gammaproteobacteria	arenicellales	arenicellaceae	arenicella	arenicellaxantha
OTU_222	0	0	0	0	2	0	0	3	2	5	0	0	0	1	0	0	2	0	0	193	bacteria	actinobacteria	actinobacteria	actinomycetales	intrasporangiaceae	knoellia	knoelliasinensis
OTU_223	0	10	2	14	0	3	0	0	2	6	0	0	0	0	0	0	0	0	0	20	bacteria	bacteroidetes	flavobacteriia	flavobacteriales	flavobacteriaceae	salegentibacter	salegentibactermishustinae
OTU_224	0	1	0	0	0	0	2	0	0	1	0	0	1	0	0	0	0	160	0	0	bacteria	proteobacteria	alphaproteobacteria	rhizobiales	phyllobacteriaceae	pseudahrensia	pseudahrensiasp.
OTU_225	1	0	0	0	0	0	0	0	0	1	0	0	0	0	0	0	0	0	0	0	bacteria	firmicutes	clostridia	thermoanaerobacterales	thermoanaerobacteraceae	carboxydothermus	carboxydothermusspp.
OTU_226	1	0	2	2	1	2	2	0	1	1	0	0	0	0	0	0	0	0	0	0	bacteria	bacteroidetes	bacteroidia	bacteroidales	bacteroidaceae	bacteroides	bacteroidesovatus
OTU_227	0	0	0	0	0	0	0	0	0	0	1	4	0	2	5	0	988	1100	2	1	bacteria	proteobacteria	deltaproteobacteria	desulfobacterales	desulfobulbaceae	desulfobulbus	desulfobulbusspp.
OTU_228	1	1	1	2	1	1	0	0	1	2	0	0	0	0	0	0	0	0	0	0	bacteria	proteobacteria	alphaproteobacteria	rhodobacterales	rhodobacteraceae	thalassobius	thalassobiusaestuarii
OTU_229	0	0	0	0	0	0	0	0	0	0	2	0	4	3	0	3	1256	250	3	187	bacteria	bacteroidetes	sphingobacteriia	sphingobacteriales	saprospiraceae	lewinella	lewinellacohaerens
OTU_230	0	1	1	0	1	0	1	0	0	1	0	0	0	0	0	0	0	0	0	0	bacteria	proteobacteria	alphaproteobacteria	sphingomonadales	sphingomonadaceae	sphingomonas	sphingomonassp.
OTU_231	2	2	2	0	0	0	2	0	1	1	0	0	0	0	0	0	0	3	0	0	bacteria	proteobacteria	alphaproteobacteria	rhizobiales	phyllobacteriaceae	pseudahrensia	pseudahrensiaaquimaris
OTU_232	0	0	0	0	0	0	0	0	0	0	1716	5	2	5	5	3	3	2	1	2	bacteria	firmicutes	clostridia	clostridiales	clostridiales	natranaerovirga	natranaerovirgapectinivora
OTU_234	2	1	1	0	0	1	0	1	1	2	0	0	0	0	0	0	1	222	1	47	bacteria	proteobacteria	alphaproteobacteria	rhodobacterales	hyphomonadaceae	litorimonas	robiginitomaculumsp.
OTU_235	1	169	1	0	0	0	613	0	1	1	0	0	0	0	0	0	0	0	0	0	bacteria	proteobacteria	deltaproteobacteria	desulfuromonadales	desulfuromonadaceae	desulfuromonas	desulfuromonasspp.
OTU_236	0	0	0	0	0	1	0	0	0	0	1	3	4	0	1	1	1568	1	3	3	bacteria	proteobacteria	gammaproteobacteria	cellvibrionales	cellvibrionaceae	teredinibacter	teredinibacterturnerae
OTU_237	3	76	0	1	0	0	2	1	0	1	0	0	0	0	0	0	0	1	0	0	bacteria	proteobacteria	alphaproteobacteria	rhizobiales	phyllobacteriaceae	pseudahrensia	pseudahrensiasp.
OTU_238	0	0	0	0	0	0	0	0	0	0	0	1061	559	3	1	4	0	1	2	1	bacteria	proteobacteria	alphaproteobacteria	alphaproteobacteria	alphaproteobacteria	candidatuspuniceispirillum	candidatuspuniceispirillummarinum
OTU_239	0	0	0	1	1	1	1	1	0	0	0	0	0	0	0	0	0	0	0	0	bacteria	proteobacteria	alphaproteobacteria	sphingomonadales	erythrobacteraceae	altererythrobacter	altererythrobactersp.
OTU_240	1	14	0	0	1	0	0	0	2	0	0	0	0	0	0	1	1	22	0	416	bacteria	proteobacteria	alphaproteobacteria	sphingomonadales	erythrobacteraceae	erythrobacter	erythrobactersp.
OTU_241	1	237	0	1	0	1	1	4	1	2	0	0	0	0	0	0	0	0	0	0	bacteria	proteobacteria	alphaproteobacteria	caulobacterales	caulobacteraceae	caulobacter	caulobactervibrioides
OTU_242	0	0	0	0	0	0	0	0	0	25	1	0	0	1585	1	0	5	0	2	2	bacteria	firmicutes	erysipelotrichia	erysipelotrichales	erysipelotrichaceae	erysipelothrix	erysipelothrixrhusiopathiae
OTU_243	0	0	0	0	0	0	0	0	0	0	1	2	1	1	0	0	1681	0	1	1	bacteria	proteobacteria	gammaproteobacteria	gammaproteobacteria	gammaproteobacteria	zhongshania	spongiibactersp.
OTU_244	0	0	0	1	1	188	1	0	1	20	0	0	0	0	0	0	1	20	1	0	bacteria	proteobacteria	alphaproteobacteria	rhodobacterales	hyphomonadaceae	hyphomonas	hyphomonasspp.
OTU_245	2	0	3	2	39	120	188	1	1	75	0	0	0	0	0	0	0	0	0	0	bacteria	proteobacteria	alphaproteobacteria	rhodobacterales	rhodobacteraceae	phaeobacter	phaeobactergallaeciensis
OTU_246	0	0	1	0	0	0	0	0	0	0	0	1	0	0	1	0	0	0	1595	0	bacteria	acidobacteria	acidobacteriia	acidobacteriales	acidobacteriaceae	acidobacterium	acidobacteriumspp.
OTU_247	0	0	0	2	0	1	3	2	2	1	1	0	0	0	0	1	0	2	1	396	bacteria	proteobacteria	alphaproteobacteria	rhodobacterales	rhodobacteraceae	amaricoccus	amaricoccusspp.
OTU_248	0	0	0	0	0	0	0	0	0	0	0	1	0	1556	2	1	3	3	1	0	bacteria	firmicutes	clostridia	clostridiales	peptoniphilaceae	finegoldia	finegoldiamagna
OTU_249	0	0	1	2	0	0	1	0	1	1	0	0	0	0	0	0	2	308	0	1	bacteria	actinobacteria	actinobacteria	acidimicrobiales	acidimicrobiaceae	ferrimicrobium	ferrimicrobiumspp.
OTU_250	2	0	0	1	0	0	1	2	0	1	0	0	0	0	0	0	0	0	0	1	bacteria	bacteroidetes	bacteroidia	bacteroidales	prevotellaceae	prevotella	prevotellacopri
OTU_251	2	0	1	1	0	0	3	1	0	3	1	1	1	1	1	0	1	0	0	424	bacteria	proteobacteria	gammaproteobacteria	chromatiales	thioalkalispiraceae	thioprofundum	thioprofundumspp.
OTU_252	1	0	0	0	0	2	2	0	0	2	0	0	0	0	1	0	1	476	0	536	bacteria	proteobacteria	betaproteobacteria	burkholderiales	burkholderiales	sphaerotilus	sphaerotilusspp.
OTU_254	1	0	2	0	0	1	0	0	1	0	0	0	0	0	0	0	0	0	0	0	bacteria	proteobacteria	alphaproteobacteria	rhizobiales	phyllobacteriaceae	aminobacter	aminobactersp.
OTU_255	0	1	2	0	0	1	0	0	1	97	0	0	0	0	0	0	1	0	0	0	bacteria	firmicutes	clostridia	clostridiales	clostridiaceae	clostridium	clostridiumsp.
OTU_256	1	0	3	3	2	3	4	0	2	3	0	0	0	0	5	0	0	0	0	0	bacteria	proteobacteria	gammaproteobacteria	gammaproteobacteria	gammaproteobacteria	congregibacter	congregibacterlitoralis
OTU_257	3	0	1	418	1	1	1	0	2	0	0	0	1	0	0	0	0	0	1	0	bacteria	bacteroidetes	sphingobacteriia	sphingobacteriales	saprospiraceae	lewinella	lewinellasp.
OTU_258	0	0	0	0	0	0	0	0	0	0	0	78	1587	1	2	2	5	4	0	1	bacteria	bacteroidetes	flavobacteriia	flavobacteriales	flavobacteriaceae	flavobacterium	flavobacteriumspp.
OTU_259	0	0	0	0	0	0	0	0	0	0	1	3	2	0	4	1	1534	0	1	0	bacteria	proteobacteria	alphaproteobacteria	rhodobacterales	rhodobacteraceae	roseobacter	roseobacterspp.
OTU_260	1	2	0	0	1	1	1	0	0	1	0	0	0	0	0	0	0	195	0	0	bacteria	bacteroidetes	sphingobacteriia	sphingobacteriales	saprospiraceae	portibacter	portibacterlacus
OTU_261	2	0	0	209	1	2	1	1	1	2	0	0	0	0	0	0	0	1	0	0	bacteria	bacteroidetes	flavobacteriia	flavobacteriales	flavobacteriaceae	gilvibacter	gilvibactersediminis
OTU_262	3	0	5	2	2	2	2	46	4	1	1	1	0	1	0	0	3	0	1	1	bacteria	proteobacteria	betaproteobacteria	burkholderiales	burkholderiales	methylibium	methylibiumpetroleiphilum
OTU_263	1	0	199	3	1	8	171	4	4	93	0	0	0	1	2	0	1	7	2	0	bacteria	proteobacteria	gammaproteobacteria	alteromonadales	alteromonadaceae	glaciecola	glaciecolasp.
OTU_264	1	0	0	1	0	1	1	0	0	0	0	0	0	0	0	0	0	0	0	0	bacteria	spirochaetes	spirochaetia	spirochaetales	spirochaetaceae	spirochaeta	spirochaetaspp.
OTU_265	1	0	0	0	0	2	0	2	2	1	0	0	0	0	0	0	0	0	0	0	bacteria	proteobacteria	alphaproteobacteria	sphingomonadales	sphingomonadaceae	sphingorhabdus	sphingorhabduslitoris
OTU_266	1	0	1	2	0	2	1	1	2	5	0	0	0	0	0	0	0	0	0	0	bacteria	firmicutes	clostridia	clostridiales	lachnospiraceae	blautia	blautiaspp.
OTU_267	1	2	1	1	0	1	32	0	0	0	0	0	0	0	0	0	0	0	0	0	bacteria	proteobacteria	alphaproteobacteria	rickettsiales	rickettsiaceae	orientia	orientiachuto
OTU_268	2	0	1	0	0	35	0	2	0	0	0	0	0	0	0	0	0	0	0	0	bacteria	proteobacteria	gammaproteobacteria	alteromonadales	alteromonadaceae	glaciecola	glaciecolasiphonariae
OTU_269	0	0	1	0	0	0	1	0	0	1	0	0	0	0	0	0	0	0	0	0	bacteria	proteobacteria	alphaproteobacteria	rhodobacterales	rhodobacteraceae	pseudovibrio	pseudovibriosp.
OTU_270	1	0	0	1	0	0	0	0	3	1	0	0	0	0	0	0	0	0	0	0	bacteria	proteobacteria	alphaproteobacteria	alphaproteobacteria	alphaproteobacteria	candidatuspelagibacter	unculturedcandidatuspelagibactersp.
OTU_271	1	0	2	1	0	1	1	0	0	0	0	0	0	0	0	0	0	0	0	0	bacteria	fusobacteria	fusobacteriia	fusobacteriales	fusobacteriaceae	propionigenium	propionigeniumspp.
OTU_272	0	0	0	0	0	0	0	0	0	0	1	116	1109	0	85	5	3	1	2	3	bacteria	proteobacteria	gammaproteobacteria	oceanospirillales	oleiphilaceae	oleiphilus	oleiphilusspp.
OTU_273	0	0	0	0	0	0	0	0	0	0	3	679	491	0	120	3	2	3	1	1	bacteria	proteobacteria	gammaproteobacteria	alteromonadales	alteromonadaceae	haliea	halieaspp.
OTU_274	1	0	0	1	0	3	0	1	0	1	0	0	0	0	0	1	0	0	0	0	bacteria	bacteroidetes	bacteroidia	bacteroidales	bacteroidaceae	bacteroides	bacteroidesvulgatus
OTU_275	0	0	0	2	0	1	1	2	3	0	1	1	0	0	0	0	0	0	0	0	bacteria	bacteroidetes	sphingobacteriia	sphingobacteriales	saprospiraceae	lewinella	lewinellaspp.
OTU_276	2	0	5	1	2	2	1	1	3	6	0	0	1	0	0	0	0	1	1	0	bacteria	proteobacteria	gammaproteobacteria	alteromonadales	alteromonadaceae	glaciecola	glaciecolaspp.
OTU_277	1	0	0	1	1	0	0	0	1	9	0	0	1	1	0	0	0	0	0	0	bacteria	verrucomicrobia	verrucomicrobiae	verrucomicrobiales	verrucomicrobiaceae	rubritalea	rubritaleaspp.
OTU_278	0	1	0	1	1	2	2	0	0	5	0	0	0	0	0	0	0	0	0	0	bacteria	firmicutes	clostridia	clostridiales	ruminococcaceae	ruminococcus	ruminococcusspp.
OTU_279	0	0	0	0	0	0	0	0	0	0	2	3	2	0	2	0	1254	1	1	3	bacteria	cyanobacteria	cyanobacteria	synechococcales	synechococcaceae	synechococcus	synechococcussp.
OTU_280	0	0	0	0	0	1	1	1	1	2	0	0	0	0	0	0	0	0	0	0	bacteria	proteobacteria	deltaproteobacteria	bdellovibrionales	bacteriovoracaceae	peredibacter	peredibacterspp.
OTU_281	0	1195	0	20	0	0	2	0	1	0	0	1	0	2	7	0	0	0	0	1	bacteria	proteobacteria	alphaproteobacteria	rhizobiales	methylobacteriaceae	microvirga	microvirgaspp.
OTU_282	0	2	1	0	28	0	1	1	2	1	0	0	0	0	0	0	0	0	0	0	bacteria	proteobacteria	alphaproteobacteria	rhodobacterales	rhodobacteraceae	labrenzia	labrenziamarina
OTU_283	1	0	2	0	0	1	3	2	0	2	0	0	0	0	0	0	0	0	0	0	bacteria	proteobacteria	gammaproteobacteria	alteromonadales	alteromonadaceae	marinobacter	marinobacterlacusalinum
OTU_284	1	2	0	0	0	2	1	2	1	1	0	0	0	0	0	0	0	0	0	0	bacteria	verrucomicrobia	verrucomicrobiae	verrucomicrobiales	verrucomicrobiaceae	rubritalea	rubritaleasp.
OTU_285	3	1	1	2	0	3	1	1	2	7	0	0	0	0	0	0	0	0	0	0	bacteria	proteobacteria	gammaproteobacteria	thiotrichales	thiotrichaceae	candidatusthiopilula	candidatusthiopilulaaggregata
OTU_286	1	0	2	1	18	0	0	0	0	2	0	0	0	0	0	0	0	0	0	0	bacteria	bacteroidetes	flavobacteriia	flavobacteriales	cryomorphaceae	owenweeksia	owenweeksiaspp.
OTU_287	0	0	0	0	0	0	0	0	0	0	1	1	0	2	1147	1	3	3	6	1	bacteria	proteobacteria	gammaproteobacteria	xanthomonadales	xanthomonadaceae	thermomonas	thermomonasspp.
OTU_288	0	0	0	0	0	0	0	0	0	0	0	3	1151	1	1	1	1	1	0	1	bacteria	proteobacteria	gammaproteobacteria	alteromonadales	alteromonadaceae	marinobacter	marinobactersp.
OTU_289	0	0	0	0	0	0	0	0	0	0	0	0	1	1	0	1	0	331	2	797	bacteria	deinococcus_thermus	deinococci	deinococcales	trueperaceae	truepera	trueperaradiovictrix
OTU_290	0	1	1	1	0	3	0	1	0	1	1	1	1	1	0	0	0	352	0	0	bacteria	proteobacteria	deltaproteobacteria	myxococcales	kofleriaceae	haliangium	haliangiumtepidum
OTU_291	0	0	0	0	0	0	0	0	0	0	0	2	3	3	1	1	2	342	2	781	bacteria	chloroflexi	chloroflexia	chloroflexales	chloroflexaceae	chloroflexus	chloroflexusspp.
OTU_292	0	0	0	647	2	0	1	0	1	0	0	0	0	0	0	0	0	0	0	0	bacteria	proteobacteria	deltaproteobacteria	bdellovibrionales	bacteriovoracaceae	bacteriovorax	bacteriovoraxmarinus
OTU_293	0	0	0	0	0	0	0	1	0	0	0	3	0	0	1	1	0	3	1	3	bacteria	acidobacteria	holophagae	holophagales	holophagaceae	holophaga	holophagasp.
OTU_294	2	0	0	49	44	18	2	0	2	42	0	0	0	2	1	0	0	0	0	0	bacteria	proteobacteria	gammaproteobacteria	alteromonadales	shewanellaceae	psychrobium	gammaproteobacteriabacterium
OTU_295	0	0	0	0	0	1	1	0	1	0	0	0	0	0	0	0	0	0	0	0	bacteria	proteobacteria	gammaproteobacteria	oceanospirillales	alcanivoracaceae	marinicella	marinicellalitoralis
OTU_296	0	0	341	1	7	0	1	2	1	1	0	174	1	0	0	0	0	64	0	0	bacteria	bacteroidetes	sphingobacteriia	sphingobacteriales	saprospiraceae	lewinella	lewinellaspp.
OTU_297	0	1	1	0	1	3	2	2	2	30	0	0	0	0	0	0	0	18	0	0	bacteria	proteobacteria	gammaproteobacteria	salinisphaerales	salinisphaeraceae	salinisphaera	salinisphaerajaponica
OTU_298	1	0	0	2	1	46	0	0	1	0	0	0	0	0	0	0	0	0	0	0	bacteria	proteobacteria	alphaproteobacteria	sphingomonadales	erythrobacteraceae	erythrobacter	erythrobactercitreus
OTU_299	3	1	12	1	2	3	4	10	2	35	3	2027	997	5	1391	6	9	162	8	83	bacteria	proteobacteria	alphaproteobacteria	rhodobacterales	rhodobacteraceae	planktomarina	planktomarinatemperata
OTU_300	1	0	0	0	1	2	0	1	4	28	0	0	0	0	0	0	0	0	0	0	bacteria	proteobacteria	deltaproteobacteria	bdellovibrionales	bdellovibrionaceae	bdellovibrio	bdellovibriosp.
OTU_301	2	0	0	0	1	0	0	0	0	0	1	0	0	0	0	1	0	388	0	376	bacteria	proteobacteria	gammaproteobacteria	arenicellales	arenicellaceae	perspicuibacter	gammaproteobacterium
OTU_302	2	1	1	2	1	1	0	1	2	3	1	3	0	0	193	0	0	0	0	0	bacteria	proteobacteria	gammaproteobacteria	alteromonadales	alteromonadaceae	haliea	halieaspp.
OTU_303	0	0	1	0	0	0	1	0	1	0	0	0	0	1	0	0	1	230	0	803	bacteria	chloroflexi	chloroflexia	chloroflexales	chloroflexaceae	chloroflexus	chloroflexusspp.
OTU_304	0	1	1	1	0	2	0	0	0	0	0	0	0	0	0	0	0	0	0	0	bacteria	firmicutes	clostridia	clostridiales	clostridiaceae	clostridium	clostridiumsp.
OTU_305	0	0	0	0	0	0	0	0	0	0	2	1	0	0	0	0	2	433	0	320	bacteria	proteobacteria	alphaproteobacteria	rhodobacterales	hyphomonadaceae	litorimonas	robiginitomaculumsp.
OTU_306	1	27	0	0	1	1	0	0	1	6	0	2	0	0	0	0	0	0	0	0	bacteria	bacteroidetes	flavobacteriia	flavobacteriales	flavobacteriaceae	dokdonia	krokinobactersp.
OTU_309	0	0	303	97	176	0	1	0	1	1	0	0	0	0	0	0	0	0	0	0	bacteria	proteobacteria	alphaproteobacteria	sphingomonadales	sphingomonadaceae	sphingomonas	sphingomonasspp.
OTU_310	0	1	1	0	0	2	2	0	0	2	0	0	0	0	0	0	0	0	0	0	bacteria	proteobacteria	gammaproteobacteria	oceanospirillales	oceanospirillaceae	thalassolituus	thalassolituussp.
OTU_311	1	0	0	0	0	0	0	0	2	0	0	1	2	0	0	0	1	1	1	0	bacteria	proteobacteria	alphaproteobacteria	rickettsiales	rickettsiaceae	rickettsia	rickettsiaspp.
OTU_312	0	0	4	6	7	5	8	5	1	9	0	0	0	0	0	0	0	0	0	0	bacteria	proteobacteria	gammaproteobacteria	alteromonadales	colwelliaceae	colwellia	colwelliasp.
OTU_313	0	0	0	0	0	0	0	0	0	0	0	4	0	2	1	1032	2	2	2	1	bacteria	proteobacteria	alphaproteobacteria	rhizobiales	xanthobacteraceae	labrys	labryswisconsinensis
OTU_314	0	0	1	0	0	0	1	1	0	1	0	2	0	0	0	0	0	0	0	0	bacteria	proteobacteria	alphaproteobacteria	rhodobacterales	rhodobacteraceae	ruegeria	ruegeriasp.
OTU_315	0	1	0	0	0	2	0	0	0	0	0	1	1	2	1	0	1	182	0	503	bacteria	bacteroidetes	sphingobacteriia	sphingobacteriales	saprospiraceae	haliscomenobacter	haliscomenobacterspp.
OTU_316	1	0	0	0	0	0	3	0	0	1	0	0	1	0	0	0	0	301	0	0	bacteria	proteobacteria	alphaproteobacteria	rhodobacterales	hyphomonadaceae	hyphomonas	hyphomonasoceanitis
OTU_317	0	0	0	0	0	1	1	0	0	9	0	0	0	0	0	0	0	0	0	0	bacteria	proteobacteria	gammaproteobacteria	oceanospirillales	halomonadaceae	kushneria	kushneriasp.
OTU_318	0	0	0	0	0	0	0	0	0	0	0	1	2	1	1	1003	0	3	1	1	bacteria	proteobacteria	alphaproteobacteria	rickettsiales	rickettsiaceae	rickettsia	rickettsiaspp.
OTU_319	1	1	2	0	1	85	5	0	3	2	0	0	0	0	0	0	0	41	0	0	bacteria	proteobacteria	alphaproteobacteria	rhodobacterales	hyphomonadaceae	hyphomonas	hyphomonasspp.
OTU_320	0	0	0	1	1	0	0	0	2	1	0	0	0	0	0	0	0	0	0	0	bacteria	proteobacteria	alphaproteobacteria	rhodospirillales	rhodospirillaceae	azospirillum	azospirillumspp.
OTU_321	1	0	0	1	0	2	4	0	1	54	0	1	0	1	1	0	0	1	0	1	bacteria	proteobacteria	alphaproteobacteria	rhodobacterales	rhodobacteraceae	paracoccus	paracoccusmarcusii
OTU_322	0	0	1	0	0	0	0	2	1	1	0	0	0	0	0	0	0	93	0	0	bacteria	proteobacteria	alphaproteobacteria	rhodobacterales	hyphomonadaceae	hyphomonas	hyphomonassp.
OTU_323	1	1	1	112	2	2	0	0	1	1	0	0	0	0	0	0	0	0	0	0	bacteria	bacteroidetes	cytophagia	cytophagales	cytophagaceae	cytophaga	cytophagaspp.
OTU_324	0	0	0	0	0	1	0	0	2	20	0	0	0	0	0	0	0	0	0	0	bacteria	proteobacteria	alphaproteobacteria	kordiimonadales	kordiimonadaceae	kordiimonas	kordiimonasspp.
OTU_325	1	61	1	0	4	1	0	0	0	3	0	0	0	0	0	0	0	0	0	0	bacteria	proteobacteria	gammaproteobacteria	chromatiales	halothiobacillaceae	halothiobacillus	halothiobacilluskellyi
OTU_326	0	2	0	1	245	0	1	0	0	0	0	0	0	0	0	0	0	132	0	0	bacteria	proteobacteria	alphaproteobacteria	sphingomonadales	sphingomonadaceae	novosphingobium	novosphingobiumsp.
OTU_327	12	175	211	192	10	12	25	13	25	16	0	1	1	1	0	0	1	82	0	2	bacteria	cyanobacteria	oscillatoriophycideae	chroococcales	cyanobacteriaceae	cyanobacterium	cyanobacteriumspp.
OTU_328	0	0	1	0	0	0	1	0	1	1	0	0	0	0	0	0	0	0	0	0	bacteria	proteobacteria	alphaproteobacteria	rhizobiales	rhodobiaceae	rhodobium	rhodobiumspp.
OTU_329	1	0	2	2	0	1	2	0	0	1	0	0	0	0	0	0	0	0	0	1	bacteria	proteobacteria	betaproteobacteria	burkholderiales	oxalobacteraceae	massilia	massiliatimonae
OTU_330	0	0	0	2	2	1	2	0	0	1	0	0	0	0	0	0	0	0	0	0	bacteria	proteobacteria	gammaproteobacteria	pseudomonadales	pseudomonadaceae	pseudomonas	pseudomonassp.
OTU_331	0	0	0	0	0	0	0	0	0	0	2	0	0	1	0	1	0	0	0	1	bacteria	proteobacteria	alphaproteobacteria	rickettsiales	anaplasmataceae	candidatusneoehrlichia	candidatusneoehrlichiamikurensis
OTU_332	1	0	0	1	2	0	1	1	3	0	0	81	0	0	0	0	1	0	0	1	bacteria	proteobacteria	gammaproteobacteria	thiotrichales	piscirickettsiaceae	methylophaga	methylophagaspp.
OTU_333	1	0	0	1	0	2	0	0	2	2	0	0	0	1	0	0	0	222	0	0	bacteria	proteobacteria	gammaproteobacteria	pseudomonadales	moraxellaceae	acinetobacter	acinetobacterspp.
OTU_334	1	1	2	0	0	1	1	1	2	0	0	0	0	0	0	0	0	0	0	0	bacteria	proteobacteria	gammaproteobacteria	pseudomonadales	moraxellaceae	psychrobacter	psychrobacterimmobilis
OTU_335	0	0	0	0	0	0	0	0	0	1	0	0	0	1	0	0	0	120	0	0	bacteria	acidobacteria	acidobacteriia	acidobacteriales	acidobacteriaceae	acidobacterium	acidobacteriumspp.
OTU_336	0	0	0	0	1	1	1	1	1	0	0	0	0	0	0	0	0	0	0	0	bacteria	acidobacteria	holophagae	holophagales	holophagaceae	holophaga	holophagasp.
OTU_337	0	1	1	0	1	0	1	1	0	2	1	1	0	0	0	0	0	14	1	0	bacteria	proteobacteria	gammaproteobacteria	oceanospirillales	oceanospirillaceae	marinomonas	marinomonasdokdonensis
OTU_339	0	0	0	0	0	0	0	0	0	0	1	1	0	0	1	0	0	0	0	0	bacteria	planctomycetes	planctomycetia	planctomycetales	planctomycetaceae	pirellula	pirellulaspp.
OTU_340	0	129	0	0	0	1	2	2	1	120	0	0	0	0	0	0	0	0	0	0	bacteria	proteobacteria	gammaproteobacteria	oceanospirillales	saccharospirillaceae	reinekea	reinekeasp.
OTU_341	0	0	0	0	0	1	0	0	0	1	0	110	0	0	1	0	0	0	0	0	bacteria	proteobacteria	gammaproteobacteria	pseudomonadales	moraxellaceae	acinetobacter	acinetobacterlwoffii
OTU_342	0	0	0	0	0	0	0	1	1	0	1	1	0	1	0	1	0	377	0	268	bacteria	proteobacteria	gammaproteobacteria	salinisphaerales	salinisphaeraceae	salinisphaera	salinisphaerasp.
OTU_343	3	0	1	2	0	0	0	0	1	0	0	0	0	0	0	0	0	0	1	0	bacteria	proteobacteria	gammaproteobacteria	oceanospirillales	oceanospirillaceae	marinomonas	marinomonasarenicola
OTU_344	0	0	0	202	0	1	0	0	0	0	0	0	0	1	0	0	0	313	1	317	bacteria	bacteroidetes	sphingobacteriia	sphingobacteriales	sphingobacteriaceae	sphingobacterium	sphingobacteriumspp.
OTU_345	0	1	471	1	2	1	1	0	1	0	0	0	0	0	0	0	0	0	0	0	bacteria	proteobacteria	alphaproteobacteria	rickettsiales	rickettsiales	caedibacter	caedibacterspp.
OTU_346	1	0	1	0	1	0	4	1	2	1	0	0	0	0	0	0	0	0	0	0	bacteria	proteobacteria	alphaproteobacteria	rhodospirillales	rhodospirillaceae	insolitispirillum	insolitospirillumperegrinum
OTU_347	0	0	1	0	0	1	1	1	105	230	0	0	0	0	0	0	0	0	0	0	bacteria	firmicutes	bacilli	bacillales	bacillaceae	bacillus	bacilluscoagulans
OTU_348	0	0	0	1	0	1	0	1	874	0	0	0	0	0	0	0	0	0	0	0	bacteria	bacteroidetes	cytophagia	cytophagales	cytophagaceae	adhaeribacter	adhaeribactersp.
OTU_349	0	0	0	0	0	0	0	1	0	0	0	2	0	0	0	1	0	0	0	1	bacteria	proteobacteria	deltaproteobacteria	desulfobacterales	desulfobacteraceae	desulforegula	desulforegulaspp.
OTU_350	0	0	0	0	0	0	0	3	2	0	0	216	0	4	0	0	0	0	2	0	bacteria	firmicutes	bacilli	bacillales	bacillaceae	bacillus	bacillussubtilis
OTU_352	0	0	0	0	0	0	0	0	0	0	1	0	1	0	1	1	0	0	0	1	bacteria	proteobacteria	alphaproteobacteria	rhizobiales	phyllobacteriaceae	nitratireductor	nitratireductorspp.
OTU_353	1	1	1	1	0	0	1	1	1	12	0	1	0	0	0	0	0	0	0	0	bacteria	firmicutes	clostridia	clostridiales	clostridiales	epulopiscium	epulopisciumspp.
OTU_354	0	0	2	0	0	0	0	2	788	0	0	0	0	0	0	0	0	0	0	0	bacteria	proteobacteria	betaproteobacteria	burkholderiales	burkholderiales	tepidimonas	tepidimonasspp.
OTU_356	0	0	1	0	648	1	1	0	2	0	0	0	0	0	0	0	0	0	0	0	bacteria	bacteroidetes	cytophagia	cytophagales	cytophagaceae	hymenobacter	hymenobacterspp.
OTU_357	2	1	2	1	350	2	183	2	0	2	1	102	0	0	1	0	2	0	0	0	bacteria	proteobacteria	betaproteobacteria	burkholderiales	comamonadaceae	variovorax	variovoraxparadoxus
OTU_358	0	0	0	1	0	0	0	0	860	0	0	0	0	0	0	0	0	0	0	0	bacteria	spirochaetes	spirochaetia	spirochaetales	spirochaetaceae	treponema	spirochaetacaldaria
OTU_359	0	0	77	1	0	1	0	0	0	2	0	0	0	0	0	0	0	0	0	0	bacteria	cyanobacteria	cyanobacteria	pleurocapsales	pleurocapsales	chroococcopsis	chroococcopsissp.
OTU_360	0	0	0	2	2	0	0	0	2	0	0	0	0	0	0	1	0	291	0	0	bacteria	bacteroidetes	flavobacteriia	flavobacteriales	flavobacteriaceae	flavobacterium	flavobacteriumspp.
OTU_361	0	1	0	0	0	0	0	0	0	0	1	2	0	0	109	778	0	2	0	0	bacteria	proteobacteria	deltaproteobacteria	desulfuromonadales	pelobacteraceae	pelobacter	pelobacterspp.
OTU_362	0	1	1	1	0	0	0	1	2	3	0	0	0	0	0	0	0	0	0	0	bacteria	proteobacteria	gammaproteobacteria	methylococcales	methylococcaceae	methylomicrobium	methylomicrobiumspp.
OTU_363	1	1	1	2	0	2	1	1	0	25	0	0	0	0	0	0	0	1	0	0	bacteria	proteobacteria	gammaproteobacteria	pseudomonadales	moraxellaceae	enhydrobacter	enhydrobacteraerosaccus
OTU_364	0	78	1	0	0	0	1	0	0	21	1	0	1	0	0	0	0	0	0	0	bacteria	chlamydiae	chlamydiia	chlamydiales	simkaniaceae	candidatusfritschea	candidatusfritscheabemisiae
OTU_365	2	2	0	0	0	1	1	0	1	2	0	0	0	0	0	0	0	0	0	0	bacteria	proteobacteria	deltaproteobacteria	desulfobacterales	desulfobulbaceae	desulfobulbus	desulfobulbusspp.
OTU_366	1	0	0	0	1	1	0	2	0	0	0	0	0	0	0	0	0	0	0	0	bacteria	proteobacteria	gammaproteobacteria	alteromonadales	alteromonadaceae	haliea	halieasp.
OTU_367	0	0	0	0	0	1	0	0	0	0	1	1	0	0	0	0	0	191	0	499	bacteria	bacteroidetes	sphingobacteriia	sphingobacteriales	sphingobacteriaceae	sphingobacterium	sphingobacteriumspp.
OTU_368	17	9	16	71	32	133	88	2	36	124	0	0	0	0	0	0	0	0	0	0	bacteria	proteobacteria	gammaproteobacteria	alteromonadales	pseudoalteromonadaceae	psychrosphaera	psychrosphaerasaromensis
OTU_369	0	1	0	0	2	3	2	0	1062	11	0	0	0	0	0	0	0	0	0	0	bacteria	proteobacteria	betaproteobacteria	burkholderiales	comamonadaceae	comamonas	comamonassp.
OTU_370	2	0	0	0	0	0	0	0	1	2	0	0	0	0	0	0	0	0	0	0	bacteria	proteobacteria	alphaproteobacteria	rhizobiales	rhizobiaceae	rhizobium	rhizobiumsp.
OTU_371	0	0	0	1	0	0	0	0	1	0	0	0	0	0	0	0	0	0	0	0	bacteria	proteobacteria	alphaproteobacteria	rhodobacterales	rhodobacteraceae	rhodovulum	rhodovulummarinum
OTU_372	1	0	0	1	51	0	2	1	1	1	0	0	0	0	0	0	0	0	0	0	bacteria	proteobacteria	epsilonproteobacteria	campylobacterales	campylobacteraceae	arcobacter	candidatusarcobactersulfidicus
OTU_373	2	0	0	0	1	0	1	0	0	0	0	0	0	0	0	0	0	0	0	0	bacteria	proteobacteria	gammaproteobacteria	pseudomonadales	moraxellaceae	psychrobacter	psychrobacterpacificensis
OTU_374	0	0	0	0	0	0	0	0	0	0	1	0	798	1	1	0	0	0	0	2	bacteria	bacteroidetes	flavobacteriia	flavobacteriales	flavobacteriaceae	ulvibacter	ulvibacterspp.
OTU_375	0	0	0	1	0	0	0	2	0	1	0	0	0	0	0	0	0	0	0	0	bacteria	verrucomicrobia	opitutae	opitutales	opitutaceae	opitutus	opitutusspp.
OTU_376	1	1	1	0	0	2	2	2	1	21	0	0	0	0	0	0	0	0	0	0	bacteria	verrucomicrobia	verrucomicrobiae	verrucomicrobiales	verrucomicrobiaceae	rubritalea	rubritaleaspp.
OTU_377	0	0	0	0	0	0	0	0	0	0	1	0	2	2	778	0	0	0	1	1	bacteria	actinobacteria	thermoleophilia	thermoleophilales	thermoleophilaceae	thermoleophilum	thermoleophilumspp.
OTU_378	0	0	1	0	1	1	0	0	1	0	0	0	0	0	0	0	0	0	0	0	bacteria	planctomycetes	planctomycetia	planctomycetales	planctomycetaceae	pirellula	pirellulaspp.
OTU_379	0	0	0	0	0	0	0	0	0	0	0	56	528	0	210	0	1	0	0	2	bacteria	bacteroidetes	flavobacteriia	flavobacteriales	flavobacteriaceae	flavobacterium	flavobacteriumspp.
OTU_380	2	3	37	140	37	111	209	74	102	183	2	0	0	0	0	1	4	36	0	0	bacteria	proteobacteria	gammaproteobacteria	vibrionales	vibrionaceae	vibrio	vibrioorientalis
OTU_381	1	0	0	0	0	1	0	1	0	0	0	1	1	0	95	0	0	0	0	0	bacteria	planctomycetes	planctomycetia	planctomycetales	planctomycetaceae	rubripirellula	planctomycetelf1
OTU_382	0	1	0	0	1	0	1	1	0	1	0	0	0	0	0	0	0	0	0	0	bacteria	proteobacteria	alphaproteobacteria	rickettsiales	rickettsiales	caedibacter	caedibacterspp.
OTU_383	0	0	1	0	0	1	1	0	2	1	0	0	0	0	0	0	0	0	0	0	bacteria	proteobacteria	deltaproteobacteria	desulfobacterales	desulfobulbaceae	desulfocapsa	desulfocapsasulfexigens
OTU_384	0	0	1	0	0	0	363	0	1	0	2	0	1	0	0	0	2	0	0	0	bacteria	proteobacteria	alphaproteobacteria	rhizobiales	rhizobiaceae	rhizobium	rhizobiumsullae
OTU_385	1	0	0	1	0	3	2	0	1	0	0	0	0	0	0	0	0	0	0	0	bacteria	proteobacteria	alphaproteobacteria	rhodospirillales	rhodospirillaceae	azospirillum	azospirillumsp.
OTU_386	17	0	0	1	2	0	1	1	1	9	0	2	24	2	0	687	2	1	0	1	bacteria	actinobacteria	actinobacteria	actinomycetales	corynebacteriaceae	corynebacterium	corynebacteriumxerosis
OTU_387	1	0	0	1	0	1	0	0	0	1	0	0	0	0	0	0	0	0	0	0	bacteria	proteobacteria	gammaproteobacteria	oceanospirillales	saccharospirillaceae	reinekea	reinekeasp.
OTU_388	1	1	0	0	0	1	0	1	0	0	0	0	0	0	0	0	0	0	0	0	bacteria	proteobacteria	gammaproteobacteria	pseudomonadales	moraxellaceae	psychrobacter	psychrobacterspp.
OTU_389	0	0	0	2	0	1	0	0	1	2	0	0	0	0	0	0	0	0	0	0	bacteria	firmicutes	clostridia	clostridiales	eubacteriaceae	eubacterium	eubacteriumspp.
OTU_390	0	1	0	0	0	0	0	0	3	1	0	0	0	0	0	0	0	0	0	0	bacteria	bacteroidetes	bacteroidia	bacteroidales	bacteroidaceae	bacteroides	bacteroidescellulosilyticus
OTU_391	1	0	0	0	0	0	1	0	1	0	0	0	0	0	0	0	0	109	0	0	bacteria	bacteroidetes	flavobacteriia	flavobacteriales	flavobacteriaceae	robiginitalea	robiginitaleabiformata
OTU_392	1	1	0	0	3	2	3	2	1	0	0	0	1	0	0	1	0	231	0	2	bacteria	proteobacteria	gammaproteobacteria	cellvibrionales	cellvibrionaceae	teredinibacter	teredinibacterturnerae
OTU_393	0	62	0	1	0	0	0	0	0	1	0	0	0	0	0	0	0	0	0	0	bacteria	planctomycetes	planctomycetia	planctomycetales	planctomycetaceae	pirellula	pirellulaspp.
OTU_394	0	0	0	0	2	1	0	1	0	0	0	0	0	0	1	0	0	0	3	0	bacteria	proteobacteria	gammaproteobacteria	vibrionales	vibrionaceae	salinivibrio	salinivibriosp.
OTU_395	0	0	0	0	0	0	0	0	0	0	0	1	3	0	0	0	1	284	0	443	bacteria	proteobacteria	alphaproteobacteria	sphingomonadales	erythrobacteraceae	porphyrobacter	porphyrobactertepidarius
OTU_396	0	0	0	1	0	1	1	1	1	1	0	0	0	0	0	0	0	0	0	0	bacteria	proteobacteria	gammaproteobacteria	alteromonadales	alteromonadaceae	saccharophagus	saccharophagusdegradans
OTU_397	1	0	0	0	0	0	1	1	1	0	0	0	0	0	0	0	0	0	0	0	bacteria	proteobacteria	alphaproteobacteria	rhodobacterales	rhodobacteraceae	rhodovulum	rhodovulumsulfidophilum
OTU_399	0	0	0	0	0	0	0	0	2	1	0	0	0	0	0	0	0	0	0	0	bacteria	proteobacteria	deltaproteobacteria	bdellovibrionales	bacteriovoracaceae	bacteriovorax	bacteriovoraxsp.
OTU_400	0	0	1	0	0	0	2	0	0	0	0	0	0	0	0	0	0	0	0	0	bacteria	bacteroidetes	flavobacteriia	flavobacteriales	cryomorphaceae	fluviicola	fluviicolaspp.
OTU_401	0	0	0	0	1	0	0	2	1	0	0	0	0	0	0	0	0	0	0	0	bacteria	firmicutes	erysipelotrichia	erysipelotrichales	erysipelotrichaceae	holdemanella	eubacteriumbiforme
OTU_404	0	0	0	0	0	0	1	1	1	3	0	0	0	0	1	0	0	0	1	0	bacteria	proteobacteria	gammaproteobacteria	oceanospirillales	oleiphilaceae	oleiphilus	oleiphilusspp.
OTU_405	1	0	0	0	0	1	0	1	0	2	0	0	0	0	0	0	0	0	0	0	bacteria	proteobacteria	gammaproteobacteria	chromatiales	thioalkalispiraceae	thiohalophilus	thiohalophilusspp.
OTU_406	3	1	0	0	0	1	0	0	1	1	0	0	0	0	0	0	0	0	0	0	bacteria	proteobacteria	gammaproteobacteria	xanthomonadales	sinobacteraceae	steroidobacter	steroidobacterspp.
OTU_407	0	1	0	3	0	1	0	0	0	1	0	0	0	0	0	0	0	0	0	0	bacteria	proteobacteria	gammaproteobacteria	chromatiales	thioalkalispiraceae	thiohalophilus	thiohalophilusthiocyanatoxydans
OTU_408	0	86	0	0	1	1	1	1	0	0	1	55	0	0	1	0	0	0	0	81	bacteria	bacteroidetes	flavobacteriia	flavobacteriales	cryomorphaceae	crocinitomix	crocinitomixspp.
OTU_409	1	1	0	1	0	2	0	3	1	18	0	0	0	0	0	0	0	0	0	0	bacteria	proteobacteria	gammaproteobacteria	xanthomonadales	xanthomonadaceae	stenotrophomonas	stenotrophomonasmaltophilia
OTU_410	2	1	0	0	0	3	0	0	1	0	0	0	0	0	0	0	0	0	0	0	bacteria	chloroflexi	chloroflexia	chloroflexales	chloroflexaceae	chloroflexus	chloroflexusspp.
OTU_411	1	0	0	1	2	1	0	0	0	1	0	0	0	0	0	0	0	0	0	0	bacteria	proteobacteria	gammaproteobacteria	oceanospirillales	oceanospirillaceae	neptuniibacter	neptuniibacterhalophilus
OTU_412	1	0	0	0	0	0	4	1	0	0	0	0	0	0	0	0	0	0	0	0	bacteria	bacteroidetes	flavobacteriia	flavobacteriales	flavobacteriaceae	aquimarina	aquimarinaaddita
OTU_413	0	0	0	0	0	0	0	0	0	0	1	147	461	0	76	0	1	2	1	3	bacteria	bacteroidetes	flavobacteriia	flavobacteriales	flavobacteriaceae	flavobacterium	flavobacteriumspp.
OTU_416	0	0	0	0	0	0	0	0	0	0	1	1	2	0	0	0	2	51	1	0	bacteria	proteobacteria	gammaproteobacteria	pseudomonadales	moraxellaceae	acinetobacter	acinetobacterradioresistens
OTU_417	0	0	0	0	0	1	0	0	2	1	0	0	0	0	0	0	0	0	0	0	bacteria	bacteroidetes	sphingobacteriia	sphingobacteriales	sphingobacteriaceae	sphingobacterium	sphingobacteriumspp.
OTU_418	0	0	1	0	1	1	0	0	0	3	0	0	0	0	0	0	0	0	0	0	bacteria	proteobacteria	gammaproteobacteria	chromatiales	chromatiaceae	thiodictyon	thiodictyonbacillosum
OTU_419	0	0	0	0	0	0	0	0	0	0	6	0	2	0	656	2	0	0	0	1	bacteria	actinobacteria	actinobacteria	actinomycetales	micromonosporaceae	actinoplanes	actinoplanesspp.
OTU_420	1	0	0	2	0	46	2	1	0	14	0	0	0	0	0	0	0	0	0	0	bacteria	proteobacteria	gammaproteobacteria	cellvibrionales	cellvibrionaceae	simiduia	simiduiaareninigrae
OTU_421	1	1	0	0	0	0	2	0	0	0	0	0	0	0	0	0	0	0	0	0	bacteria	firmicutes	clostridia	clostridiales	lachnospiraceae	roseburia	roseburiaspp.
OTU_423	1	0	0	0	0	0	464	0	1	0	0	0	0	0	0	0	0	0	0	0	bacteria	firmicutes	bacilli	lactobacillales	lactobacillaceae	lactobacillus	lactobacillusacidophilus
OTU_424	0	0	0	1	1	0	0	0	1	0	0	0	0	0	0	0	0	0	0	0	bacteria	bacteroidetes	cytophagia	cytophagales	cytophagaceae	cytophaga	cytophagaspp.
OTU_425	0	0	0	20	0	0	1	0	0	0	0	0	0	0	0	0	0	0	0	0	bacteria	proteobacteria	alphaproteobacteria	rhodospirillales	rhodospirillaceae	azospirillum	azospirillumspp.
OTU_426	0	0	0	0	0	0	0	0	664	0	0	0	0	0	0	0	0	0	0	0	bacteria	proteobacteria	alphaproteobacteria	rhodospirillales	rhodospirillaceae	azospirillum	azospirillumspp.
OTU_427	7891	1457	17757	8635	5728	6017	8132	20285	3287	13396	2	1	1	6	2	1	6	1	2	3	bacteria	proteobacteria	gammaproteobacteria	alteromonadales	psychromonadaceae	psychromonas	psychromonassp.
OTU_428	1	0	0	0	0	1	190	1	2	1	0	0	0	0	0	0	0	0	0	0	bacteria	proteobacteria	gammaproteobacteria	alteromonadales	alteromonadaceae	glaciecola	glaciecolapunicea
OTU_429	0	0	1	2	1	1	4	0	2	3	0	0	0	0	0	0	0	0	0	0	bacteria	proteobacteria	epsilonproteobacteria	campylobacterales	campylobacteraceae	arcobacter	arcobactersp.
OTU_430	0	0	0	0	0	0	0	0	233	0	0	0	0	0	0	0	0	0	0	0	bacteria	bacteroidetes	bacteroidia	bacteroidales	porphyromonadaceae	proteiniphilum	proteiniphilumacetatigenes
OTU_431	0	0	1	1	0	0	0	0	1	0	0	0	0	0	0	0	0	0	0	0	bacteria	bacteroidetes	flavobacteriia	flavobacteriales	flavobacteriaceae	flavobacterium	flavobacteriumspp.
OTU_432	1	0	1	0	1	0	1	1	0	67	0	0	0	0	0	0	0	0	0	0	bacteria	actinobacteria	actinobacteria	actinomycetales	micrococcaceae	arthrobacter	arthrobacterprotophormiae
OTU_433	0	0	0	0	0	0	0	1	0	0	1	0	2	1	0	0	0	329	1	256	bacteria	bacteroidetes	sphingobacteriia	sphingobacteriales	chitinophagaceae	segetibacter	segetibacterspp.
OTU_434	1	0	0	1	3	0	1	3	1	0	0	0	0	0	0	0	0	0	0	0	bacteria	proteobacteria	alphaproteobacteria	rhodobacterales	rhodobacteraceae	marivita	marivitahallyeonensis
OTU_435	0	0	0	0	0	0	0	0	2	0	0	0	0	0	0	0	0	0	0	0	bacteria	proteobacteria	deltaproteobacteria	bdellovibrionales	bacteriovoracaceae	bacteriovorax	bacteriovoraxsp.
OTU_436	0	0	1	1	1	2	0	1	0	0	0	0	0	0	0	0	0	0	0	0	bacteria	proteobacteria	deltaproteobacteria	syntrophobacterales	syntrophaceae	desulfomonile	desulfomonilespp.
OTU_437	0	0	0	0	0	0	648	0	0	0	0	0	0	0	0	0	0	0	0	0	bacteria	proteobacteria	gammaproteobacteria	chromatiales	chromatiaceae	rheinheimera	rheinheimeraspp.
OTU_438	0	0	0	0	1	0	1	0	1	4	0	0	0	0	0	0	0	0	1	0	bacteria	firmicutes	clostridia	clostridiales	lachnospiraceae	blautia	ruminococcusgnavus
OTU_439	0	0	1	0	0	1	0	0	0	0	0	0	0	0	0	0	0	0	0	0	bacteria	bacteroidetes	bacteroidia	bacteroidales	bacteroidaceae	bacteroides	bacteroidesspp.
OTU_440	0	0	0	0	0	0	0	0	0	0	0	0	0	641	0	0	1	0	0	1	bacteria	bacteroidetes	bacteroidia	bacteroidales	prevotellaceae	prevotella	prevotellacorporis
OTU_441	0	0	0	0	1	2	0	1	0	1	0	0	0	0	0	0	0	0	0	0	bacteria	bacteroidetes	cytophagia	cytophagales	cytophagaceae	hymenobacter	hymenobactersp.
OTU_442	0	0	0	1	0	0	0	0	0	1	0	0	0	0	1	0	0	0	1	0	bacteria	proteobacteria	gammaproteobacteria	thiotrichales	piscirickettsiaceae	cycloclasticus	cycloclasticusspp.
OTU_443	1	0	1	0	0	2	0	1	1	0	0	0	0	0	0	0	0	0	0	0	bacteria	spirochaetes	spirochaetia	spirochaetales	spirochaetaceae	spirochaeta	spirochaetaspp.
OTU_444	0	1	0	1	1	0	0	0	0	0	0	0	0	0	0	0	0	0	0	0	bacteria	firmicutes	clostridia	clostridiales	lachnospiraceae	dorea	doreaformicigenerans
OTU_445	0	0	0	0	1	0	0	0	1	1	0	1	0	0	0	0	0	0	0	0	bacteria	bacteroidetes	bacteroidia	bacteroidales	bacteroidaceae	bacteroides	bacteroidesuniformis
OTU_447	0	0	1	0	0	1	1	615	1	1	0	0	0	0	0	0	0	0	0	0	bacteria	planctomycetes	phycisphaerae	phycisphaerales	phycisphaeraceae	phycisphaera	phycisphaeraspp.
OTU_448	0	0	2	0	1	0	0	1	1	1	0	1	0	0	0	0	0	0	0	227	bacteria	proteobacteria	deltaproteobacteria	bdellovibrionales	bdellovibrionaceae	bdellovibrio	bdellovibriosp.
OTU_449	1	0	0	2	1	0	0	0	1	0	0	0	0	1	0	0	1	78	1	1	bacteria	proteobacteria	gammaproteobacteria	pseudomonadales	moraxellaceae	acinetobacter	acinetobacterradioresistens
OTU_450	0	0	0	80	0	0	1	0	1	1	0	0	0	0	0	0	0	0	0	0	bacteria	bacteroidetes	flavobacteriia	flavobacteriales	flavobacteriaceae	flavobacterium	flavobacteriumspp.
OTU_451	1	0	0	1	0	1	0	0	0	0	0	0	0	0	0	0	0	0	0	0	bacteria	bacteroidetes	flavobacteriia	flavobacteriales	cryomorphaceae	crocinitomix	crocinitomixspp.
OTU_452	0	0	0	0	0	0	0	589	1	2	0	0	0	0	0	0	0	0	0	0	bacteria	verrucomicrobia	verrucomicrobiae	verrucomicrobiales	verrucomicrobiaceae	persicirhabdus	persicirhabdussediminis
OTU_453	0	0	0	312	0	2	1	0	2	33	0	0	0	0	0	0	0	0	0	0	bacteria	bacteroidetes	flavobacteriia	flavobacteriales	cryomorphaceae	crocinitomix	crocinitomixspp.
OTU_454	1	0	0	0	0	0	611	0	0	0	0	0	0	0	0	0	0	0	0	0	bacteria	proteobacteria	alphaproteobacteria	rhizobiales	beijerinckiaceae	beijerinckia	beijerinckiaspp.
OTU_455	0	0	0	0	0	2	0	0	1	1	0	0	0	0	0	0	0	0	0	0	bacteria	proteobacteria	alphaproteobacteria	rhodobacterales	rhodobacteraceae	rubellimicrobium	rubellimicrobiumspp.
OTU_456	0	1	0	0	1	0	0	4	1	1	0	0	0	0	0	0	0	0	0	1	bacteria	verrucomicrobia	verrucomicrobiae	verrucomicrobiales	verrucomicrobiaceae	verrucomicrobium	verrucomicrobiumsp.
OTU_457	0	0	1	0	0	1	1	1	2	1	0	0	0	0	0	0	0	0	0	0	bacteria	proteobacteria	gammaproteobacteria	chromatiales	ectothiorhodospiraceae	thioalkalivibrio	thioalkalivibriohalophilus
OTU_458	1	1	0	1	2	1	1	2	1	2	0	0	0	0	0	0	0	0	0	0	bacteria	proteobacteria	gammaproteobacteria	thiotrichales	thiotrichaceae	leucothrix	leucothrixspp.
OTU_459	0	0	0	1	0	3	0	1	0	0	0	0	0	0	0	0	0	0	0	0	bacteria	proteobacteria	alphaproteobacteria	rhizobiales	hyphomicrobiaceae	filomicrobium	filomicrobiumsp.
OTU_461	0	1	0	1	0	0	0	0	1	1	0	0	0	0	0	0	0	11	11	8	bacteria	cyanobacteria	oscillatoriophycideae	oscillatoriales	oscillatoriaceae	phormidium	phormidiumsp.
OTU_462	0	1	1	0	0	1	0	3	0	2	0	0	0	0	0	0	0	0	0	0	bacteria	proteobacteria	alphaproteobacteria	rhodospirillales	rhodospirillaceae	nisaea	nisaeaspp.
OTU_463	2	1	0	1	1	2	2	2	2	1	0	37	0	0	0	1	0	1	0	0	bacteria	proteobacteria	gammaproteobacteria	gammaproteobacteria	gammaproteobacteria	spongiibacter	spongiibactersp.
OTU_465	0	0	1	0	0	0	0	0	0	0	0	64	0	0	0	0	1	0	0	0	bacteria	proteobacteria	deltaproteobacteria	desulfobacterales	desulfobulbaceae	desulforhopalus	desulforhopalusspp.
OTU_466	0	1	0	0	0	0	0	0	0	0	1	0	0	1	1	1	15	1	324	13	bacteria	actinobacteria	actinobacteria	actinomycetales	propionibacteriaceae	propionibacterium	propionibacteriumacnes
OTU_467	0	0	0	0	0	0	0	0	0	0	0	0	456	0	0	1	1	0	0	0	bacteria	verrucomicrobia	verrucomicrobiae	verrucomicrobiales	verrucomicrobiaceae	verrucomicrobium	verrucomicrobiumspp.
OTU_468	0	0	0	0	97	0	142	1	1	0	0	0	0	0	0	0	0	0	0	0	bacteria	proteobacteria	deltaproteobacteria	desulfuromonadales	geobacteraceae	geobacter	geobacterspp.
OTU_469	0	2	2	0	1	1	0	0	0	0	0	0	0	0	0	0	0	0	0	0	bacteria	firmicutes	clostridia	clostridiales	clostridiaceae	clostridium	clostridiumspp.
OTU_470	0	0	0	0	0	0	1	0	2	0	0	0	0	0	0	0	0	0	0	0	bacteria	bacteroidetes	cytophagia	cytophagales	flammeovirgaceae	flexithrix	flexithrixdorotheae
OTU_471	0	0	0	0	1	1	0	0	1	0	0	0	0	0	0	0	0	0	0	0	bacteria	bacteroidetes	flavobacteriia	flavobacteriales	flavobacteriaceae	flavobacterium	flavobacteriumspp.
OTU_472	0	0	0	0	1	0	0	1	0	0	0	0	0	0	0	0	0	0	0	0	bacteria	bacteroidetes	cytophagia	cytophagales	cytophagaceae	cytophaga	cytophagaspp.
OTU_475	0	0	0	0	1	0	1	0	0	0	0	0	0	0	0	0	0	0	0	0	bacteria	proteobacteria	alphaproteobacteria	sphingomonadales	erythrobacteraceae	erythrobacter	erythrobacterspp.
OTU_476	0	0	0	0	0	0	2	0	0	0	0	0	0	0	0	0	0	0	0	0	bacteria	bacteroidetes	cytophagia	cytophagales	flammeovirgaceae	fulvivirga	fulvivirgasp.
OTU_478	248	0	0	1	0	0	3	0	1	0	0	0	0	0	0	0	0	0	0	0	bacteria	firmicutes	bacilli	lactobacillales	carnobacteriaceae	trichococcus	trichococcussp.
OTU_479	49	10	8	18	8	51	93	75	110	16	1	0	1	0	0	0	0	0	68	0	bacteria	cyanobacteria	cyanobacteria	oscillatoriales	oscillatoriales	halospirulina	halospirulinasp.
OTU_480	0	0	0	0	0	2	0	0	0	2	0	0	0	0	0	0	0	0	0	0	bacteria	proteobacteria	alphaproteobacteria	rhizobiales	phyllobacteriaceae	mesorhizobium	mesorhizobiumloti
OTU_481	0	1	0	1	1	0	1	0	1	0	0	16	0	0	0	0	0	0	0	0	bacteria	proteobacteria	gammaproteobacteria	pseudomonadales	pseudomonadaceae	pseudomonas	pseudomonasspp.
OTU_482	0	0	1	0	0	0	441	0	1	0	0	0	0	0	0	0	0	0	0	0	bacteria	proteobacteria	alphaproteobacteria	sphingomonadales	sphingomonadaceae	blastomonas	blastomonasspp.
OTU_483	1	0	1	1	0	1	2	2	1	2	0	0	0	0	0	0	0	0	0	0	bacteria	proteobacteria	gammaproteobacteria	chromatiales	chromatiaceae	rheinheimera	rheinheimeraaquimaris
OTU_484	3	0	0	88	1	2	5	1	1	3	0	1	0	0	0	1	2	0	1	0	bacteria	proteobacteria	betaproteobacteria	burkholderiales	comamonadaceae	acidovorax	acidovoraxdelafieldii
OTU_485	1	0	0	1	0	0	0	1	0	0	0	0	0	0	0	0	0	0	0	0	bacteria	proteobacteria	alphaproteobacteria	rhizobiales	rhodobiaceae	anderseniella	anderseniellabaltica
OTU_486	1	0	0	0	1	2	1	2	3	0	0	0	0	0	0	0	0	0	0	0	bacteria	proteobacteria	gammaproteobacteria	oceanospirillales	oceanospirillaceae	pseudospirillum	pseudospirillumspp.
OTU_487	13	6	22	92	33	33	53	0	9	73	0	0	0	0	0	0	0	0	0	0	bacteria	proteobacteria	gammaproteobacteria	alteromonadales	pseudoalteromonadaceae	algicola	algicolabacteriolytica
OTU_488	0	0	0	1	0	1	0	0	0	0	0	0	0	0	0	0	0	0	0	0	bacteria	proteobacteria	alphaproteobacteria	sphingomonadales	sphingomonadaceae	sphingopyxis	sphingopyxissp.
OTU_489	0	0	1	0	0	0	0	1	1	19	0	0	0	0	0	0	0	0	0	0	bacteria	proteobacteria	gammaproteobacteria	oceanospirillales	alcanivoracaceae	kangiella	kangiellakoreensis
OTU_490	0	2	0	0	0	1	0	2	1	6	0	0	0	0	0	0	0	0	0	0	bacteria	verrucomicrobia	verrucomicrobiae	verrucomicrobiales	verrucomicrobiaceae	haloferula	haloferulaharenae
OTU_491	0	0	0	1	0	0	4	0	0	1	1	1	0	490	2	0	1	1	293	9	bacteria	proteobacteria	gammaproteobacteria	pseudomonadales	moraxellaceae	acinetobacter	acinetobactersepticus
OTU_492	0	0	0	0	0	0	0	0	0	0	0	0	0	0	1	0	0	239	0	294	bacteria	chloroflexi	caldilineae	caldilineales	caldilineaceae	caldilinea	caldilineaspp.
OTU_493	0	1	0	0	0	43	196	0	0	0	0	0	0	0	0	0	0	0	0	0	bacteria	proteobacteria	gammaproteobacteria	alteromonadales	alteromonadaceae	marinobacter	marinobactersp.
OTU_494	0	0	0	172	0	0	0	0	1	0	0	0	0	0	0	0	0	0	0	0	bacteria	proteobacteria	alphaproteobacteria	rhizobiales	phyllobacteriaceae	mesorhizobium	mesorhizobiumplurifarium
OTU_495	0	0	0	0	0	0	527	0	0	0	0	0	0	0	0	0	0	0	0	0	bacteria	bacteroidetes	sphingobacteriia	sphingobacteriales	saprospiraceae	lewinella	lewinellanigricans
OTU_496	0	0	0	0	1	1	0	0	1	1	0	0	0	0	0	0	0	0	0	0	bacteria	proteobacteria	gammaproteobacteria	oceanospirillales	saccharospirillaceae	saccharospirillum	saccharospirillumsp.
OTU_499	0	0	0	0	0	0	1	0	0	1	0	0	0	0	0	0	0	0	0	0	bacteria	proteobacteria	alphaproteobacteria	rickettsiales	rickettsiaceae	rickettsia	rickettsiaspp.
OTU_500	0	0	1	0	1	2	0	0	2	0	0	0	0	0	0	0	0	0	0	0	bacteria	proteobacteria	alphaproteobacteria	rhizobiales	rhodobiaceae	parvibaculum	parvibaculumsp.
OTU_501	0	0	0	0	0	0	0	1	1	0	0	0	0	0	0	0	0	0	0	0	bacteria	firmicutes	clostridia	clostridiales	ruminococcaceae	ruminococcus	ruminococcuscallidus
OTU_502	0	0	0	0	0	0	0	0	2	0	0	2	0	1	1	0	0	1	0	0	bacteria	proteobacteria	alphaproteobacteria	rhizobiales	phyllobacteriaceae	mesorhizobium	mesorhizobiumsp.
OTU_503	0	0	0	0	0	1	0	0	0	0	0	0	0	0	0	0	1	0	1	2	bacteria	proteobacteria	alphaproteobacteria	rhodospirillales	rhodospirillaceae	roseospira	roseospiramarina
OTU_504	0	0	0	0	0	0	0	0	0	0	0	234	0	0	138	1	0	1	0	0	bacteria	actinobacteria	actinobacteria	acidimicrobiales	acidimicrobiaceae	ilumatobacter	ilumatobacternonamiensis
OTU_505	1	0	0	1	0	0	0	0	0	1	0	0	0	0	0	0	0	0	0	0	bacteria	bacteroidetes	flavobacteriia	flavobacteriales	flavobacteriaceae	mesonia	mesoniaalgae
OTU_506	0	0	0	0	0	0	0	0	0	0	0	0	0	1	0	0	0	132	0	383	bacteria	proteobacteria	deltaproteobacteria	syntrophobacterales	syntrophaceae	syntrophus	syntrophussp.
OTU_507	0	0	0	0	0	0	518	0	0	0	0	0	0	0	0	0	0	0	0	0	bacteria	firmicutes	clostridia	clostridiales	eubacteriaceae	garciella	garciellasp.
OTU_508	0	0	0	0	0	0	0	0	0	1	0	0	0	0	0	1	421	1	2	0	bacteria	chloroflexi	anaerolineae	anaerolineales	anaerolineaceae	bellilinea	bellilineaspp.
OTU_509	0	0	0	0	0	0	0	0	0	0	0	0	0	1	0	2	1	0	506	0	bacteria	firmicutes	bacilli	lactobacillales	streptococcaceae	streptococcus	streptococcussuis
OTU_510	0	0	0	0	1	0	0	0	0	28	0	0	0	0	0	0	0	0	0	0	bacteria	proteobacteria	gammaproteobacteria	alteromonadales	alteromonadaceae	saccharophagus	saccharophagusdegradans
OTU_511	0	0	1	1	0	0	1	1	1	0	0	0	0	0	0	0	0	0	0	0	bacteria	planctomycetes	planctomycetia	planctomycetales	planctomycetaceae	pirellula	pirellulaspp.
OTU_512	0	0	0	0	0	0	1	0	0	1	0	0	0	0	0	0	0	0	0	0	bacteria	firmicutes	clostridia	clostridiales	clostridiaceae	clostridium	clostridiumsp.
OTU_514	1	0	0	0	1	0	0	0	0	0	0	0	0	0	0	0	0	0	0	0	bacteria	actinobacteria	actinobacteria	coriobacteriales	coriobacteriaceae	eggerthella	eggerthellasp.
OTU_515	0	0	1	0	0	0	1	0	0	1	0	0	0	0	0	0	0	0	0	0	bacteria	firmicutes	clostridia	clostridiales	clostridiaceae	clostridium	clostridiumspp.
OTU_516	0	0	0	0	0	114	0	0	2	0	0	0	0	0	0	0	0	0	0	0	bacteria	proteobacteria	alphaproteobacteria	rhizobiales	bartonellaceae	bartonella	bartonellawashoensis
OTU_518	0	0	0	0	0	0	0	0	0	0	0	448	1	1	164	0	1	1	0	0	bacteria	proteobacteria	alphaproteobacteria	pelagibacterales	pelagibacteraceae	candidatuspelagibacter	candidatuspelagibacterubique
OTU_519	1	0	1	0	1	2	0	0	276	0	1	0	0	0	0	0	0	1	0	0	bacteria	proteobacteria	betaproteobacteria	burkholderiales	burkholderiaceae	cupriavidus	cupriavidusmetallidurans
OTU_520	0	290	0	0	0	0	0	0	0	0	0	0	0	0	0	0	0	0	0	0	bacteria	actinobacteria	actinobacteria	actinomycetales	dermabacteraceae	brachybacterium	brachybacteriumparaconglomeratum
OTU_522	0	0	0	0	0	0	1	0	0	0	2	2	1	0	493	0	1	0	1	1	bacteria	proteobacteria	deltaproteobacteria	desulfuromonadales	pelobacteraceae	pelobacter	pelobacterspp.
OTU_523	1	0	0	0	0	0	1	0	1	1	0	0	0	0	0	0	0	0	0	0	bacteria	bacteroidetes	cytophagia	cytophagales	cytophagaceae	flexibacter	flexibacterspp.
OTU_524	0	0	0	0	0	0	226	0	0	0	0	0	0	0	0	0	0	0	0	0	bacteria	planctomycetes	planctomycetia	planctomycetales	planctomycetaceae	blastopirellula	blastopirellulaspp.
OTU_525	0	0	0	1	0	0	1	0	0	0	0	0	0	0	1	0	0	0	0	0	bacteria	bacteroidetes	flavobacteriia	flavobacteriales	cryomorphaceae	owenweeksia	owenweeksiaspp.
OTU_526	0	0	1	0	0	0	0	0	0	0	0	0	1	0	1	1	0	0	0	116	bacteria	proteobacteria	alphaproteobacteria	rhodobacterales	rhodobacteraceae	citreicella	citreicellaspp.
OTU_527	0	0	0	0	0	0	0	0	0	0	0	316	2	1	170	0	0	3	2	0	bacteria	proteobacteria	alphaproteobacteria	rhizobiales	bradyrhizobiaceae	bradyrhizobium	bradyrhizobiumspp.
OTU_528	0	0	1	0	0	0	0	0	2	1	0	0	0	0	0	0	0	0	0	0	bacteria	proteobacteria	alphaproteobacteria	rhizobiales	phyllobacteriaceae	mesorhizobium	mesorhizobiumsp.
OTU_529	0	0	0	0	0	0	0	0	0	0	1	1	0	0	0	1	1	274	0	222	bacteria	proteobacteria	deltaproteobacteria	myxococcales	sandaracinaceae	sandaracinus	sandaracinusamylolyticus
OTU_530	0	0	0	1	0	1	0	0	1	2	0	0	0	0	0	0	0	0	0	0	bacteria	bacteroidetes	sphingobacteriia	sphingobacteriales	saprospiraceae	haliscomenobacter	haliscomenobacterspp.
OTU_532	0	0	0	0	0	0	0	0	2	1	0	1	0	0	0	0	0	0	0	1	bacteria	bacteroidetes	flavobacteriia	flavobacteriales	flavobacteriaceae	flavobacterium	flavobacteriumspp.
OTU_533	0	0	0	1	0	0	1	1	0	0	0	0	0	0	0	0	0	0	0	0	bacteria	bacteroidetes	sphingobacteriia	sphingobacteriales	saprospiraceae	lewinella	lewinellasp.
OTU_534	0	0	1	2	1	0	0	0	1	0	0	0	0	1	0	1	1	0	0	0	bacteria	bacteroidetes	cytophagia	cytophagales	cyclobacteriaceae	algoriphagus	algoriphagusspp.
OTU_536	0	0	0	0	0	1	0	0	1	0	0	0	0	0	0	0	0	0	0	0	bacteria	proteobacteria	alphaproteobacteria	rhodobacterales	rhodobacteraceae	rhodovulum	rhodovulumsp.
OTU_537	0	0	0	0	0	0	2	0	0	1	0	0	0	0	0	0	0	0	0	0	bacteria	bacteroidetes	bacteroidia	bacteroidales	prevotellaceae	alloprevotella	alloprevotellarava
OTU_538	1	0	1	53	0	0	0	1	1	0	0	0	0	0	0	0	0	0	0	0	bacteria	proteobacteria	gammaproteobacteria	oceanospirillales	alcanivoracaceae	marinicella	marinicellaspp.
OTU_539	0	0	0	0	0	0	1	391	1	0	0	0	0	0	0	0	0	0	0	0	bacteria	proteobacteria	alphaproteobacteria	rickettsiales	rickettsiaceae	rickettsia	rickettsiaasiatica
OTU_542	1	0	0	0	0	1	1	1	1	0	0	0	0	0	0	0	0	0	0	0	bacteria	proteobacteria	deltaproteobacteria	bdellovibrionales	bacteriovoracaceae	bacteriovorax	bacteriovoraxsp.
OTU_543	0	0	0	0	0	0	0	0	0	473	0	0	0	0	0	0	0	0	0	0	bacteria	actinobacteria	actinobacteria	actinomycetales	promicromonosporaceae	isoptericola	isoptericolaspp.
OTU_544	0	0	0	1	0	0	0	1	0	0	0	0	0	0	0	0	0	0	0	0	bacteria	proteobacteria	deltaproteobacteria	bdellovibrionales	bacteriovoracaceae	peredibacter	peredibacterspp.
OTU_545	0	0	0	0	0	0	0	0	2	0	0	0	0	0	0	0	0	0	0	0	bacteria	proteobacteria	gammaproteobacteria	pseudomonadales	pseudomonadaceae	pseudomonas	pseudomonaspachastrellae
OTU_547	0	0	0	0	0	0	0	0	0	0	0	359	0	0	171	2	0	2	1	1	bacteria	proteobacteria	alphaproteobacteria	rhodobacterales	rhodobacteraceae	pseudovibrio	pseudovibriosp.
OTU_549	0	0	1	0	0	0	1	0	0	0	0	0	0	0	0	0	0	89	0	1	bacteria	proteobacteria	gammaproteobacteria	oceanospirillales	oceanospirillaceae	profundimonas	profundimonaspiezophila
OTU_550	0	0	0	0	1	0	1	0	0	0	0	0	0	0	0	0	0	0	0	0	bacteria	verrucomicrobia	verrucomicrobiae	verrucomicrobiales	verrucomicrobiaceae	verrucomicrobium	verrucomicrobiumspp.
OTU_551	0	0	1	0	0	0	0	0	0	1	0	0	0	0	0	0	0	0	0	0	bacteria	planctomycetes	phycisphaerae	phycisphaerales	phycisphaeraceae	phycisphaera	phycisphaeraspp.
OTU_552	0	1	0	0	4	0	0	0	0	0	0	0	0	0	0	0	0	0	0	0	bacteria	bacteroidetes	flavobacteriia	flavobacteriales	cryomorphaceae	owenweeksia	owenweeksiaspp.
OTU_553	0	0	0	0	0	1	0	0	0	1	0	0	0	0	0	0	0	0	0	0	bacteria	firmicutes	clostridia	clostridiales	clostridiaceae	clostridium	clostridiumsp.
OTU_554	2	0	1	0	0	0	0	0	0	0	0	0	0	0	1	0	0	0	0	0	bacteria	proteobacteria	gammaproteobacteria	pseudomonadales	pseudomonadaceae	pseudomonas	pseudomonasspp.
OTU_555	0	1	0	0	0	0	1	2	0	0	0	0	0	0	0	0	0	0	0	0	bacteria	verrucomicrobia	verrucomicrobiae	verrucomicrobiales	verrucomicrobiaceae	rubritalea	rubritaleaspp.
OTU_556	0	1	1	0	0	0	0	1	0	1	0	0	0	0	0	0	0	0	0	1	bacteria	bacteroidetes	flavobacteriia	flavobacteriales	cryomorphaceae	crocinitomix	crocinitomixspp.
OTU_557	0	1	0	0	0	1	0	0	0	1	0	0	0	0	0	0	0	0	0	0	bacteria	proteobacteria	alphaproteobacteria	rhodobacterales	hyphomonadaceae	hyphomonas	hyphomonassp.
OTU_558	1	0	0	0	0	0	0	0	77	18	0	0	0	0	0	0	0	0	0	37	bacteria	actinobacteria	actinobacteria	actinomycetales	actinomycetaceae	actinomyces	actinomycessp.
OTU_559	1	0	0	1	0	0	1	0	0	0	0	0	0	0	0	0	0	235	1	0	bacteria	proteobacteria	deltaproteobacteria	desulfuromonadales	desulfuromonadaceae	desulfuromonas	desulfuromonasspp.
OTU_560	0	0	0	0	0	0	0	0	0	0	1	0	0	0	0	0	0	0	0	455	bacteria	chloroflexi	chloroflexia	chloroflexales	chloroflexaceae	chloroflexus	chloroflexusspp.
OTU_561	0	0	0	0	0	1	1	0	0	1	0	0	0	0	0	0	0	0	0	0	bacteria	proteobacteria	alphaproteobacteria	rhodobacterales	rhodobacteraceae	rhodobacter	rhodobactersp.
OTU_562	0	0	0	0	0	0	1	0	1	1	0	0	0	0	0	0	0	0	0	0	bacteria	bacteroidetes	flavobacteriia	flavobacteriales	cryomorphaceae	owenweeksia	owenweeksiaspp.
OTU_563	1	0	0	0	0	2	3	0	1	0	0	0	0	0	0	0	0	0	0	0	bacteria	proteobacteria	alphaproteobacteria	rhodospirillales	rhodospirillaceae	marispirillum	marispirillumspp.
OTU_564	0	0	0	2	0	0	0	0	0	0	0	0	0	0	0	2	0	0	0	1	bacteria	proteobacteria	deltaproteobacteria	syntrophobacterales	syntrophaceae	desulfomonile	desulfomonilelimimaris
OTU_566	1	0	0	0	0	0	1	0	0	1	0	0	0	0	0	0	0	0	0	0	bacteria	bacteroidetes	flavobacteriia	flavobacteriales	cryomorphaceae	crocinitomix	crocinitomixspp.
OTU_567	1	0	0	0	0	1	0	0	0	2	0	0	0	0	0	0	0	0	0	0	bacteria	firmicutes	erysipelotrichia	erysipelotrichales	erysipelotrichaceae	catenibacterium	catenibacteriummitsuokai
OTU_568	2	0	0	0	0	0	2	0	3	0	0	0	0	0	0	0	0	0	0	0	bacteria	proteobacteria	deltaproteobacteria	desulfuromonadales	geobacteraceae	geobacter	geobacterspp.
OTU_570	2	0	0	0	1	1	0	0	0	0	0	0	0	0	0	0	0	0	0	0	bacteria	proteobacteria	gammaproteobacteria	alteromonadales	alteromonadaceae	aestuariibacter	aestuariibacterspp.
OTU_572	1	0	0	1	0	0	0	0	0	0	0	0	0	0	0	0	0	0	0	0	bacteria	proteobacteria	gammaproteobacteria	legionellales	legionellaceae	legionella	legionellasp.
OTU_574	0	2	1	0	0	0	0	0	1	1	0	0	0	0	0	0	0	0	0	0	bacteria	bacteroidetes	flavobacteriia	flavobacteriales	flavobacteriaceae	dokdonia	krokinobactersp.
OTU_575	0	20	12	21	17	13	39	2	0	9	0	1	0	1	0	0	0	0	0	1	bacteria	proteobacteria	betaproteobacteria	burkholderiales	burkholderiaceae	pandoraea	pandoraeapnomenusa
OTU_576	0	1	0	0	1	0	0	1	427	0	0	0	0	0	0	0	0	0	0	0	bacteria	chlamydiae	chlamydiia	chlamydiales	rhabdochlamydiaceae	candidatusrhabdochlamydia	unculturedcandidatusrhabdochlamydiasp.
OTU_578	0	0	0	0	0	2	0	1	0	0	0	0	0	0	0	0	0	0	0	0	bacteria	verrucomicrobia	verrucomicrobiae	verrucomicrobiales	verrucomicrobiaceae	haloferula	haloferulaharenae
OTU_579	0	0	0	0	0	0	0	0	0	0	0	0	0	0	0	0	0	43	0	0	bacteria	proteobacteria	gammaproteobacteria	alteromonadales	alteromonadaceae	haliea	halieaspp.
OTU_580	0	84	0	1	248	12	24	1	1	1	0	82	1	0	1	2	3	1	1	0	bacteria	proteobacteria	alphaproteobacteria	sphingomonadales	sphingomonadaceae	sphingomonas	sphingomonasspp.
OTU_582	1	0	1	0	0	1	0	0	1	1	0	0	0	0	0	0	0	0	0	0	bacteria	proteobacteria	gammaproteobacteria	chromatiales	thioalkalispiraceae	thioprofundum	thioprofundumhispidum
OTU_583	0	0	0	1	0	0	1	0	0	0	0	0	0	0	0	0	0	0	0	0	bacteria	bacteroidetes	flavobacteriia	flavobacteriales	flavobacteriaceae	flavobacterium	flavobacteriumspp.
OTU_584	1	0	0	0	0	0	0	1	1	0	0	0	0	0	0	0	0	0	0	0	bacteria	proteobacteria	deltaproteobacteria	desulfuromonadales	pelobacteraceae	pelobacter	pelobacterspp.
OTU_585	0	1	0	2	1	0	0	1	0	0	0	0	0	0	0	0	0	0	0	0	bacteria	acidobacteria	holophagae	holophagales	holophagaceae	holophaga	holophagaspp.
OTU_587	0	0	0	0	0	0	218	1	0	0	0	1	0	0	194	1	1	0	0	0	bacteria	proteobacteria	betaproteobacteria	nitrosomonadales	nitrosomonadaceae	nitrosospira	nitrosospiraspp.
OTU_589	0	0	1	0	129	0	1	0	1	0	0	0	0	0	0	0	0	0	0	0	bacteria	proteobacteria	alphaproteobacteria	rhodobacterales	rhodobacteraceae	paracoccus	paracoccussp.
OTU_590	0	0	0	266	0	0	1	1	0	0	0	0	2	0	0	0	1	0	0	0	bacteria	proteobacteria	gammaproteobacteria	alteromonadales	alteromonadaceae	glaciecola	glaciecolasiphonariae
OTU_592	0	0	0	0	0	0	0	0	0	34	0	0	0	0	0	0	0	0	0	0	bacteria	actinobacteria	actinobacteria	acidimicrobiales	iamiaceae	iamia	iamiaspp.
OTU_593	0	1	0	2	2	2	5	6	0	6	0	0	1	0	0	0	0	1	0	0	bacteria	proteobacteria	gammaproteobacteria	oceanospirillales	oceanospirillaceae	oceaniserpentilla	oceaniserpentillaspp.
OTU_594	4	0	1	0	0	2	3	2	1347	8	0	32	2	0	37	1	0	153	0	416	bacteria	proteobacteria	alphaproteobacteria	rhodobacterales	rhodobacteraceae	sulfitobacter	sulfitobacterspp.
OTU_595	2	0	1	0	0	0	0	1	0	0	0	0	0	0	0	0	0	0	0	0	bacteria	bacteroidetes	bacteroidia	bacteroidales	porphyromonadaceae	parabacteroides	parabacteroidesdistasonis
OTU_598	0	0	0	0	1	1	0	0	1	0	0	0	0	0	0	0	0	0	0	0	bacteria	bacteroidetes	cytophagia	cytophagales	cytophagaceae	ekhidna	ekhidnasp.
OTU_599	0	0	0	0	0	0	0	1	0	1	0	1	0	0	0	0	0	0	0	10	bacteria	planctomycetes	planctomycetia	planctomycetales	planctomycetaceae	blastopirellula	blastopirellulaspp.
OTU_600	1	0	0	96	0	0	0	0	0	1	1	0	0	0	0	0	1	42	0	186	bacteria	proteobacteria	gammaproteobacteria	pseudomonadales	pseudomonadaceae	pseudomonas	pseudomonasspp.
OTU_602	0	0	1	0	0	2	1	1	0	1	0	0	0	0	0	0	0	0	0	0	bacteria	proteobacteria	alphaproteobacteria	rhizobiales	hyphomicrobiaceae	rhodomicrobium	rhodomicrobiumspp.
OTU_603	1	0	0	2	1	0	0	0	0	1	0	0	1	0	0	0	0	0	0	0	bacteria	acidobacteria	acidobacteriia	acidobacteriales	acidobacteriaceae	acidobacterium	acidobacteriumspp.
OTU_606	0	0	0	1	0	0	0	0	0	1	0	0	0	0	0	0	0	0	0	0	bacteria	proteobacteria	alphaproteobacteria	kordiimonadales	kordiimonadaceae	kordiimonas	kordiimonasaquimaris
OTU_607	0	0	0	47	0	1	0	0	0	0	0	0	0	0	0	0	0	0	0	0	bacteria	proteobacteria	gammaproteobacteria	chromatiales	thioalkalispiraceae	thiohalophilus	thiohalophilusspp.
OTU_609	0	0	0	0	0	1	388	0	0	0	0	0	0	0	0	0	0	0	0	0	bacteria	proteobacteria	deltaproteobacteria	bdellovibrionales	bacteriovoracaceae	peredibacter	peredibacterspp.
OTU_610	0	0	0	0	0	1	0	0	2	1	0	0	0	0	0	0	0	0	0	0	bacteria	lentisphaerae	lentisphaeria	lentisphaerales	lentisphaeraceae	lentisphaera	lentisphaeraaraneosa
OTU_611	0	0	0	0	1	0	0	0	1	0	0	0	0	0	0	0	0	0	0	0	bacteria	firmicutes	clostridia	clostridiales	clostridiales	epulopiscium	epulopisciumspp.
OTU_612	0	0	0	0	0	0	0	0	0	0	0	1	0	1	1	1	0	0	0	0	bacteria	fusobacteria	fusobacteriia	fusobacteriales	fusobacteriaceae	fusobacterium	fusobacteriumnucleatum
OTU_614	1	0	1	0	0	0	1	0	0	2	0	0	0	0	0	0	0	0	0	0	bacteria	proteobacteria	gammaproteobacteria	legionellales	legionellaceae	legionella	legionellaspp.
OTU_615	0	0	0	1	0	0	0	0	1	0	0	0	0	0	0	0	1	0	0	92	bacteria	planctomycetes	planctomycetia	planctomycetales	planctomycetaceae	blastopirellula	blastopirellulaspp.
OTU_616	0	284	0	0	0	2	0	0	0	1	0	0	0	0	0	0	0	0	0	0	bacteria	proteobacteria	gammaproteobacteria	legionellales	coxiellaceae	aquicella	aquicellaspp.
[truncated: 1,291 more rows]

## Sheet: Table S6
Table S6. OTUs forming the skin core microbiome of Atlantic salmon
[truncated: 144 more rows]
